# Supplementary material for: Alu-miRNA interactions modulate transcript isoform diversity in stress response and reveal signatures of positive selection
Source: Sci Rep. 2016 Sep 2;6:32348. doi: 10.1038/srep32348 (PMC5009348; doi:10.1038/srep32348)
Supplement: Supplementary table S1 [file srep32348-s2.xls]

## Sheet: Diff_Exp_mRNAs and miRNAs
UPREGULATED GENES			DOWNREGULATED GENES				Exiqon_Differentially expressed miRNAs
							miRNA ID	Expression value	P-value
NM_ID	GENE_NAME		NM_ID	GENE_NAME			hsa-let-7a*	8.00798	0.00406483
NM_014260	PFDN6		NM_020170	NCLN			hsa-let-7c	9.5741	0.00241757
NM_001142497	MLKL		NM_001174129	SLC11A2			hsa-miR-10a	13.2581	0.00564096
NM_145243	OMA1		NM_213611	SLC25A3			hsa-miR-1253	-6.52747	0.00730647
NM_007315	STAT1		NR_027776	PMS2L5			hsa-miR-126*	-6.14525	0.00866814
NM_012240	SIRT4		NM_052820	CORO2A			hsa-miR-1264	9.95294	0.00994446
NM_020156	C1GALT1		NM_194278	C14orf43			hsa-miR-15a*	6.77728	0.00656555
NM_001689	ATP5G3		NM_001020821	MYADM			hsa-miR-24-1*	-10.6554	0.00869302
NM_016063	HDDC2		NM_001127889	SPG21			hsa-miR-27b	-61.699	0.000262587
NM_001164346	ZBTB20		NM_003330	TXNRD1			hsa-miR-29a	10.13	0.00960487
NM_031925	TMEM120A		NM_201277	CNN2			hsa-miR-302d	18.7227	0.0028406
NM_014140	SMARCAL1		NM_004862	LITAF			hsa-miR-339-3p	-8.36546	0.00111664
NM_003123	SPN		NM_004463	FGD1			hsa-miR-488	6.77627	0.00247529
NM_032319	C2orf7		NM_138346	KIAA2013			hsa-miR-491-3p	6.51939	0.00733223
NM_004264	MED21		NM_020338	ZMIZ1			hsa-miR-494	-16.0061	0.00388057
NM_020150	SAR1A		NM_005030	PLK1			hsa-miR-515-5p	11.6794	0.0072513
NM_001024666	SH3KBP1		NM_032290	ANKRD32			hsa-miR-526b*	10.4093	0.00910324
NM_001122848	SLC6A12		NM_181291	WDR20			hsa-miR-568	6.91392	0.00229609
NM_001129765	NSDHL		NM_014797	ZBTB24			hsa-miR-601	-6.23696	0.00831289
NM_015954	DERA		NM_173576	MKX			hsa-miR-636	15.3416	0.00422184
NM_001145008	BTN3A1		NM_152523	CCNYL1			hsa-miR-873	15.6916	0.00403674
NM_178234	TUSC3		NM_005444	RQCD1			hsa-miR-921	6.57539	0.00715611
NR_023347	CYB5D2		NM_025238	BTBD1			hsa-miRPlus-D1120	6.79545	0.0065156
NM_002778	PSAP		NM_183050	BCKDHB			hsa-miRPlus-E1026	-18.5204	0.00290274
NM_198795	TDRD1		NM_017921	NPLOC4			hsa-miRPlus-E1049	11.8581	0.00703662
NM_004085	TIMM8A		NM_001025081	MBP			hsa-miRPlus-E1106	15.3956	0.00419247
NM_001008897	TCP1		NM_006494	ERF			hsa-miRPlus-E1116	15.8254	0.00396918
NM_001039938	INTS6		NM_018555	ZNF331			hsa-miRPlus-F1019	-10.5856	0.00880651
NM_004567	PFKFB4		NM_000339	SLC12A3			hsa-miRPlus-F1022	6.21232	0.00840643
NM_024122	APOO		NM_080627	C20orf117			hsa-miRPlus-F1147	-5.07378	0.0071116
NM_182685	EFNA1		NM_018416	FOXJ2			hsa-miRPlus-F1231	6.43403	0.0076118
NM_017420	SIX4		NM_004759	MAPKAPK2			hsa-miRPlus-F1239	-10.2823	0.00196158
NM_006281	STK3		NM_020382	SETD8
NM_001547	IFIT2		NM_006051	APBB3
NM_006765	TUSC3		NM_080686	BAT2
NM_001145099	SLC2A6		NM_001172681	ZNF641
NM_000255	MUT		NM_138769	RHOT2
NM_001024947	YIPF5		NM_001024662	RPL6
NR_027476	ABHD14B		NM_206855	QKI
NM_030790	ITFG1		NM_001083614	EARS2
NM_018379	FAM63A		NM_016030	TTC15
NM_001145446	ZNF200		NR_003094	E2F6
NR_027662	SLC25A13		NM_004996	ABCC1
NM_020414	DDX24		NM_002451	MTAP
NM_018368	LMBRD1		NM_152931	CPNE1
NM_007108	TCEB2		NM_004871	GOSR1
NM_152726	EFHA1		NM_006963	ZNF22
NM_001168331	NDUFB4		NM_020445	ACTR3B
NM_001146103	PARP9		NM_017941	C17orf80
NM_000104	CYP1B1		NM_194457	UBE2J2
NM_001166702	FAM104B		NM_001113511	ARHGEF7
NM_033515	ARHGAP18		NM_014226	RAGE
NM_024839	RPP21		NM_004393	DAG1
NM_001098479	HLA-F		NM_005192	CDKN3
NM_015391	ANAPC13		NM_005888	SLC25A3
NM_013363	PCOLCE2		NM_001918	DBT
NM_001143679	GSTK1		NM_001034024	DMAP1
NM_001710	CFB		NM_201559	FOXO3
NM_006100	ST3GAL6		NM_003913	PRPF4B
NM_005175	ATP5G1		NM_001127190	CSK
NM_000594	TNF		NM_004415	DSP
NM_005066	SFPQ		NM_020442	VARS2
NM_001128227	GNE		NM_001170536	ATAD3A
NM_198828	MAST4		NM_001007553	CSDE1
NM_001177304	PLSCR4		NM_139349	BIN1
NM_003534	HIST1H3G		NM_000234	LIG1
NM_006675	TSPAN9		NM_198951	TGM2
NM_002488	NDUFA2		NM_001159773	CANT1
NM_031302	GLT8D2		NM_006696	BRD8
NM_003172	SURF1		NM_030808	NDEL1
NM_001144070	ABCC3		NM_194356	STX2
NM_152373	ZNF684		NM_020320	RARS2
NM_001130015	ANKRD33		NM_002911	UPF1
NM_207336	ZNF467		NM_006309	LRRFIP2
NM_003873	NRP1		NM_013263	BRD7
NM_022496	ACTR6		NM_017452	STAU1
NM_016505	ZCCHC17		NM_017620	ILF3
NM_001170752	SRPX		NM_018660	ZNF395
NM_002414	CD99		NM_006461	SPAG5
NM_033150	COL2A1		NM_003486	SLC7A5
NM_001920	DCN		NM_198837	ACACA
NM_013448	BAZ1A		NM_001135048	JDP2
NM_012342	BAMBI		NM_003110	SP2
NM_004239	TRIP11		NM_001498	GCLC
NM_007333	KLRC3		NM_001032292	ZNF174
NM_001099668	HIGD1A		NM_022101	CXorf56
NM_019059	TOMM7		NM_007359	CASC3
NM_001164674	SUMF1		NM_001171163	ZMYM3
NM_001173488	NKRF		NM_004599	SREBF2
NM_001098614	PUS7L		NM_020823	TMEM181
NM_001162861	COX11		NM_002967	SAFB
NM_000699	AMY2A		NM_003938	AP3D1
NM_001024628	NRP1		NM_004728	DDX21
NM_198332	STAT2		NM_001001550	GRB10
NM_033281	MRPS36		NM_032205	PHF20L1
NM_001042476	CARHSP1		NM_005080	XBP1
NM_001130413	SCNN1D		NM_198129	LAMA3
NM_002210	ITGAV		NM_198435	AURKA
NM_001039178	ATP5J2		NM_022080	NAPB
NM_004508	IDI1		NM_001099857	IKBKG
NM_003315	DNAJC7		NM_015099	CAMTA2
NM_001357	DHX9		NM_004368	CNN2
NM_003630	PEX3		NM_001030006	AP2B1
NM_015869	PPARG		NM_033081	DIDO1
NM_172247	CSF2RA		NM_033502	TRERF1
NM_003454	ZNF200		NM_152557	ZNF746
NM_001531	MR1		NM_032857	LACTB
NM_001164267	WDR46		NM_021935	PROK2
NM_001102401	C8orf41		NM_001009936	PHF19
NM_002775	HTRA1		NM_001163280	HTATSF1
NM_004199	P4HA2		NM_133372	FNIP1
NM_003642	HAT1		NM_005819	STX6
NM_014078	MRPL13		NM_004219	PTTG1
NM_001163259	FAM63A		NM_033302	ADRA1A
NM_001012514	ITM2C		NM_015035	ZHX3
NM_007210	GALNT6		NM_012140	SLC25A10
NM_001040444	PHF11		NM_003409	ZFP161
NM_001010915	PTPLAD2		NM_002027	FNTA
NM_021009	UBC		NR_026591	RAD1
NM_001023570	IQCB1		NM_001020820	MYADM
NR_023346	CYB5D2		NM_001128844	SMARCA4
NM_003523	HIST1H2BE		NM_022120	OXCT2
NM_007048	BTN3A1		NM_024852	EIF2C3
NM_002557	OVGP1		NM_014976	PDCD11
NM_183401	RNF14		NM_003983	SLC7A6
NM_152692	C1GALT1C1		NM_015477	SIN3A
NM_018465	C9orf46		NM_003668	MAPKAPK5
NM_014182	ORMDL2		NM_033318	C22orf32
NM_005834	TIMM17B		NM_015409	EP400
NM_173216	ST6GAL1		NM_183001	SHC1
NM_138425	C12orf57		NM_015545	PTCD1
NM_003492	TMEM187		NM_001113491	SEPT9
NM_006014	LAGE3		NM_015711	GLTSCR1
NM_153013	C5orf33		NM_213655	WNK1
NM_001166703	FAM104B		NM_003376	VEGFA
NM_014311	SMUG1		NM_004064	CDKN1B
NR_029431	DNAJC7		NM_004613	TGM2
NM_004688	NMI		NM_057161	KLHDC3
NM_024507	KREMEN2		NM_001357	DHX9
NM_198883	MTX1		NM_020126	SPHK2
NM_002064	GLRX		NM_031424	FAM110A
NM_021800	DNAJC12		NM_172247	CSF2RA
NM_005915	MCM6		NM_005766	FARP1
NM_001126337	TUFT1		NM_001262	CDKN2C
NM_001145951	TIMM8A		NM_001025780	FAM108B1
NM_004888	ATP6V1G1		NM_006761	YWHAE
NM_001100425	KIAA0895		NM_001159575	SCNN1A
NM_016027	LACTB2		NM_014322	OPN3
NM_001023	RPS20		NM_018198	DNAJC11
NM_003254	TIMP1		NM_170740	ALDH5A1
NM_198271	LMOD3		NM_001005476	PKP4
NM_001031716	OBFC2A		NM_133373	PLCD3
NM_080592	C2orf28		NM_013993	DDR1
NM_016053	CCDC53		NM_181521	CMTM4
NM_014912	CPEB3		NM_006166	NFYB
NM_152341	PAQR4		NM_015571	SENP6
NM_001818	AKR1C4		NR_033191	PPP2R2D
NM_001033503	SAR1B		NM_003481	USP5
NM_015932	POMP		NM_001112706	SCIN
NM_017881	C9orf95		NM_153207	AEBP2
NM_005870	SAP18		NM_001145774	GPR56
NM_001032998	KYNU		NM_005354	JUND
NM_181861	APAF1		NM_032836	FIZ1
NM_000123	ERCC5		NM_001001420	SMAD5
NM_019051	MRPL50		NM_003216	TEF
NM_032789	PARP10		NM_002359	MAFG
NM_000305	PON2		NM_006565	CTCF
NM_001032293	ZNF207		NM_017948	NOL8
NR_023350	COPB2		NM_012218	ILF3
NM_001539	DNAJA1		NM_001177428	TRPV4
NM_014279	OLFM1		NM_001145156	NR2F2
NM_001527	HDAC2		NM_002204	ITGA3
NM_183237	RNF7		NM_001901	CTGF
NM_002907	RECQL		NM_003639	IKBKG
NM_144611	CYB5D2		NM_000884	IMPDH2
NM_015415	BRP44		NM_001077484	SLC38A1
NM_182760	SUMF1		NM_052851	STARD13
NM_014316	CARHSP1		NM_198337	INSIG1
NM_001025	RPS23		NM_012310	KIF4A
NM_001128615	ARHGEF3		NM_001005731	ITGB4
NM_022736	MFSD1		NM_020731	AHRR
NM_001032409	OAS1		NM_001101672	ZNF219
NM_021999	ITM2B		NM_030941	LOC81691
NM_018561	USP49		NM_024940	DOCK5
NM_018164	C12orf11		NM_001762	CCT6A
NM_001018136	NME1-NME2		NM_001142762	C15orf23
NM_006334	OLFM1		NM_001080469	FBXO46
NM_002261	KLRC3		NM_001185077	ARHGDIA
NM_153811	SLC38A6		NM_014160	MKRN2
NM_032412	C5orf32		NM_052848	CCDC97
NM_194441	BTN3A1		NM_020130	C8orf4
NR_033438	PLSCR4		NM_001130523	CSDE1
NM_001134437	PHLDB2		NM_004157	PRKAR2A
NR_003086	HSD17B7P2		NM_001135215	ZNF323
NM_032918	RERG		NM_030810	TXNDC5
NM_005620	S100A11		NM_001169107	FAM21C
NM_052888	LRRC37B		NM_145109	MAP2K3
NM_018950	HLA-F		NR_027812	PTGES2
NM_005949	MT1F		NM_006037	HDAC4
NM_001099224	IFT74		NM_001142480	C5orf13
NM_152862	ARPC2		NM_018948	ERRFI1
NM_152649	MLKL		NM_001042762	FIGNL1
NM_005502	ABCA1		NM_002856	PVRL2
NM_001359	DECR1		NM_181746	LASS2
NM_001161530	CSF2RA		NM_001040135	ACTR3B
NM_024093	C2orf49		NM_001190326	DGCR8
NR_024401	ANAPC13		NM_001040662	C14orf138
NM_183381	RNF13		NM_173636	WDR62
NM_004089	TSC22D3		NM_014285	EXOSC2
NM_001099673	C8orf59		NM_001171624	VEGFA
NM_016085	C2orf28		NM_033212	CCDC102A
NM_033411	RWDD2A		NM_006022	TSC22D1
NM_004502	HOXB7		NM_024085	ATG9A
NM_003845	DYRK4		NM_001569	IRAK1
NM_033017	TRIM4		NR_000011	SNORA70
NM_203488	ACYP1		NM_001033056	GLUL
NM_032901	C12orf62		NM_033300	LRP8
NM_001628	AKR1B1		NM_001136204	RCC2
NM_175625	RAB3IP		NM_001980	STX2
NM_000600	IL6		NM_001145770	GPR56
NM_001002027	ATP5G1		NM_016617	UFM1
NM_001170751	SRPX		NM_012388	PLDN
NM_004800	TM9SF2		NM_153005	RIOK1
NM_001005474	NFKBIZ		NM_030899	ZNF323
NM_006252	PRKAA2		NM_005341	ZBTB48
NM_001003794	MGLL		NM_025072	PTGES2
NM_012184	FOXD4L1		NM_002745	MAPK1
NR_023389	C9orf130		NM_033452	TRIM47
NM_001008708	CHAC2		NM_002657	PLAGL2
NM_001031827	BOLA2		NM_181801	UBE2C
NM_001099669	HIGD1A		NM_198488	FAM83H
NM_005101	ISG15		NM_001171135	ZBED1
NM_001134439	PHLDB2		NM_001134423	CDV3
NM_001033083	PBLD		NM_001007559	SS18
NM_175744	RHOC		NM_001037328	STAU1
NM_001017974	P4HA2		NM_015184	PLCL2
NM_004128	GTF2F2		NM_001111020	SUPT5H
NM_002727	SRGN		NM_001144824	ZNF234
NM_001039589	DPH2		NM_183422	TSC22D1
NM_003543	HIST1H4H		NM_001043352	TPM3
NM_005694	COX17		NM_016255	FAM8A1
NM_004872	TMEM59		NM_007243	NRM
NM_152516	COMMD1		NM_002868	RAB5B
NM_006644	HSPH1		NM_138477	CDAN1
NM_031244	SIRT5		NM_004516	ILF3
NM_015997	C1orf66		NM_198679	RAPGEF1
NM_144658	DOCK11		NM_001136157	OTUD5
NM_002791	PSMA6		NM_001080955	PLAGL1
NM_001142560	C1orf66		NM_133374	ZNF618
NM_001033032	FAIM		NM_001010990	HERPUD1
NM_031903	MRPL32		NR_026862	PPP1R3E
NM_006978	RNF113A		NM_014003	DHX38
NM_006280	SSR4		NM_016836	RBMS1
NM_001127207	SMARCAL1		NM_004104	FASN
NR_001275	CELP		NM_006773	DDX18
NM_017664	ANKRD10		NM_001135701	YWHAZ
NM_014689	DOCK10		NM_001007099	SCP2
NM_006232	POLR2H		NM_005993	TBCD
NM_001144879	IMPA1		NM_018375	SLC39A9
NM_006266	RALGDS		NM_001037334	USP14
NM_002475	MYL6B		NM_024653	PRKRIP1
NM_031420	MRPL9		NM_001001549	GRB10
NM_003428	ZNF84		NM_198055	MZF1
NM_032813	TMTC4		NM_080603	ZSWIM1
NM_133506	DCN		NM_004586	RPS6KA3
NM_001159390	GUK1		NM_001951	E2F5
NM_015679	TRUB2		NM_203305	FAM102A
NM_001142470	C6orf203		NM_003447	ZNF165
NM_012215	MGEA5		NM_006526	ZNF217
NM_004388	CTBS		NM_001025366	VEGFA
NM_052936	ATG4A		NM_177401	MIDN
NM_001080975	REPS2		NM_006099	PIAS3
NR_033697	NDUFA2		NM_199072	MDFIC
NM_001007794	CEPT1		NM_207112	HAGHL
NM_002228	JUN		NM_001135168	ALDH3A1
NM_015969	MRPS17		NM_002539	ODC1
NM_003032	ST6GAL1		NM_005559	LAMA1
NR_033439	PLSCR4		NM_006852	TLK2
NM_018147	FAIM		NM_000474	TWIST1
NM_001035513	SDHC		NM_003869	CES2
NM_001144999	ITGAV		NM_001010891	MTX3
NM_032490	C14orf142		NM_001167672	LPP
NM_001003396	TPD52L1		NM_003825	SNAP23
NM_178156	FUT8		NM_014023	WDR37
NM_001161532	CSF2RA		NM_014840	NUAK1
NM_007255	B4GALT7		NM_001004125	TUSC1
NM_002097	GTF3A		NR_033712	KIAA0495
NM_012111	AHSA1		NM_001173984	BRD7
NM_207304	MBNL2		NM_015556	SIPA1L1
NM_006163	NFE2		NM_052963	TOP1MT
NM_001159767	BZW2		NM_002658	PLAU
NM_007355	HSP90AB1		NM_001083961	WDR62
NM_002978	SCNN1D		NM_001040445	ASB1
NM_015895	GMNN		NM_003685	KHSRP
NM_005731	ARPC2		NM_006191	PA2G4
NM_016816	OAS1		NM_001025579	NDEL1
NR_026761	C1orf97		NM_001166356	SHMT2
NM_001137554	MCTS1		NM_014671	UBE3C
NM_018973	DPM3		NM_032051	PATZ1
NM_001160	APAF1		NM_003128	SPTBN1
NM_002300	LDHB		NM_006868	RAB31
NM_002928	RGS16		NM_014680	KIAA0100
NM_015723	PNPLA8		NM_001076785	SLC7A6
NM_180989	GPR180		NM_023015	INTS3
NM_006085	BPNT1		NM_021737	CLCN6
NM_001718	BMP6		NM_001135765	ATP2A2
NM_001135822	FDPS		NM_018044	NSUN5
NM_004120	GBP2		NM_019013	FAM64A
NM_000052	ATP7A		NM_001077198	ATG9A
NM_032230	C12orf26		NM_015832	MBD2
NM_001099222	IFT74		NM_139348	BIN1
NM_005823	MSLN		NR_023348	GAS8
NM_006808	SEC61B		NM_020825	CRAMP1L
NM_004891	MRPL33		NM_007109	TCF19
NM_000302	PLOD1		NM_000680	ADRA1A
NM_014782	ARMCX2		NM_001168272	ITPR1
NM_030752	TCP1		NM_001380	DOCK1
NM_007217	PDCD10		NM_153339	PUSL1
NM_002535	OAS2		NM_001100625	CENPN
NR_033302	DHX9		NM_032637	SKP2
NM_001779	CD58		NM_001007245	IFRD1
NM_016059	PPIL1		NM_001286	CLCN6
NM_001142648	SAR1A		NM_152352	C18orf19
NM_001044393	MUC1		NM_002757	MAP2K5
NM_005532	IFI27		NM_001134773	STX16
NM_033114	ZCRB1		NM_006374	STK25
NM_174871	PSMD12		NM_001145338	ZBTB22
NM_145239	PRRT2		NM_199245	VAMP1
NM_004546	NDUFB2		NM_138610	H2AFY
NM_003299	HSP90B1		NM_000224	KRT18
NM_001034077	HIST2H4B		NM_014963	SBNO2
NR_024234	NDUFB11		NM_020740	ANKFY1
NM_001278	CHUK		NM_001164502	EIF4ENIF1
NM_001024466	SOD2		NM_005999	TSNAX
NR_024415	OBFC2A		NM_002473	MYH9
NM_001122853	MYOZ3		NM_015074	KIF1B
NM_173074	PIGF		NM_016284	CNOT1
NM_001008212	OPTN		NM_001142350	THOC6
NM_001551	IGBP1		NM_017896	C20orf11
NR_023938	C14orf132		NM_015001	SPEN
NM_001099274	TINF2		NM_018167	BTBD7
NM_000399	EGR2		NM_001273	CHD4
NM_001166696	SLC1A3		NM_032900	ARHGAP19
NM_002841	PTPRG		NM_152927	CPNE1
NM_001099670	C8orf59		NR_033710	KIAA0495
NM_001143680	GSTK1		NM_015346	ZFYVE26
NM_001008272	TAGLN3		NM_001143944	LEMD2
NM_003778	B4GALT4		NM_002067	GNA11
NM_018130	SHQ1		NM_005964	MYH10
NM_021063	HIST1H2BD		NM_004124	GMFB
NM_014660	PHF14		NM_020700	PPM1H
NM_001167903	MFSD1		NM_001172668	ZNF668
NM_001003395	TPD52L1		NM_015651	PHF19
NM_018956	C9orf9		NM_014550	CARD10
NM_145913	SLC5A8		NM_001924	GADD45A
NM_000169	GLA		NM_032982	CASP2
NM_138822	PAM		NM_001040614	LINS1
NM_001100812	CXCL16		NM_181597	UPP1
NR_033343	PSCA		NM_001145144	SLC1A5
NM_022771	TBC1D15		NM_001014796	DDR2
NM_004172	SLC1A3		NM_004358	CDC25B
NM_002790	PSMA5		NM_032995	ARHGEF4
NM_001142540	SLC35B3		NM_012453	TBL2
NM_001012516	ITM2C		NM_001001715	FARP1
NM_001042679	RHOC		NM_020830	WDFY1
NM_017861	PIGX		NM_138620	DDX31
NM_182756	SPDYA		NM_005804	DDX39
NM_000247	MICA		NM_020381	PDSS2
NM_002534	OAS1		NM_001976	ENO3
NM_001850	COL8A1		NM_002082	GRK6
NM_002947	RPA3		NM_005184	CALM3
NM_001039840	CHIC1		NM_020466	LYRM2
NM_012338	TSPAN12		NM_033000	GTF2I
NM_001122606	LAMP2		NR_028408	LOC400027
NM_001129884	TEX264		NM_002635	SLC25A3
NM_145267	C6orf57		NM_002156	HSPD1
NM_080737	SYTL4		NM_003791	MBTPS1
NM_004480	FUT8		NM_001128846	SMARCA4
NM_005917	MDH1		NM_001172895	CAV1
NM_001170423	PRSS35		NM_199043	C14orf102
NM_004881	TP53I3		NM_001135699	YWHAZ
NM_022872	IFI6		NM_014634	PPM1F
NM_024097	C1orf50		NM_201283	EGFR
NM_177948	ARMCX3		NM_014159	SETD2
NR_002312	RPPH1		NM_001143852	TCHP
NM_001122847	SLC6A12		NM_017453	STAU1
NM_001146104	PARP9		NM_006047	RBM12
NM_006307	SRPX		NM_152571	C9orf163
NM_001044392	MUC1		NM_198241	EIF4G1
NM_001128616	ARHGEF3		NM_003040	SLC4A2
NM_003761	VAMP8		NM_001020818	MYADM
NM_005760	CEBPZ		NM_182729	TXNRD1
NM_001163940	PYGL		NM_139276	STAT3
NM_003512	HIST1H2AC		NM_138957	MAPK1
NM_174928	N6AMT2		NM_016823	CRK
NM_000094	COL7A1		NM_173207	TGIF1
NM_153200	EDF1		NM_005517	HMGN2
NM_014056	HIGD1A		NR_024607	MGC16121
NM_003792	EDF1		NM_015929	LIPT1
NM_000636	SOD2		NM_000086	CLN3
NM_003096	SNRPG		NM_173211	TGIF1
NM_005921	MAP3K1		NM_017824	MARCH5
NM_001135674	C8orf40		NM_001135241	AKR1C2
NM_017709	FAM46C		NM_000321	RB1
NM_182641	BPTF		NM_001005386	ACTR2
NM_001040034	CD63		NM_022132	MCCC2
NM_005765	ATP6AP2		NM_001014839	NCDN
NM_003733	OASL		NM_001170717	BCAR1
NM_003000	SDHB		NM_032578	MYPN
NM_016546	C1RL		NM_002710	PPP1CC
NM_001386	DPYSL2		NM_001083589	E2F5
NM_001001788	RAET1G		NM_001172703	GGA3
NM_024622	FASTKD1		NM_001127202	PCID2
NM_014060	MCTS1		NM_015332	NUDCD3
NM_001029874	REP15		NM_001134422	CDV3
NM_001734	C1S		NM_174983	C19orf28
NM_023001	ARID4A		NM_015044	GGA2
NM_032784	RSPO3		NM_003467	CXCR4
NM_016456	TMEM9		NM_006245	PPP2R5D
NM_016410	CHMP5		NM_003028	SHB
NM_000599	IGFBP5		NM_005902	SMAD3
NM_001166699	FAM104B		NM_001008727	ZNF121
NM_003310	TSSC1		NM_005270	GLI2
NM_001146	ANGPT1		NM_001040446	MTMR12
NR_033344	SLC38A6		NM_022066	UBE2O
NM_014038	BZW2		NR_027868	PDCD6IP
NM_001003713	ATP5J2		NM_152624	DCP2
NM_001007073	RPL32		NM_004016	DMD
NM_020424	LYRM1		NM_002130	HMGCS1
NM_001177519	MICA		NM_153358	ZNF791
NM_003545	HIST1H4E		NM_001008894	NIPA2
NM_005037	PPARG		NM_004701	CCNB2
NM_020039	ACCN2		NM_172214	CAMKK2
NM_080546	SLC44A1		NM_001113512	ARHGEF7
NM_172359	CD46		NM_024576	OGFRL1
NM_006086	TUBB3		NM_003714	STC2
NM_001105515	ABCC4		NM_000292	PHKA2
NM_014161	MRPL18		NM_001145398	TEF
NM_001127605	LIPA		NM_017873	ASB6
NR_027125	RBM18		NM_145160	MAP2K5
NM_003620	PPM1D		NM_001174125	SLC11A2
NM_001161531	CSF2RA		NM_025267	AARSD1
NM_003675	PRPF18		NM_001122606	LAMP2
NM_032324	C1orf57		NM_198838	ACACA
NM_002581	PAPPA		NM_133436	ASNS
NM_001029869	PLAC8L1		NM_001146020	TJAP1
NM_001146214	TBC1D15		NM_005336	HDLBP
NR_027126	RBM18		NM_007229	PACSIN2
NM_003142	SSB		NM_024966	SEMA6D
NM_001166550	IDS		NM_004014	DMD
NM_001171990	C5orf35		NM_024738	C12orf49
NM_018180	DHX32		NM_001129731	PLEKHG4
NR_033436	PHF14		NM_005085	NUP214
NM_016040	TMED5		NR_024431	LOC283050
NM_001844	COL2A1		NM_006357	UBE2E3
NR_026834	LOC152024		NM_003031	SIAH1
NM_002966	S100A10		NM_020328	ACVR1B
NM_013995	LAMP2		NM_024111	CHAC1
NM_001095	ACCN2		NM_017602	OTUD5
NM_172229	KREMEN2		NM_001079684	KIAA1191
NM_025103	IFT74		NM_012097	ARL5A
NM_176895	PPAP2A		NM_018349	MCTP2
NM_012168	FBXO2		NM_003127	SPTAN1
NM_003730	RNASET2		NM_001099696	REPIN1
NM_001128306	PLSCR4		NM_013282	UHRF1
NR_033440	PAM		NM_005707	PDCD7
NM_018318	CCDC91		NR_023359	CABLES1
NM_201262	DNAJC12		NM_182914	SYNE2
NM_203298	CHCHD1		NM_006141	DYNC1LI2
NM_016487	C6orf203		NM_001177431	TRPV4
NM_002155	HSPA6		NM_013283	MAT2B
NM_006638	RPP40		NM_001001740	RFWD2
NM_001142468	C6orf203		NM_017657	AFTPH
NM_013242	C16orf80		NM_001100814	TMEM55B
NM_012329	MMD		NM_006401	ANP32B
NM_006327	TIMM23		NM_016426	GTSE1
NM_019026	TMCO1		NM_015440	MTHFD1L
NM_022121	PERP		NM_181698	CCNY
NM_001137667	CASP8AP2		NM_001606	ABCA2
NM_080677	DYNLL2		NM_017660	GATAD2A
NM_001142541	SLC35B3		NM_001809	CENPA
NM_016084	RASD1		NM_177999	ASB6
NM_001030288	SPN		NM_018671	UNC45A
NM_001172702	SLC38A6		NR_003148	LOC147804
NM_172232	ABCA5		NM_032756	HPDL
NM_001136178	EGR2		NM_032364	DNAJC14
NM_153362	PRSS35		NM_001004019	FBLN2
NM_001142634	SPDYA		NM_007202	AKAP10
NM_004428	EFNA1		NM_016101	NIP7
NM_024584	CCDC121		NM_173344	ST3GAL1
NM_032148	SLC41A2		NM_013300	C12orf24
NM_001099223	IFT74		NM_000381	MID1
NM_003517	HIST2H2AC		NM_017546	C2orf29
NM_001166695	SLC1A3		NM_001031679	MSRB3
NM_003885	CDK5R1		NM_015315	LARP1
NM_001632	ALPP		NM_001033925	TIAL1
NM_020808	SIPA1L2		NM_182958	MYST1
NM_001164345	ZBTB20		NM_000303	PMM2
NM_032750	ABHD14B		NM_001102371	FOXRED2
NR_027942	COX11		NM_000617	SLC11A2
NM_004509	SP110		NM_001034	RRM2
NM_152703	SAMD9L		NM_033303	ADRA1A
NM_002004	FDPS		NM_001127182	CEP55
NM_001127401	YPEL5		NM_015456	COBRA1
NM_031298	TMEM93		NM_012233	RAB3GAP1
NM_144778	MBNL2		NM_001173452	TFCP2
NM_004849	ATG5		NM_153810	C10orf46
NM_014623	MEA1		NM_005302	GPR37
NM_002712	PPP1R7		NM_153617	SEMA6D
NM_006472	TXNIP		NM_014338	PISD
NM_172245	CSF2RA		NM_018087	TMEM48
NM_003520	HIST1H2BN		NM_001039348	EFEMP1
NM_024700	SNIP1		NM_001127203	PCID2
NM_020351	COL8A1		NM_018148	LINS1
NM_014288	ITGB3BP		NM_153498	CAMK1D
NM_031892	SH3KBP1		NM_203437	AFTPH
NM_001122898	CD99		NM_018421	TBC1D2
NM_003059	SLC22A4		NM_001174166	SLC16A6
NM_014763	MRPL19		NM_001130849	CAB39
NM_017880	C2orf42		NM_001126050	HDGF
NM_005575	LNPEP		NM_006029	PNMA1
NM_003124	SPR		NM_001033557	PPM1B
NM_001035511	SDHC		NM_001172691	ZNF573
NM_001164675	SUMF1		NM_001159576	SCNN1A
NM_004375	COX11		NM_198799	BCAS4
NM_005389	PCMT1		NM_024874	KIAA0319L
NM_002317	LOX		NM_013995	LAMP2
NM_001964	EGR1		NM_012234	RYBP
NM_001384	DPH2		NM_004512	IL11RA
NM_001033031	FAIM		NM_006630	ZNF234
NM_003530	HIST1H3D		NM_015492	C15orf39
NM_005113	GOLGA5		NM_016649	ESF1
NM_004548	NDUFB10		NM_004168	SDHA
NM_001679	ATP1B3		NM_032837	FAM104A
NM_207344	SPRYD4		NM_001142935	MXD3
NM_001042368	RALGDS		NM_001174128	SLC11A2
NM_138362	FAM104B		NM_031207	HYI
NM_020890	KIAA1524		NM_001080952	PLAGL1
NM_001166304	PIGX		NM_032701	SUV420H2
NM_000943	PPIC		NM_024063	SPATA5L1
NR_001568	BCYRN1		NR_024320	LITAF
NM_003115	UAP1		NM_001079812	DIAPH1
NM_002904	RDBP		NM_177524	MEST
NM_001172	ARG2		NM_172349	NSD1
NM_001093	ACACB		NM_002444	MSN
NM_206831	DPH3		NM_207361	FREM2
NM_007115	TNFAIP6		NM_001127197	ELF4
NM_001008211	OPTN		NM_006558	KHDRBS3
NM_175040	ST6GALNAC4		NM_206861	TACC2
NM_001967	EIF4A2		NM_001145056	SLC44A2
NM_012381	ORC3L		NM_001164154	TUBB8
NM_014702	KIAA0408		NM_016289	CAB39
NM_030938	TMEM49		NM_001002762	DNAJB12
NM_152310	ELOVL3		NM_001135055	TKT
NM_000186	CFH		NM_023011	UPF3A
NM_177949	ARMCX2		NM_012469	PRPF6
NM_001145009	BTN3A1		NM_182826	SCARA3
NM_152827	SNX3		NM_001142449	SPNS1
NM_001127372	ZNF84		NM_024952	C14orf159
NM_153826	CD46		NM_001184888	NIPA2
NR_033441	HDAC2		NM_018946	NANS
NR_026545	APOO		NM_030756	TCF7L2
NM_002389	CD46		NM_003071	HLTF
NM_001137668	CASP8AP2		NM_201599	ZMYM3
NM_001735	C5		NM_181672	OGT
NM_013316	CNOT4		NM_033549	TRIM41
NM_000602	SERPINE1		NM_000213	ITGB4
NM_020348	CNNM1		NM_203290	POLR1C
NM_002087	GRN		NM_000156	GAMT
NR_024872	MCART1		NM_016222	DDX41
NM_152391	PQLC3		NM_002293	LAMC1
NM_032727	INA		NM_001102605	IMPDH1
NM_172353	CD46		NM_015180	SYNE2
NM_014713	LAPTM4A		NM_016436	PHF20
NM_139266	STAT1		NM_000875	IGF1R
NM_002495	NDUFS4		NM_001171626	VEGFA
NM_003196	TCEA3		NM_014774	KIAA0494
NM_005514	HLA-B		NM_002402	MEST
NM_007034	DNAJB4		NM_206917	NGFRAP1
NR_024022	SETMAR		NM_016640	MRPS30
NM_006123	IDS		NM_001144002	CTPS2
NM_018447	TMEM111		NM_001024843	TNRC6B
NM_001015881	TSC22D3		NM_000637	GSR
NM_182835	SCFD1		NM_022459	XPO4
NM_145753	PHLDB2		NM_012384	GMEB2
NM_175073	APTX		NM_033089	ZCCHC3
NM_001164344	ZBTB20		NM_004953	EIF4G1
NM_004550	NDUFS2		NM_024325	ZNF343
NM_001042465	PSAP		NM_145199	LIPT1
NM_172246	CSF2RA		NM_001142289	MGRN1
NM_198088	ZNF200		NM_004006	DMD
NM_000919	PAM		NM_002161	IARS
NM_003666	BLZF1		NM_004302	ACVR1B
NM_001040443	PHF11		NM_004418	DUSP2
NM_017892	PRPF40A		NM_000117	EMD
NM_153485	NUP155		NM_001080950	MYO1C
NM_003256	TIMP4		NM_005633	SOS1
NM_017667	CCDC132		NM_005471	GNPDA1
NM_001127399	YPEL5		NM_203399	STMN1
NM_020233	C17orf48		NM_007158	CSDE1
NM_001128301	LYRM1		NM_021076	NEFH
NM_080593	HIST1H2BK		NM_024037	C1orf135
NM_032314	COQ5		NM_004467	FGL1
NM_015388	YIPF3		NM_015164	PLEKHM2
NM_153741	DPM3		NM_001128921	MARK3
NM_001174068	SYTL4		NM_016282	AK3
NM_006090	CEPT1		NM_001039140	C20orf27
NM_022456	RAB3IP		NM_021090	MTMR3
NM_002056	GFPT1		NM_001130420	SMARCC2
NM_001570	IRAK2		NR_033142	TMEM48
NM_053035	MRPS33		NM_006449	CDC42EP3
NR_002939	RUNDC2C		NM_001142478	C5orf13
NM_005115	MVP		NM_001031712	TRMT11
NM_138785	C6orf72		NM_172245	CSF2RA
NM_003001	SDHC		NM_138970	NRXN3
NM_001167947	TIMM17B		NM_007265	ECD
NM_001085354	MORC4		NM_020831	MKL1
NM_001128302	LYRM1		NM_006750	SNTB2
NM_001135998	NDUFB11		NM_005119	THRAP3
NM_002970	SAT1		NM_032311	POLDIP3
NM_001010986	ATP11C		NM_013989	DIO2
NM_145859	PDCD10		NM_006064	RRAGB
NM_004510	SP110		NM_030665	RAI1
NM_182597	C7orf53		NM_014374	REPIN1
NM_006851	GLIPR1		NM_018492	PBK
NM_018269	ADI1		NM_198525	KIF7
NR_024520	LMAN2L		NM_006766	MYST3
NM_017794	KIAA1797		NM_015305	ANGEL1
NM_198057	TSC22D3		NM_001035254	FAM102A
NR_030761	TMED5		NM_004039	ANXA2
NM_024553	CCDC132		NM_006693	CPSF4
NM_014142	NUDT5		NM_019100	DMAP1
NM_021980	OPTN		NM_001172218	SCMH1
NM_052957	ACRC		NM_005895	GOLGA3
NM_016618	KRCC1		NM_152320	ZNF641
NM_207311	CCDC64		NM_001146019	TJAP1
NM_001167830	TMED5		NM_020242	KIF15
NM_001145448	ZNF200		NM_145690	YWHAZ
NM_002437	MPV17		NM_017905	TMCO3
NM_020189	ENY2		NM_004578	RAB4A
NM_012071	COMMD3		NM_001012410	SGOL1
NM_014222	NDUFA8		NM_194261	UBE2I
NM_001023571	IQCB1		NM_001123	ADK
NM_133371	MYOZ3		NM_006059	LAMC3
NM_005642	TAF7		NM_153321	PMP22
NM_003136	SRP54		NM_001171167	CAMTA2
NM_014905	GLS		NM_152678	FAM116A
NM_001548	IFIT1		NM_014823	WNK1
NM_024640	YRDC		NM_152265	BTF3L4
NM_001033030	FAIM		NR_027023	LOC645676
NM_001099652	GPR137C		NM_001001419	SMAD5
NM_020119	ZC3HAV1		NM_015288	PHF15
NM_018063	HELLS		NM_001129728	PLEKHG4
NM_005009	NME4		NM_001031623	ZNF451
NM_001127257	SLC39A10		NM_002165	ID1
NM_001017973	P4HA2		NM_001002858	ANXA2
NM_147173	NUDT2		NM_004893	H2AFY
NM_001032731	OAS2		NM_001105248	TMC5
NM_012383	OSTF1		NM_001127362	NR2C1
NM_021052	HIST1H2AE		NM_002482	NASP
NM_004836	EIF2AK3		NM_002504	NFX1
NM_003878	GGH		NM_001167741	MTX3
NM_000593	TAP1		NM_001170715	BCAR1
NM_001035512	SDHC		NM_001174092	TMEM185A
NR_024400	ANAPC13		NM_002585	PBX1
NM_016497	MRPL51		NR_024163	CKS1B
NM_012433	SF3B1		NM_004992	MECP2
NM_001044390	MUC1		NM_001173989	C9orf86
NM_015922	NSDHL		NM_153836	CREG2
NM_004726	REPS2		NM_018140	CEP72
NM_001118890	GLRX		NM_020244	CHPT1
NM_018672	ABCA5		NM_014874	MFN2
NM_001164473	FNBP1L		NM_000109	DMD
NR_027783	SAT1		NM_013245	VPS4A
NM_018477	ACTR10		NM_032173	ZNRF3
NM_181501	ITGA1		NM_134421	HPCAL1
NM_178155	FUT8		NM_152838	RBM12
NM_152371	C1orf93		NM_003204	NFE2L1
NM_001135676	C8orf40		NM_015002	FBXO21
NM_145000	RANBP3L		NM_001145649	ZNF529
NM_001037537	PHYH		NM_015048	SETD1B
NM_003711	PPAP2A		NM_014864	FAM20B
NM_020353	PLSCR4		NM_020920	CHD8
NM_014171	CRIPT		NM_001042432	CLN3
NM_005452	WDR46		NM_001161661	WWC1
NM_003270	TSPAN6		NM_001810	CENPB
NM_005665	EVI5		NM_002936	RNASEH1
NM_020345	NKIRAS1		NM_001177636	DAG1
NM_001144766	DNAJC7		NR_028338	TRAF3IP2
NM_014245	RNF7		NM_001146191	MPZL1
NM_004153	ORC1L		NM_144568	TMEM55B
NM_006425	SLU7		NM_012177	FBXO5
NM_182608	ANKRD33		NM_001146274	TCF7L2
NM_198213	OASL		NM_001015048	BAG5
NM_001164664	MAST4		NM_014681	DHX34
NM_172351	CD46		NM_001033583	ACOT9
NM_016243	CYB5R1		NM_001172557	GOLGA3
NM_002690	POLB		NM_006600	NUDC
NM_020365	EIF2B3		NM_015897	PIAS4
NM_175920	LNPEP		NM_015343	DULLARD
NM_001142683	CCDC121		NM_001167733	VARS2
NM_000179	MSH6		NR_024164	ZNF323
NM_020235	BBX		NM_001032284	TMPO
NM_003848	SUCLG2		NM_152879	DGKD
NM_022486	SUSD1		NM_201627	TRIM41
NM_004182	UXT		NM_015025	MYT1L
NM_005345	HSPA1A		NM_001039492	FHL2
NM_001032281	TFPI		NM_000402	G6PD
NM_001190384	GNE		NM_003342	UBE2G1
NM_001136179	EGR2		NM_021873	CDC25B
NM_000235	LIPA		NM_003150	STAT3
NM_001044391	MUC1		NM_001012412	SGOL1
NM_001024465	SOD2		NM_176096	CDK5RAP3
NM_001012993	C9orf152		NM_001168355	OSMR
NM_003805	CRADD		NM_152227	SNX5
NM_000147	FUCA1		NM_130839	UBE3A
NM_016589	C3orf1		NM_001481	GAS8
NM_012241	SIRT5		NM_199181	C20orf117
NM_181868	APAF1		NM_002824	PTMS
NM_002197	ACO1		NM_018708	FEM1A
NM_001166262	MTIF3		NM_001034852	SMOC1
NM_031458	PARP9		NM_021809	TGIF2
NR_033435	PHF14		NM_018054	ARHGAP17
NM_001003714	ATP5J2		NM_005334	HCFC1
NM_030934	C1orf25		NM_052966	FAM129A
NM_001098615	PUS7L		NM_002047	GARS
NM_080424	SP110		NM_022900	CASD1
NM_080881	DBN1		NM_001164282	TRAF3IP2
NM_001165413	SERPINE1		NR_027239	ZNF529
NM_004281	BAG3		NM_002656	PLAGL1
NM_032336	GINS4		NM_001079846	CREBBP
NM_004547	NDUFB4		NM_007014	WWP2
NM_001135821	FDPS		NM_001145635	TRIM45
NM_022167	XYLT2		NM_000140	FECH
NM_012141	INTS6		NM_001122633	CPS1
NM_003849	SUCLG1		NM_001142290	MGRN1
NM_025134	CHD9		NM_004090	DUSP3
NM_005110	GFPT2		NM_181784	SPRED2
NM_178270	ATG4A		NM_201649	SLC6A9
NM_006406	PRDX4		NM_021795	ELK4
NM_133367	PAQR8		NM_032525	TUBB6
NM_001185015	SP110		NM_001130970	NELF
NM_001146213	TBC1D15		NM_001018005	TPM1
NM_004892	SEC22B		NM_006312	NCOR2
NM_001040217	FAM63A		NM_016133	INSIG2
NM_016570	ERGIC2		NM_018249	CDK5RAP2
NM_000962	PTGS1		NM_013417	IARS
NM_001098507	ZNF207		NM_004136	IREB2
NM_002198	IRF1		NM_176793	MRPL43
NM_001018025	MTCP1		NM_014847	UBAP2L
NM_002863	PYGL		NM_199229	RPE
NM_013262	MYLIP		NM_173157	NR4A1
NM_003810	TNFSF10		NM_016079	VPS24
NM_138712	PPARG		NM_001013398	IGFBP3
NM_001142292	LMAN2L		NM_013272	SLCO3A1
NR_002190	SUMO1P3		NM_000097	CPOX
NM_019056	NDUFB11		NM_002796	PSMB4
NM_003795	SNX3		NM_005896	IDH1
NR_027449	TBC1D15		NR_033334	TMEM70
NM_015933	CCDC72		NM_001015885	RAE1
NM_001145447	ZNF200		NM_001067	TOP2A
NM_001008213	OPTN		NM_001127371	CDCA7L
NM_001143681	GSTK1		NM_005035	POLRMT
NM_032448	FAM120B		NM_080626	BRI3BP
NM_001001551	C9orf103		NM_007372	DDX42
NM_001127711	TMEM14B		NR_027811	PTGES2
NM_004092	ECHS1		NM_205845	AKR1C2
NM_001135651	EIF2AK2		NM_001166358	SHMT2
NM_002546	TNFRSF11B		NM_001177638	DAG1
NM_004395	DBN1		NM_001135776	ZBTB43
NM_020299	AKR1B10		NM_145735	ARHGEF7
NM_006287	TFPI		NM_024076	KCTD15
NM_183400	RNF14		NM_198061	CES2
NM_147184	TP53I3		NM_015226	CLEC16A
NM_002514	NOV		NM_024706	ZNF668
NM_002489	NDUFA4		NM_001143823	ZFP161
NM_001190383	GNE		NM_198935	SS18L1
NM_001780	CD63		NM_005793	NME6
NR_000024	SNORD46		NM_016535	ZNF581
NM_133503	DCN		NM_001080954	PLAGL1
NM_002455	MTX1		NM_019606	MEPCE
NM_015599	PGM3		NM_001007100	SCP2
NM_004344	CETN2		NM_021192	HOXD11
NM_031419	NFKBIZ		NM_030645	SH3BP5L
NM_004036	ADCY3		NM_032876	JUB
NM_207006	FAM83A		NM_001184743	PGBD1
NM_001014975	CFH		NM_024072	DDX54
NM_016039	C14orf166		NM_024294	C6orf106
NM_138441	C6orf150		NM_130469	JDP2
NM_017523	XAF1		NM_000801	FKBP1A
NM_001166263	MTIF3		NM_016481	C9orf156
NM_001002258	ATP5G3		NM_014765	TOMM20
NM_001047434	DPH3		NM_013403	STRN4
NM_004052	BNIP3		NM_014380	NGFRAP1
NM_002923	RGS2		NM_003823	TNFRSF6B
NM_017585	SLC2A6		NM_012401	PLXNB2
NM_001141945	ACTA2		NM_001659	ARF3
NR_026665	CD58		NR_002436	SNORA33
NM_024843	CYBRD1		NM_001172896	CAV1
NM_145265	CCDC127		NM_014620	HOXC4
NM_006493	CLN5		NM_001007023	DIO2
NM_138820	HIGD2A		NM_201443	TEAD4
NM_212543	B4GALT4		NM_182486	C1QTNF6
NM_030969	TMEM14B		NM_001128920	MARK3
NM_030579	CYB5B		NM_001145145	SLC1A5
NM_001170750	SRPX		NM_175907	ZADH2
NM_017544	NKRF		NM_003252	TIAL1
NM_001099672	C8orf59		NM_007270	FKBP9
NM_001166588	EIF2B3		NM_001025300	RAB12
NM_033412	MCART1		NM_017437	CPSF2
NM_172350	CD46		NM_001100621	C17orf80
NM_001161	NUDT2		NM_201525	GPR56
NM_003457	ZNF207		NM_014426	SNX5
NM_001018017	MUC1		NM_005772	RCL1
NM_001113547	LIMA1		NM_020765	UBR4
NR_024521	LMAN2L		NM_206999	CNOT1
NM_001039457	ATP6V0B		NM_001018008	TPM1
NM_001008273	TAGLN3		NM_001130971	NELF
NM_005063	SCD		NM_003297	NR2C1
NM_001785	CDA		NM_180976	PPP2R5D
NM_006713	SUB1		NM_001142450	SPNS1
NM_001003397	TPD52L1		NM_199413	PRC1
NM_006432	NPC2		NM_001294	CLPTM1
NM_006515	SETMAR		NM_201284	EGFR
NM_000786	CYP51A1		NM_003086	SNAPC4
NM_207013	TCEB2		NM_012083	FRAT2
NR_024518	LMAN2L		NM_006904	PRKDC
NM_001079669	TMTC4		NM_001025369	VEGFA
NM_006187	OAS3		NM_013406	DHPS
NR_027941	COX11		NM_001017415	USP1
NM_032351	MRPL45		NM_024336	IRX3
NM_012328	DNAJB9		NM_001005362	DNM2
NM_002887	RARS		NM_001126108	SLC12A3
NM_015510	DHRS7B		NM_006088	TUBB2C
NM_005347	HSPA5		NM_001172220	SCMH1
NM_017458	MVP		NM_198291	SRC
NM_153477	UXT		NM_001136042	AARSD1
NM_144589	COMTD1		NM_138639	BCL2L12
NM_001257	CDH13		NM_004772	C5orf13
NM_033091	TRIM4		NM_001159491	BRI3
NM_007198	PROSC		NM_017871	CPSF3L
NM_004459	BPTF		NM_002074	GNB1
NM_002892	ARID4A		NM_001170544	PGAM5
NM_004616	TSPAN8		NM_001110792	MECP2
NM_007282	RNF13		NM_001166357	SHMT2
NM_021243	C6orf115		NM_181701	QSOX2
NM_024625	ZC3HAV1		NM_014838	ZBED4
NM_133505	DCN		NM_174911	FAM84B
NM_001146314	ABHD14B		NM_001172897	CAV1
NM_001035505	BOLA3		NM_145196	LIPT1
NM_001177306	PAM		NM_153616	SEMA6D
NM_004096	EIF4EBP2		NR_002323	TUG1
NM_003143	SSBP1		NM_001127890	SPG21
NM_001146227	RPS20		NM_198321	GALNT10
NM_206808	CLYBL		NM_030674	SLC38A1
NM_006349	ZNHIT1		NM_001018054	LRP8
NM_003541	HIST1H4K		NM_001903	CTNNA1
NM_001163260	FAM63A		NM_006623	PHGDH
NM_016207	CPSF3		NM_198080	MSRB3
NM_003069	SMARCA1		NM_015465	GEMIN5
NM_004460	FAP		NM_025133	FBXO11
NM_001146106	PARP9		NM_201441	TEAD4
NM_001098478	HLA-F		NM_016830	VAMP1
NM_001144822	CD58		NM_201555	FHL2
NM_006834	RAB32		NM_001164732	REEP1
NR_027862	HAT1		NM_016936	UBN1
NM_016448	DTL		NM_015125	CIC
NM_001018113	FANCB		NM_000598	IGFBP3
NR_024235	NDUFB11		NM_001892	CSNK1A1
NM_001113546	LIMA1		NM_001142784	IL11RA
NM_001170795	C2orf28		NM_005911	MAT2A
NM_006207	PDGFRL		NM_005759	ABI2
NM_018129	PNPO		NM_001010989	HERPUD1
NM_001143674	BRP44		NM_152437	ZNF664
NM_015634	KIAA1279		NM_022720	DGCR8
NM_024657	MORC4		NR_028052	NGRN
NM_001166116	TMOD1		NM_001012756	ZNF260
NM_018838	NDUFA12		NM_001172689	ZNF573
NM_021018	HIST1H3F		NM_175066	DDX51
NM_001160301	DPYD		NM_022487	DCLRE1C
NM_001163258	FAM63A		NR_029416	SHMT2
NM_004280	EEF1E1		NR_027394	TJAP1
NM_031286	SH3BGRL3		NM_080797	DIDO1
NM_032601	MCEE		NM_001990	EYA3
NM_006214	PHYH		NM_031483	ITCH
NM_002294	LAMP2		NM_001105249	TMC5
NM_018295	TMEM140		NM_138484	SGOL1
NM_153747	PIGC		NM_001191	BCL2L1
NM_005672	PSCA		NM_001933	DLST
NM_005719	ARPC3		NM_175875	SIX5
NM_001634	AMD1		NM_005686	SOX13
NM_138436	C8orf40		NM_001798	CDK2
NM_015983	UBE2D4		NM_001170716	BCAR1
NM_004972	JAK2		NM_033550	TP53RK
NM_001135652	EIF2AK2		NM_002813	PSMD9
NM_001031711	ERGIC1		NM_001184801	UBR2
NR_024873	MCART1		NM_005801	EIF1
NM_002154	HSPA4		NM_005808	CTDSPL
NM_018462	C3orf10		NM_144679	C17orf56
NM_020422	TMEM159		NM_001018006	TPM1
NM_001069	TUBB2A		NM_018383	WDR33
NM_005868	BET1		NM_001032287	NR2C1
NM_013259	TAGLN3		NM_001038	SCNN1A
NM_003044	SLC6A12		NM_001039569	AP1S3
NM_005516	HLA-E		NM_001113496	SEPT9
NM_002960	S100A3		NM_032052	PATZ1
NM_004298	NUP155		NM_015179	RRP12
NM_002612	PDK4		NM_005953	MT2A
NM_004394	DAP		NM_025083	EDC3
NM_016357	LIMA1		NM_006253	PRKAB1
NM_016494	RNF181		NM_017633	FAM46A
NM_032312	YIPF4		NM_022768	RBM15
NM_001135095	FNDC3B		NM_019108	C19orf61
NM_005252	FOS		NM_007165	SF3A2
NM_031280	MRPS15		NM_015169	RRS1
NM_001378	DYNC1I2		NM_001130099	KIFC3
NM_014188	SSU72		NM_015327	SMG5
NM_138766	PAM		NM_001008539	SLC7A2
NM_138720	HIST1H2BD		NM_015084	MRPS27
NM_003705	SLC25A12		NM_014547	TMOD3
NM_006820	IFI44L		NM_002828	PTPN2
NM_001142568	BBX		NM_006612	KIF1C
NM_005810	KLRG1		NM_001037283	EIF3B
NM_012461	TINF2		NM_001042681	RERE
NM_001146105	PARP9		NM_018098	ECT2
NM_003516	HIST2H2AA3		NM_015276	USP22
NM_005025	SERPINI1		NM_018119	POLR3E
NM_023012	RSRC2		NM_001162426	TSC1
NM_003275	TMOD1		NM_001164501	EIF4ENIF1
NM_018453	EAPP		NM_203506	GRB2
NM_177925	H2AFJ		NM_198437	AURKA
NM_002912	REV3L		NM_024627	C22orf29
NM_001142599	P4HA2		NM_005195	CEBPD
NM_005981	TSPAN31		NM_014614	PSME4
NM_001011	RPS7		NM_005078	TLE3
NM_001134470	C3orf58		NM_001018109	PIR
NM_004148	NINJ1		NM_001142650	HNRPLL
NM_018641	CHST12		NM_002467	MYC
NM_015149	RGL1		NM_001134772	STX16
NM_019896	POLE4		NM_001521	GTF3C2
NM_013404	MSLN		NM_014412	CACYBP
NM_001862	COX5B		NM_022662	ANAPC1
NM_001321	CSRP2		NM_180977	PPP2R5D
NM_207170	SYF2		NM_000859	HMGCR
NM_178140	PDZD2		NM_001105192	TLE3
NM_016071	MRPS33		NM_001127370	CDCA7L
NM_007075	WDR45		NM_001171630	VEGFA
NM_001178137	CPEB3		NR_024429	LOC283050
NM_003526	HIST1H2BC		NM_004013	DMD
NM_019555	ARHGEF3		NM_170721	MSI2
NM_001001660	LYRM5		NM_138473	SP1
NM_145918	CTSL1		NM_005738	ARL4A
NM_016106	SCFD1		NM_001080951	PLAGL1
NM_018469	TEX2		NM_025136	OPA3
NM_015471	NSL1		NM_001025434	NQO1
NM_001127603	C9orf95		NM_018288	PHF10
NM_001184960	SH3KBP1		NM_001174126	SLC11A2
NM_014573	TMEM97		NM_198834	ACACA
NM_003289	TPM2		NM_004796	NRXN3
NM_000984	RPL23A		NM_001748	CAPN2
NM_001163724	LOC388588		NM_018449	UBAP2
NM_004093	EFNB2		NM_015447	CAMSAP1
NM_001177355	MSLN		NM_001142477	C5orf13
NM_001146152	CYP51A1		NM_001761	CCNF
NM_001008779	SPDYA		NM_018105	THAP1
NM_012098	ANGPTL2		NM_058163	TSR2
NM_021626	SCPEP1		NM_194313	KIF24
NM_006002	UCHL3		NM_014275	MGAT4B
NM_016029	DHRS7		NM_001165931	RRM2
NM_001024948	FNBP1L		NM_002627	PFKP
NM_000935	PLOD2		NM_002103	GYS1
NM_003022	SH3BGRL		NR_003504	GUSBL1
NM_014251	SLC25A13		NM_020410	ATP13A1
NM_017864	INTS8		NM_002230	JUP
NM_001164343	ZBTB20		NM_003220	TFAP2A
NM_001164347	ZBTB20		NM_001146018	TJAP1
NM_002759	EIF2AK2		NM_001167734	VARS2
NM_016103	SAR1B		NM_001170629	CHD8
NM_016072	GOLT1B		NM_001111322	DDX54
NM_001146282	SRP54		NM_199003	THAP1
NM_153208	IQCK		NM_032558	HIATL1
NM_001145000	ITGAV		NM_153464	ILF3
NM_022059	CXCL16		NM_024585	ARMC7
NM_003514	HIST1H2AM		NM_001105250	NRXN3
NM_199139	XAF1		NM_001048201	UHRF1
NM_001024647	RAB3IP		NM_002706	PPM1B
NM_177424	STX12		NM_001114118	C17orf85
NM_001042466	PSAP		NM_018719	CDCA7L
NM_201442	C1S		NM_004869	VPS4B
NM_001549	IFIT3		NM_001172669	ZNF668
NM_007257	PNMA2		NM_019898	ABCC1
NM_001178102	LOX		NM_004875	POLR1C
NM_005536	IMPA1		NM_003450	ZNF174
NM_025115	C8orf41		NM_001102420	ZFAND5
NM_002643	PIGF		NM_080732	EGLN2
NM_005348	HSP90AA1		NM_014641	MDC1
NM_001168320	TSPAN9		NM_021183	RAP2C
NM_001190354	ATP5J2		NM_003677	DENR
NM_000143	FH		NM_017646	TRIT1
NM_001134468	C7orf53		NM_022106	C20orf177
NM_001033059	AMD1		NM_152360	ZNF573
NM_001035267	RPL41		NM_001042588	SNUPN
NM_001185181	PFDN6		NM_001835	CLTCL1
NM_023942	LRRC61		NM_005983	SKP2
NM_015484	SYF2		NM_013301	CCDC106
NM_016334	GPR89B		NM_001142481	C5orf13
NR_027716	H2AFJ		NM_001178093	BCAT1
NM_173552	C3orf58		NM_003600	AURKA
NM_005476	GNE		NM_002522	NPTX1
NM_022750	PARP12		NM_030571	NDFIP1
NM_014290	TDRD7		NR_024020	NOL8
NM_000476	AK1		NM_012247	SEPHS1
NM_006979	SLC39A7		NM_002048	GAS1
NM_000858	GUK1		NM_014423	AFF4
NM_001014764	TMEM93		NM_153188	TNPO1
NM_000202	IDS		NM_004521	KIF5B
NM_006931	SLC2A3		NM_004494	HDGF
NM_001173487	NKRF		NM_030758	OSBP2
NM_002456	MUC1		NM_001042425	TFAP2A
NM_000715	C4BPA		NM_001173453	TFCP2
NM_005004	NDUFB8		NM_001145114	RRP12
NM_004290	RNF14		NM_015255	UBR2
NM_001166701	FAM104B		NM_007032	TRIOBP
NM_001162862	COX11		NM_002342	LTBR
NM_145860	PDCD10		NM_014793	LCMT2
NR_024519	LMAN2L		NM_001168348	NSUN5
NM_001135675	C8orf40		NM_002149	HPCAL1
NM_015239	AGTPBP1		NM_007157	ZXDB
NM_006634	VAMP5		NM_018454	NUSAP1
NM_001166159	NDUFS2		NM_003470	USP7
NM_013411	AK2		NM_007371	BRD3
NM_016533	NINJ2		NM_018242	SLC47A1
NM_213589	RAPH1		NM_000314	PTEN
NM_005346	HSPA1B		NM_006751	SSFA2
NM_024959	SLC24A6		NM_017522	LRP8
NM_182648	BAZ1A		NR_024568	FBXO31
NM_016399	TRIAP1		NM_133259	LRPPRC
NM_133507	DCN		NM_001163474	ZNF746
NM_006574	CSPG5		NM_020223	FAM20C
NM_175623	RAB3IP		NM_005542	INSIG1
NM_005527	HSPA1L		NM_019899	ABCC1
NM_022873	IFI6		NM_181803	UBE2C
NM_016607	ARMCX3		NM_017548	CDV3
NM_175069	APTX		NM_198436	AURKA
NM_007348	ATF6		NR_003700	PI4KAP2
NM_020342	SLC39A10		NM_001080	ALDH5A1
NM_133504	DCN		NM_001178077	ASNS
NM_024928	OBFC1		NR_024425	LOC389791
NM_002492	NDUFB5		NM_004804	CIAO1
NM_183398	RNF14		NM_206854	QKI
NM_015917	GSTK1		NM_194260	UBE2I
NM_001136023	NFE2		NM_017432	PTOV1
NM_021104	RPL41		NR_002933	LOC493754
NM_025125	C10orf57		NM_001170721	BCAR1
NM_203365	RAPH1		NM_017798	YTHDF1
NM_015394	ZNF10		NM_001128160	UBP1
NM_004773	ZNHIT3		NM_001142654	AARSD1
NM_002208	ITGAE		NM_001008540	CXCR4
NM_138821	PAM		NM_152344	LSM12
NM_001136177	EGR2		NM_004402	DFFB
NM_022168	IFIH1		NM_003213	TEAD4
NM_001042678	RHOC		NM_004985	KRAS
NM_152633	FANCB		NM_022078	GPATCH3
NM_175624	RAB3IP		NM_002294	LAMP2
NM_181837	ORC3L		NM_001146286	TCF7L2
NM_003538	HIST1H4A		NM_058167	UBE2J2
NM_003851	CREG1		NM_004729	ZBED1
NM_014314	DDX58		NM_019109	ALG1
NM_004299	ABCB7		NM_014811	KIAA0649
NM_152740	HIBADH		NM_020715	PLEKHH1
NM_016077	PTRH2		NM_014977	ACIN1
NR_023352	C9orf95		NM_001076683	UBTF
NM_005845	ABCC4		NM_015878	AZIN1
NM_001161529	CSF2RA		NM_016151	TAOK2
NM_001185012	NDUFA2		NM_001025242	IRAK1
NM_147172	NUDT2		NM_000964	RARA
NM_018438	FBXO6		NM_015379	BRI3
NM_152559	WBSCR27		NM_181802	UBE2C
NM_016371	HSD17B7		NM_020135	WRNIP1
NM_205841	SPINK6		NM_152299	NCAPH2
NM_000532	PCCB		NM_003954	MAP3K14
NM_001039937	INTS6		NM_001033028	CYFIP1
NM_174938	FRMD3		NM_013355	PKN3
NM_005319	HIST1H1C		NM_001846	COL4A2
NM_006594	AP4B1		NM_032620	GTPBP3
NM_205847	GMPPA		NM_003815	ADAM15
NM_001177599	SUCLG2		NM_153449	SLC2A14
NM_015183	MAST4		NM_001142272	RAB11FIP3
NM_182943	PLOD2		NM_005219	DIAPH1
NM_017415	KLHL3		NM_001129994	KCTD15
NM_002787	PSMA2		NM_015246	MGRN1
NM_001017963	HSP90AA1		NM_138394	HNRPLL
NM_033117	RBM18		NM_013286	RBM15B
NM_032941	RECQL		NM_001143979	NDE1
NM_021197	WFDC1		NM_153500	CAMKK2
NM_178154	FUT8		NM_016038	SBDS
NM_005216	DDOST		NM_001040158	H2AFY
NM_138434	C7orf29		NM_177985	ARL5A
NM_001127383	CYBRD1		NM_018337	ZNF444
NM_003713	PPAP2B		NM_024923	NUP210
NM_024420	PLA2G4A		NM_194259	UBE2I
NM_018982	YIPF1		NM_181443	BTBD3
NM_002266	KPNA2		NM_030800	C15orf44
NR_023390	C9orf130		NM_032188	MYST1
NM_006519	DYNLT1		NM_014409	TAF5L
NM_002486	NCBP1		NM_006067	COX4NB
NM_014462	LSM1		NM_016018	PHF20L1
NM_003862	FGF18		NM_001032221	STXBP1
NM_017549	EPDR1		NM_004783	TAOK2
NM_006431	CCT2		NM_013241	FHOD1
NM_005493	RANBP9		NM_147686	TRAF3IP2
NM_003786	ABCC3		NR_002824	HERC2P2
NM_022140	EPB41L4A		NM_001018068	SERBP1
NM_014471	SPINK4		NM_004602	STAU1
NM_006417	IFI44		NM_001039675	UNC45A
NM_001024629	NRP1		NM_213651	SLC25A24
NM_080591	PTGS1		NM_145687	MAP4K4
NM_198087	ZNF200		NM_020428	SLC44A2
NM_002889	RARRES2		NM_203350	ZRANB2
NM_001540	HSPB1		NM_003915	CPNE1
NM_153706	C5orf35		NM_153619	SEMA6D
NM_001625	AK2		NM_001130021	ATP6V0A1
NR_027760	CSF2RA		NM_018668	VPS33B
NM_000358	TGFBI		NM_007019	UBE2C
NM_005800	USPL1		NM_001037164	ARL4A
NM_198450	APOOL		NM_198066	GNPNAT1
NR_030722	FAM104B		NM_001127320	UBAP2L
NM_017567	NAGK		NM_001018073	PCK2
NM_145274	TMEM99		NM_173529	C18orf54
NM_002053	GBP1		NM_004973	JARID2
NM_001190388	GNE		NM_024881	SLC35E1
NM_004837	GGPS1		NM_016343	CENPF
NM_001130080	IFI27		NM_175859	CTPS2
NM_022073	EGLN3		NM_147188	FBXO22
NM_002816	PSMD12		NM_198901	SRI
NM_030799	YIPF5		NM_014712	SETD1A
NM_005533	IFI35		NM_138417	KTI12
NM_001122752	SERPINI1		NM_004793	LONP1
NM_000313	PROS1		NM_001005619	ITGB4
NM_003937	KYNU		NM_017444	CHRAC1
NM_001012961	C1orf84		NM_152424	FAM123B
NM_001135650	EEF1E1		NM_006387	CHERP
NM_001190329	ATP5G3		NM_001171251	C17orf53
NM_017554	PARP14		NM_004380	CREBBP
NM_001166704	FAM104B		NM_014709	USP34
NM_181869	APAF1		NM_001171136	ZBED1
NM_016332	SEPX1		NM_000937	POLR2A
NM_032172	USP42		NM_001043353	TPM3
NM_019116	UBFD1		NM_001164313	ZBTB24
NM_001142928	LRRC61		NM_199177	MRRF
NM_030805	LMAN2L		NM_002393	MDM4
NM_000374	UROD		NM_001134398	VAV2
NM_002286	LAG3		NM_001011885	BTBD1
NM_001024594	C1orf53		NM_004990	MARS
NM_019886	CHST7		NM_001042724	PVRL2
NM_022353	OSGEPL1		NM_015171	XPO6
NM_001161429	RANBP3L		NM_001171623	VEGFA
NM_022045	MTBP		NM_016202	ZNF580
NM_000416	IFNGR1		NM_176812	CHMP4B
NM_013335	GMPPA		NM_152562	CDCA2
NM_001912	CTSL1		NM_001172221	SCMH1
NM_053274	GLMN		NM_001001852	PIM3
NM_175039	ST6GALNAC4		NM_015072	TTLL5
NM_031292	PUS7L		NM_001025092	MBP
NM_022129	PBLD		NM_181312	TAZ
NM_001099671	C8orf59		NM_001113495	SEPT9
NM_016061	YPEL5		NM_003628	PKP4
NM_001175	ARHGDIB		NM_020908	TLE3
NM_212552	BOLA3		NM_001142483	C5orf13
NM_032014	MRPS24		NM_003763	STX16
NM_020317	C1orf63		NM_001083588	E2F5
NM_001018161	PON2		NM_022059	CXCL16
NM_021649	TICAM2		NM_001008895	CUL4A
NM_001085411	C5orf33		NM_182847	ACCN4
NM_017737	FNBP1L		NM_001130850	CAB39
NM_002642	PIGC		NM_001170719	BCAR1
NM_032899	FAM83A		NM_003610	RAE1
NM_139035	SMARCA1		NM_014875	KIF14
NM_016817	OAS2		NM_173831	ZNF707
NM_013229	APAF1		NM_147190	LASS5
NM_017681	NUP62CL		NM_007057	ZWINT
NM_183399	RNF14		NM_001099294	KIAA1644
NM_001127400	YPEL5		NM_032818	C9orf100
NM_005204	MAP3K8		NM_001177644	DAG1
NM_030926	ITM2C		NM_001002243	AFTPH
NR_033676	NUP62CL		NM_001145358	SIN3A
NM_016545	IER5		NM_014918	CHSY1
NM_001159391	GUK1		NM_030922	NIPA2
NM_015475	FAM98A		NM_001162427	TSC1
NM_001688	ATP5F1		NM_000430	PAFAH1B1
NM_020127	TUFT1		NM_020436	SALL4
NM_001031683	IFIT3		NM_207309	UAP1L1
NM_001613	ACTA2		NM_001142288	COX4NB
NR_028032	HCG9		NM_001130955	ARHGEF18
NM_172361	CD46		NM_001008410	STEAP3
NM_001005526	SF3B1		NM_001032283	TMPO
NM_001178014	PCCB		NM_032534	KRBA1
NM_014175	MRPL15		NM_152925	CPNE1
NM_004766	COPB2		NM_015913	TXNDC12
NM_015698	GPKOW		NM_001077511	TCF19
NM_006923	SDF2		NM_014233	UBTF
NM_004913	C16orf7		NM_019862	ABCC1
NM_001007074	RPL32		NM_001975	ENO2
NM_012115	CASP8AP2		NM_019857	CTPS2
NM_012430	SEC22A		NM_004009	DMD
NM_001142598	P4HA2		NM_004694	SLC16A6
NR_027624	BZW2		NM_001171629	VEGFA
NM_001018016	MUC1		NM_001008844	DSP
NM_032928	TMEM141		NM_003760	EIF4G3
NM_004373	COX6A1		NM_001146285	TCF7L2
NM_007167	ZMYM6		NM_013379	DPP7
NM_001144878	IMPA1		NM_176806	MOCS2
NM_001190353	ATP5J2		NM_001113513	ARHGEF7
NM_015642	ZBTB20		NM_145701	CDCA4
NM_001134438	PHLDB2		NR_003501	EARS2
NM_007283	MGLL		NM_001145357	SIN3A
NM_130897	DYNLRB2		NM_001005361	DNM2
NM_152411	ZNF786		NM_147189	FAM110B
NM_004889	ATP5J2		NM_176792	MRPL43
NM_017898	MOSC2		NM_001042351	G6PD
NM_004047	ATP6V0B		NM_016328	GTF2IRD1
NM_002166	ID2		NM_021931	DHX35
NM_173217	ST6GAL1		NM_001178064	NELF
NM_015948	SLC35B3		NM_001142864	FAM38A
NM_172352	CD46		NR_033708	KIAA0495
NM_178157	FUT8		NM_003200	TCF3
NM_005531	IFI16		NM_021976	RXRB
NM_001142434	MGEA5		NR_033709	KIAA0495
NM_001011551	C1GALT1C1		NM_178000	PPP2R4
NM_002355	M6PR		NM_145301	FAM18B2
NM_001160210	SLC25A13		NM_177987	TUBB8
NM_005419	STAT2		NM_032996	CASP9
NM_173474	NTAN1		NM_001129729	PLEKHG4
NM_213674	TPM2		NM_058243	BRD4
NM_001029896	WDR45		NM_001145468	CYTSA
NM_001733	C1R		NM_194359	RNF41
NM_001042549	NSL1		NM_152298	NASP
NM_004669	CLIC3		NM_020904	PLEKHA4
NM_012228	MSRB2		NM_004020	DMD
NM_173694	ATP11C		NM_004012	DMD
NM_023000	ARID4A		NM_017668	NDE1
NM_000994	RPL32		NM_001077498	C17orf63
NM_015926	TEX264		NM_003406	YWHAZ
NM_003304	TRPC1		NM_001112707	TLK2
NM_001007527	LMBRD2		NM_052821	WDR5
NM_001166261	MTIF3		NM_020963	MOV10
NM_005836	HRSP12		NM_001164234	DDHD2
NM_003287	TPD52L1		NM_005510	DOM3Z
NM_005415	SLC20A1		NM_003258	TK1
NM_001166700	FAM104B		NM_020131	UBQLN4
NM_019102	HOXA5		NM_001098833	ATXN7L3
NM_001164342	ZBTB20		NM_004643	PABPN1
NM_000946	PRIM1		NM_001127717	LAMA3
NM_172249	CSF2RA		NM_024866	ADM2
NM_177947	ARMCX3		NM_153240	NPHP3
NM_022763	FNDC3B		NM_002598	PDCD2
NM_001174097	LDHB		NM_001142653	AARSD1
NM_001146102	PARP9		NM_001017919	RCCD1
NM_001077516	SLC39A7		NM_002973	ATXN2
NM_014320	HEBP2		NM_002225	IVD
NM_019048	ASNSD1		NM_014608	CYFIP1
NM_138711	PPARG		NM_001161529	CSF2RA
NM_001037277	GGPS1		NM_153618	SEMA6D
NM_001999	FBN2		NM_032885	ATG4D
NM_001107	ACYP1		NM_001159772	CANT1
NM_018004	TMEM45A		NM_182678	UBE2E3
NM_000110	DPYD		NM_002897	RBMS1
NM_001945	HBEGF		NM_004577	PSPH
NM_152331	ACOT4		NM_178006	STARD13
NM_003243	TGFBR3		NM_017955	CDCA4
NM_014254	TMEM5		NM_001171625	VEGFA
NM_001008225	CNOT4		NM_153046	TDRD9
NR_024012	TEX264		NM_014667	VGLL4
NM_000700	ANXA1		NM_139159	DPP9
NM_003850	SUCLA2		NM_001122634	CPS1
NM_018698	NXT2		NM_012475	USP21
NM_152912	MTIF3		NM_015549	PLEKHG3
NM_145330	MRPL33		NM_018182	C17orf63
NM_001129896	SYTL4		NM_005384	NFIL3
NM_006140	CSF2RA		NM_001135752	ECD
NM_004462	FDFT1		NM_015842	LMO7
NM_021105	PLSCR1		NR_027635	SPATA5L1
NM_015314	KIAA0895		NM_003579	RAD54L
NR_026550	BRP44		NM_018247	TMEM30A
NM_002038	IFI6		NM_021991	JUP
			NM_177969	PPM1B
			NM_213662	STAT3
			NM_182507	KRT80
			NM_014773	KIAA0141
			NM_001136473	LITAF
			NM_007098	CLTCL1
			NR_027654	SMAD6
			NM_004422	DVL2
			NM_006035	CDC42BPB
			NM_183040	DTNBP1
			NM_139072	DNER
			NM_005312	RAPGEF1
			NR_027749	TTC31
			NM_032038	SPNS1
			NM_000116	TAZ
			NM_022495	C14orf135
			NM_004091	E2F2
			NM_001018067	SERBP1
			NR_027760	CSF2RA
			NM_017785	CCDC99
			NM_001042426	CENPA
			NM_001170570	CXorf56
			NM_201224	DDX47
			NM_000676	ADORA2B
			NM_001200	BMP2
			NM_001031694	SCMH1
			NM_001142291	MGRN1
			NM_001099695	REPIN1
			NM_015640	SERBP1
			NM_207380	C15orf52
			NM_005762	TRIM28
			NM_020451	SEPN1
			NM_001178086	ZFX
			NR_003092	E2F6
			NM_001875	CPS1
			NM_031268	PDPK1
			NM_000271	NPC1
			NM_015224	C3orf63
			NM_022917	NOL6
			NM_024569	MPZL1
			NM_000026	ADSL
			NM_001142761	C15orf23
			NM_003502	AXIN1
			NM_015140	TTLL12
			NM_022731	NUCKS1
			NM_001556	IKBKB
			NM_016287	HP1BP3
			NM_017797	BTBD2
			NM_005730	CTDSP2
			NM_177422	EIF2C3
			NM_032352	BRMS1L
			NM_004563	PCK2
			NM_001136015	ANXA2
			NM_004503	HOXC6
			NM_138442	CCDC124
			NM_001002857	ANXA2
			NM_020327	ACVR1B
			NM_004350	RUNX3
			NM_006955	ZNF33B
			NM_001033026	C19orf6
			NM_001163636	GTF2I
			NM_177452	TRAPPC6B
			NM_003676	DEGS1
			NM_001136036	ZNF692
			NM_139048	HLTF
			NM_023071	SPATS2
			NM_006701	TXNL4A
			NM_002222	ITPR1
			NM_198242	EIF4G1
			NM_001070	TUBG1
			NM_003211	TDG
			NM_031490	LONP2
			NM_147162	IL11RA
			NM_006445	PRPF8
			NM_018373	SYNJ2BP
			NM_001178076	ASNS
			NM_003161	RPS6KB1
			NM_004075	CRY1
			NM_005177	ATP6V0A1
			NM_003185	TAF4
			NR_015429	LOC283050
			NM_016612	SLC25A37
			NM_004309	ARHGDIA
			NM_001142475	C5orf13
			NM_017817	RAB20
			NM_145030	C7orf47
			NM_178581	HM13
			NM_144618	GABPB2
			NM_181311	TAZ
			NM_207121	FAM110A
			NM_014154	ARMC8
			NM_002885	RAP1GAP
			NM_001146017	TJAP1
			NM_139350	BIN1
			NM_033001	GTF2I
			NR_033421	SLC11A2
			NM_001554	CYR61
			NM_005100	AKAP12
			NR_024048	TAZ
			NM_021154	PSAT1
			NM_002979	SCP2
			NM_032151	PCBD2
			NM_003364	UPP1
			NM_138777	MRRF
			NM_002167	ID3
			NM_203372	ACSL3
			NM_182763	MCL1
			NM_016441	CRIM1
			NM_005207	CRKL
			NM_001136203	CCDC124
			NM_016206	VGLL3
			NM_001018050	POLR3H
			NM_001177637	DAG1
			NM_001134231	NT5DC2
			NM_002827	PTPN1
			NM_001134479	LRRC8D
			NM_001184970	PACSIN2
			NM_203288	RP9
			NM_173209	TGIF1
			NM_006959	ZNF17
			NM_004486	GOLGA2
			NM_032636	PSRC1
			NM_001145206	KIAA1671
			NM_012264	TMEM184B
			NM_001006622	WDR33
			NM_001014283	DCUN1D2
			NM_001130445	SSFA2
			NM_001993	F3
			NM_014230	SRP68
			NM_015537	NELF
			NM_001450	FHL2
			NM_173497	HECTD2
			NM_152829	TES
			NM_005937	MLLT6
			NM_003363	USP4
			NM_030918	SNX27
			NM_153824	PYCR1
			NM_207196	ADAM15
			NM_007085	FSTL1
			NM_005782	THOC4
			NM_020936	DDX55
			NM_022730	COPS7B
			NM_000883	IMPDH1
			NM_182765	HECTD2
			NM_001081492	KRT80
			NM_018445	SELS
			NM_001017416	USP1
			NM_018263	ASXL2
			NM_005946	MT1A
			NM_024814	CBLL1
			NM_013975	LIG3
			NM_006324	CFDP1
			NM_152266	C19orf40
			NM_052901	SLC25A25
			NM_178003	PPP2R4
			NM_004273	CHST3
			NM_147133	NFX1
			NM_001961	EEF2
			NM_017958	PLEKHB2
			NM_212471	PRKAR1A
			NM_001130847	AIFM1
			NM_016622	MRPL35
			NM_031992	EIF4H
			NM_052897	MBD6
			NM_133172	APBB3
			NM_001145157	NR2F2
			NM_019095	CRLS1
			NM_001006642	SLC25A25
			NM_030980	ISG20L2
			NM_153050	MTMR3
			NM_207115	ZNF580
			NM_080422	PTPN2
			NM_006775	QKI
			NM_003900	SQSTM1
			NM_005027	PIK3R2
			NM_001135167	ALDH3A1
			NM_001172682	ZNF641
			NM_007349	PAXIP1
			NM_021253	TRIM39
			NM_033375	MYO1C
			NM_021174	KIAA1967
			NM_080423	PTPN2
			NM_001177433	TRPV4
			NM_053013	ENO3
			NM_005653	TFCP2
			NM_172249	CSF2RA
			NM_001170569	CXorf56
			NM_014106	ZNF770
			NM_080594	RNPS1
			NM_145059	FUK
			NM_001159508	IVD
			NM_000597	IGFBP2
			NM_025222	WDR82
			NM_001128849	SMARCA4
			NM_001032280	TFAP2A
			NM_032740	SFT2D3
			NM_003075	SMARCC2
			NM_001145454	STMN1
			NM_001025433	NQO1
			NM_012482	ZNF281
			NM_001127458	CRLS1
			NM_001130528	SPAG9
			NM_018992	KCTD5
			NM_139346	BIN1
			NM_005412	SHMT2
			NM_001943	DSG2
			NM_181308	WDR20
			NM_001631	ALPI
			NM_006140	CSF2RA
			NM_020397	CAMK1D
			NM_001102369	C14orf159
			NM_023018	NADK
			NM_021623	PLEKHA2
			NM_133467	CITED4
			NM_020137	GRIPAP1
			NM_012463	ATP6V0A2
			NM_005022	PFN1
			NM_005151	USP14
			NM_005973	PRCC
			NM_014685	HERPUD1
			NM_003622	PPFIBP1
			NM_024780	TMC5
			NM_018463	ITFG2
			NM_181353	ID1
			NM_004925	AQP3
			NM_002756	MAP2K3
			NM_031407	HUWE1
			NM_178580	HM13
			NM_152515	CKAP2L
			NM_033624	FBXO21
			NM_130781	RAB24
			NM_001079537	TRAPPC6B
			NM_017822	C12orf41
			NM_001145155	NR2F2
			NM_001018053	PFKFB2
			NR_026580	TFDP1
			NM_004560	ROR2
			NM_001699	AXL
			NM_001675	ATF4
			NM_005189	CBX2
			NM_001142575	IMPDH1
			NM_001177643	DAG1
			NM_024339	THOC6
			NM_015131	WDR43
			NM_001142300	CCNYL1
			NM_199423	WWP2
			NM_001004431	METRNL
			NM_020858	SEMA6D
			NM_014480	ZNF544
			NM_001169106	FAM21C
			NM_021170	HES4
			NM_014872	ZBTB5
			NM_133646	ZAK
			NM_001746	CANX
			NM_138575	PGAM5
			NM_175876	EXOC8
			NM_006738	AKAP13
			NM_020300	MGST1
			NM_001123378	ADSL
			NM_001031677	RAB24
			NM_033304	ADRA1A
			NM_007174	CIT
			NM_080725	SRXN1
			NM_033088	FAM40A
			NM_030932	DIAPH3
			NM_014851	KLHL21
			NM_003576	STK24
			NM_182676	PLTP
			NM_199440	HSPD1
			NM_001170720	BCAR1
			NM_020876	ARHGAP23
			NM_004050	BCL2L2
			NM_001166346	MDFIC
			NM_024545	SAP130
			NM_005570	LMAN1
			NM_001136472	LITAF
			NM_001122823	GTF3C5
			NM_032737	LMNB2
			NM_000945	PPP3R1
			NM_018283	NUDT15
			NM_016831	PER3
			NM_006764	IFRD2
			NM_018174	MAP1S
			NM_001033756	VEGFA
			NM_182565	FAM100B
			NM_006718	PLAGL1
			NM_001161662	WWC1
			NM_017802	HEATR2
			NM_001178096	F3
			NM_001128919	MARK3
			NM_138462	ZMYND19
			NM_133173	APBB3
			NR_003141	SNHG4
			NM_015352	POFUT1
			NM_001159643	MCTP2
			NM_001164816	ACIN1
			NM_080652	TMEM41A
			NM_001163315	FBXL17
			NM_007350	PHLDA1
			NM_000368	TSC1
			NM_001173512	MRRF
			NM_183241	C9orf142
			NM_013407	DHPS
			NM_031216	SEH1L
			NM_015658	NOC2L
			NM_174942	GAS2L3
			NM_019032	ADAMTSL4
			NM_152308	C16orf75
			NM_207291	USF2
			NM_002734	PRKAR1A
			NM_006767	LZTR1
			NM_031480	RIOK1
			NM_001006634	ARHGAP17
			NM_001170714	BCAR1
			NM_001172704	GGA3
			NM_001127322	CBX5
			NM_002304	LFNG
			NM_206926	SEPN1
			NM_005251	FOXC2
			NM_175913	JPH2
			NM_001694	ATP6V0C
			NM_139347	BIN1
			NM_017843	BCAS4
			NM_015127	CLCC1
			NM_018131	CEP55
			NM_032304	HAGHL
			NM_133443	GPT2
			NM_004176	SREBF1
			NM_001177635	DAG1
			NM_000903	NQO1
			NM_002296	LBR
			NM_182691	SRPK2
			NM_003045	SLC7A1
			NM_001145044	SLCO3A1
			NM_001009569	MLLT10
			NM_033025	SYDE1
			NM_194071	CREB3L2
			NM_012242	DKK1
			NM_001004105	GRK6
			NM_001042510	ZNF706
			NM_021079	NMT1
			NM_198589	BSG
			NM_001135999	RUSC2
			NM_006453	TBL3
			NM_032634	PIGO
			NM_173210	TGIF1
			NM_006711	RNPS1
			NM_001003795	GTF2IRD2B
			NM_001171202	UBAP1
			NM_003926	MBD3
			NM_004631	LRP8
			NM_014902	DLGAP4
			NM_144574	WDR20
			NM_001127660	MFN2
			NM_144607	CYB5D1
			NM_170719	C13orf23
			NM_018347	C20orf29
			NM_001136575	LANCL1
			NM_018386	PCID2
			NM_001025243	IRAK1
			NM_001172435	RAB3GAP1
			NM_004217	AURKB
			NR_026846	LOC285074
			NM_006182	DDR2
			NR_028057	PLCXD1
			NM_004537	NAP1L1
			NM_001184889	NIPA2
			NM_007184	NISCH
			NM_007320	RANBP3
			NM_016355	DDX47
			NM_016486	TMEM69
			NM_017865	ZNF692
			NM_020857	VPS18
			NM_001017998	GNG10
			NM_007362	NCBP2
			NM_001008738	FNIP1
			NM_005500	SAE1
			NM_022779	DDX31
			NM_001136108	R3HCC1
			NM_013374	PDCD6IP
			NM_001104631	PDE4D
			NM_001172222	SCMH1
			NM_018566	YOD1
			NM_017978	ANKHD1
			NM_182742	TXNRD1
			NM_033426	KIAA1737
			NM_030881	DDX17
			NM_001173988	C9orf86
			NR_026808	C15orf28
			NM_172226	CAMKK2
			NM_001024668	LETMD1
			NM_053067	UBQLN1
			NM_139343	BIN1
			NM_031300	MXD3
			NM_139078	MAPKAPK5
			NM_001011658	TRAPPC2
			NM_001128845	SMARCA4
			NM_001145650	ZNF529
			NM_014771	RNF40
			NM_007322	RANBP3
			NM_005417	SRC
			NM_022908	NT5DC2
			NM_002227	JAK1
			NM_001162383	ARHGEF2
			NM_183009	KIAA1429
			NR_023313	CIRBP
			NM_016337	EVL
			NM_004021	DMD
			NM_078483	SLC36A1
			NM_030978	ARPC5L
			NM_001105537	ZNF142
			NM_022137	SMOC1
			NM_003329	TXN
			NR_033711	KIAA0495
			NR_024165	ZNF323
			NM_032848	C12orf52
			NM_001008219	AMY1C
			NM_001893	CSNK1D
			NM_020695	REXO1
			NM_006015	ARID1A
			NM_001018004	TPM1
			NM_020310	MNT
			NM_021005	NR2F2
			NM_001518	GTF2I
			NM_002263	KIFC1
			NM_018455	CENPN
			NM_005578	LPP
			NM_021198	CTDSP1
			NM_024077	SECISBP2
			NM_005596	NFIB
			NM_001006610	SIAH1
			NM_138373	MYADM
			NM_001136195	TNPO2
			NM_006549	CAMKK2
			NM_002809	PSMD3
			NM_018706	DHTKD1
			NM_022490	POLR1E
			NM_020998	MST1
			NM_001077397	IRF2BP2
			NM_014901	RNF44
			NM_003371	VAV2
			NM_001098504	DDX17
			NM_001100620	TROAP
			NM_015695	BRPF3
			NM_153437	ODF2
			NM_001142605	EFTUD2
			NM_171846	LACTB
			NM_181656	C17orf58
			NM_022075	LASS2
			NM_181655	C17orf58
			NM_001171203	UBAP1
			NM_177525	MEST
			NR_024058	YWHAE
			NM_015483	KBTBD2
			NM_015037	KIAA0913
			NM_006809	TOMM34
			NM_002613	PDPK1
			NM_017925	DENND4C
			NM_001998	FBLN2
			NM_024667	VPS37B
			NR_000010	SNORD4A
			NM_014913	ADNP2
			NM_014899	RHOBTB3
			NM_006415	SPTLC1
			NM_006026	H1FX
			NM_138778	WDR85
			NM_138774	C19orf22
			NM_001035521	GTF3C2
			NM_005381	NCL
			NM_001693	ATP6V1B2
			NM_014494	TNRC6A
			NM_001161530	CSF2RA
			NM_001009552	PPP2CB
			NM_003496	TRRAP
			NM_001130040	SHC1
			NM_015229	KIAA0664
			NM_004695	SLC16A5
			NM_013256	ZNF180
			NM_001159644	MCTP2
			NM_006055	LANCL1
			NM_018101	CDCA8
			NM_024735	FBXO31
			NM_133452	RAVER1
			NM_014700	RAB11FIP3
			NM_014437	SLC39A1
			NM_016433	GLTP
			NM_138395	MARS2
			NM_001048210	CLCC1
			NM_206853	QKI
			NM_018841	GNG12
			NM_198244	EIF4G1
			NM_004099	STOM
			NM_001015049	BAG5
			NM_002810	PSMD4
			NM_018072	HEATR1
			NM_001145714	SAE1
			NM_004468	FHL3
			NM_020362	C1orf128
			NM_001007214	CACYBP
			NM_030919	FAM83D
			NM_001145773	GPR56
			NM_015144	ZCCHC14
			NM_172236	POFUT1
			NM_001039703	NBPF10
			NM_212472	PRKAR1A
			NM_138447	ZNF689
			NM_015238	WWC1
			NM_005504	BCAT1
			NM_001099952	ITPR1
			NM_020824	ARHGAP21
			NM_198486	RPL7L1
			NM_003286	TOP1
			NM_001128848	SMARCA4
			NM_005480	TROAP
			NM_032050	PATZ1
			NM_001184985	WNK1
			NM_003074	SMARCC1
			NM_001164281	TRAF3IP2
			NM_001128835	TRAPPC2
			NM_022778	CCDC21
			NM_001113494	SEPT9
			NM_033420	C19orf6
			NM_002540	ODF2
			NM_005234	NR2F6
			NM_001032291	PSRC1
			NM_001135772	LRP5L
			NM_138285	NUP35
			NM_016591	GCNT4
			NM_001134473	KIAA0182
			NM_001163423	ZNF580
			NM_001453	FOXC1
			NM_007043	KRR1
			NM_002220	ITPKA
			NM_001177634	DAG1
			NM_001083585	RABEP1
			NM_012474	UCK2
			NM_152926	CPNE1
			NM_004736	XPR1
			NM_006724	MAP3K4
			NM_001010858	RNF187
			NM_001033556	PPM1B
			NM_000366	TPM1
			NR_002206	GTF2IP1
			NM_145764	MGST1
			NM_006390	IPO8
			NM_139135	ARID1A
			NM_014999	RAB21
			NM_001043318	C14orf43
			NM_013269	CLEC2D
			NM_130838	UBE3A
			NM_001973	ELK4
			NM_004305	BIN1
			NM_001164817	ACIN1
			NM_001005753	VPS24
			NM_006155	SEPT2
			NM_004687	MTMR4
			NM_001098624	MID1
			NM_001161532	CSF2RA
			NM_015088	TNRC6B
			NM_001170718	BCAR1
			NM_014517	UBP1
			NM_001048183	PHACTR4
			NM_004457	ACSL3
			NM_005685	GTF2IRD1
			NM_001004419	CLEC2D
			NM_005701	SNUPN
			NM_002135	NR4A1
			NM_001142298	SQSTM1
			NM_001100623	PLEKHB2
			NM_024032	C17orf53
			NM_020447	C15orf17
			NM_001755	CBFB
			NM_002086	GRB2
			NM_001206	KLF9
			NM_015721	GEMIN4
			NM_015262	FAM21C
			NM_139207	NAP1L1
			NM_145159	JAG2
			NM_018304	PRR11
			NM_021735	CLCN6
			NM_153267	MAMDC2
			NM_001013258	ZNF789
			NM_003920	TIMELESS
			NM_005120	MED12
			NM_015995	KLF13
			NM_176814	ZNF800
			NM_177444	PPFIBP1
			NM_015680	C2orf24
			NR_033302	DHX9
			NM_016333	SRRM2
			NM_024646	ZYG11B
			NM_018188	ATAD3A
			NM_001905	CTPS
			NM_001004106	GRK6
			NM_017866	TMEM70
			NM_138328	RHBDL3
			NM_001859	SLC31A1
			NM_004383	CSK
			NM_000970	RPL6
			NR_002809	LOC338799
			NM_004208	AIFM1
			NM_001033857	DCLRE1C
			NM_001025367	VEGFA
			NM_001142574	IMPDH1
			NM_018298	MCOLN3
			NM_020726	NLN
			NM_015033	FNBP1
			NM_002213	ITGB5
			NR_003129	RNF5P1
			NM_001018020	TPM1
			NM_138363	CCDC45
			NR_028493	LYRM2
			NM_018186	C1orf112
			NM_014640	TTLL4
			NM_000227	LAMA3
			NM_002768	CHMP1A
			NM_152383	DIS3L2
			NM_001001433	STX16
			NM_032530	ZNF594
			NM_022095	ZNF335
			NM_012199	EIF2C1
			NM_022116	FIGNL1
			NM_015198	COBL
			NM_004022	DMD
			NM_001127718	LAMA3
			NM_181313	TAZ
			NM_024558	C14orf138
			NM_145813	AIFM1
			NM_001100812	CXCL16
			NM_003130	SRI
			NM_016256	NAGPA
			NM_173515	CNKSR3
			NM_138338	POLR3H
			NM_022766	CERK
			NM_201524	GPR56
			NM_177968	PPM1B
			NM_181673	OGT
			NM_001145255	IKBKG
			NR_033698	FNTA
			NM_004565	PEX14
			NM_016075	VPS36
			NM_201552	FGL1
			NM_005539	INPP5A
			NM_006845	KIF2C
			NM_016569	TBX3
			NM_014323	PATZ1
			NM_006769	LMO4
			NM_024329	EFHD2
			NM_001135700	YWHAZ
			NM_001001555	GRB10
			NM_001166301	DHX40
			NM_003410	ZFX
			NM_014757	MAML1
			NM_022553	VPS52
			NM_147134	NFX1
			NM_024086	METT10D
			NM_198597	SEC24C
			NM_001010974	BCAS4
			NM_015898	ZBTB7A
			NM_017706	WDR55
			NM_052853	ADCK2
			NM_001099413	MYST3
			NM_006662	SRCAP
			NM_005401	PTPN14
			NM_001677	ATP1B1
			NM_001172692	ZNF573
			NM_020850	RANBP10
			NM_145012	CCNY
			NM_005689	ABCB6
			NR_024199	CBLL1
			NM_001080394	KIAA0146
			NM_001083314	CHMP1A
			NM_005722	ACTR2
			NM_001845	COL4A1
			NM_033360	KRAS
			NM_001137673	ILF3
			NM_182910	SYNE2
			NM_182492	LRP5L
			NM_001166037	ZNF260
			NM_022758	C6orf106
			NM_001229	CASP9
			NM_004295	TRAF4
			NM_134265	WSB1
			NM_182692	SRPK2
			NM_001031680	RUNX3
			NM_004364	CEBPA
			NM_003662	PIR
			NM_003072	SMARCA4
			NM_182487	OLFML2A
			NM_018330	KIAA1598
			NM_015354	NUP188
			NM_001040613	TMEM70
			NM_000553	WRN
			NM_001177641	DAG1
			NM_015458	MTMR9
			NM_001008492	SEPT2
			NM_001080480	MBOAT1
			NR_000034	TMEM185B
			NM_015356	SCRIB
			NM_198513	PHF20L1
			NM_014612	FAM120A
			NM_012265	RHBDD3
			NM_002537	OAZ2
			NM_000538	RFXAP
			NM_025232	REEP4
			NM_138578	BCL2L1
			NM_001171162	ZMYM3
			NR_002612	DLEU2
			NM_003594	TTF2
			NM_014516	CNOT3
			NM_003422	MZF1
			NM_001142448	SPNS1
			NM_170665	ATP2A2
[truncated: 998 more rows]
