# Supplementary material for: Alu-miRNA interactions modulate transcript isoform diversity in stress response and reveal signatures of positive selection
Source: Sci Rep. 2016 Sep 2;6:32348. doi: 10.1038/srep32348 (PMC5009348; doi:10.1038/srep32348)
Supplement: Supplementary table S2 [file srep32348-s3.xls]

## Sheet: 302d-3p and 15a-3p_target_3'UTR
Gene name	miRNA ID	UCSC transcript id	Binding energy (miRanda)	Binding_start	Binding_end
PRDM16	hsa-miR-302d-3p	uc001akc.1	-22.41	2670	2698
PRDM16	hsa-miR-302d-3p	uc001akd.1	-22.41	2670	2698
PRDM16	hsa-miR-302d-3p	uc001ake.1	-22.41	2670	2698
PRDM16	hsa-miR-302d-3p	uc001akf.1	-22.41	2670	2698
KIAA1675	hsa-miR-302d-3p	uc009vlh.1	-22.41	2670	2698
MTHFR	hsa-miR-302d-3p	uc001atb.1	-21.36	227	249
MTHFR	hsa-miR-302d-3p	uc001atc.1	-21.36	227	249
TCEA3	hsa-miR-302d-3p	uc009vqm.1	-24.06	28	50
E2F2	hsa-miR-302d-3p	uc001bhe.1	-21.76	1496	1525
DKFZp547H154	hsa-miR-302d-3p	uc001bvl.2	-20.67	1553	1577
KIAA1522	hsa-miR-302d-3p	uc001bvu.1	-20.49	821	850
KIAA1522	hsa-miR-302d-3p	uc001bvv.1	-20.49	821	850
GRIK3	hsa-miR-302d-3p	uc001caz.2	-22.76	5156	5181
RIMKLA	hsa-miR-302d-3p	uc001chi.2	-20.7	9001	9022
SPATA6	hsa-miR-302d-3p	uc001crt.1	-20.34	1635	1659
ZCCHC11	hsa-miR-302d-3p	uc001cud.2	-21.46	467	495
USP24	hsa-miR-302d-3p	uc001cyg.2	-24.02	1589	1618
FPGT	hsa-miR-302d-3p	uc001dgb.1	-22.12	1540	1562
LPPR4	hsa-miR-302d-3p	uc001dse.1	-20.36	2291	2313
BX538249	hsa-miR-302d-3p	uc001dua.2	-20.94	1111	1139
BC045807	hsa-miR-302d-3p	uc001duc.2	-20.94	580	608
KIAA1113	hsa-miR-302d-3p	uc001eey.1	-22.86	998	1021
CRTC2	hsa-miR-302d-3p	uc001fdf.2	-22.84	198	225
CRTC2	hsa-miR-302d-3p	uc009woo.1	-22.84	198	225
IQWD1	hsa-miR-302d-3p	uc001gev.1	-21.24	2	24
IQWD1	hsa-miR-302d-3p	uc001gew.1	-21.24	2	24
IQWD1	hsa-miR-302d-3p	uc001gex.1	-21.24	2	24
IQWD1	hsa-miR-302d-3p	uc001gez.1	-21.24	2	24
ANKRD45	hsa-miR-302d-3p	uc001gja.1	-20.04	213	235
NMNAT2	hsa-miR-302d-3p	uc001gqd.2	-20.18	717	749
APOBEC4	hsa-miR-302d-3p	uc001gqn.1	-20.88	1117	1137
IGFN1	hsa-miR-302d-3p	uc001gwb.1	-22.18	2128	2152
KLHL12	hsa-miR-302d-3p	uc001gym.1	-20.6	358	379
KLHL12	hsa-miR-302d-3p	uc001gyn.1	-20.6	358	379
KLHL12	hsa-miR-302d-3p	uc001gyo.1	-20.6	254	275
FMOD	hsa-miR-302d-3p	uc001gzr.1	-20.27	1269	1291
FLJ12505	hsa-miR-302d-3p	uc001hjv.1	-20.25	793	823
C1orf69	hsa-miR-302d-3p	uc001hsl.2	-20.95	969	997
KIAA1556	hsa-miR-302d-3p	uc001hsp.1	-29.77	583	603
C2orf44	hsa-miR-302d-3p	uc002rep.1	-21.7	337	363
C2orf44	hsa-miR-302d-3p	uc010eya.1	-21.7	516	542
DKFZp434F1830	hsa-miR-302d-3p	uc010eym.1	-27.42	104	128
DKFZp434F1830	hsa-miR-302d-3p	uc010eym.1	-22.8	219	240
DPYSL5	hsa-miR-302d-3p	uc002rhu.2	-23.77	1953	1976
DPYSL5	hsa-miR-302d-3p	uc002rhv.2	-23.77	1953	1976
DKFZp666E065	hsa-miR-302d-3p	uc010eyp.1	-20.46	1347	1377
AK125051	hsa-miR-302d-3p	uc002sjc.1	-22.27	3226	3250
SNORD94	hsa-miR-302d-3p	uc010fgr.1	-23.18	83	108
BC016831	hsa-miR-302d-3p	uc002suw.1	-21.19	415	443
SLC9A2	hsa-miR-302d-3p	uc002tca.1	-21.02	1070	1098
NR_003947	hsa-miR-302d-3p	uc010flc.1	-22.01	4195	4219
CCDC93	hsa-miR-302d-3p	uc002tlj.1	-21.65	3301	3320
GYPC	hsa-miR-302d-3p	uc002tnq.1	-21.47	85	111
GYPC	hsa-miR-302d-3p	uc002tnr.1	-21.47	85	111
GYPC	hsa-miR-302d-3p	uc010flv.1	-21.47	1446	1472
AK097922	hsa-miR-302d-3p	uc002tuv.1	-22.66	833	859
RND3	hsa-miR-302d-3p	uc002txe.1	-22.1	1453	1482
RND3	hsa-miR-302d-3p	uc002txf.1	-22.1	1453	1482
RND3	hsa-miR-302d-3p	uc002txg.1	-22.1	1453	1482
GALNT3	hsa-miR-302d-3p	uc010fph.1	-22.89	629	649
SCN1A	hsa-miR-302d-3p	uc010fpj.1	-20.66	559	581
METTL8	hsa-miR-302d-3p	uc002ugu.2	-20.39	2009	2036
METTL8	hsa-miR-302d-3p	uc002ugv.2	-20.39	2009	2036
METTL8	hsa-miR-302d-3p	uc002ugt.2	-20.39	2163	2190
METTL8	hsa-miR-302d-3p	uc002ugs.2	-20.39	2163	2190
METTL8	hsa-miR-302d-3p	uc010fqd.1	-20.39	2009	2036
AGPS	hsa-miR-302d-3p	uc002ull.2	-20.29	2346	2374
ALS2CR7	hsa-miR-302d-3p	uc002uyu.1	-21.84	215	237
ERBB4	hsa-miR-302d-3p	uc002veg.1	-20.64	1063	1088
ERBB4	hsa-miR-302d-3p	uc002veh.1	-20.64	1063	1088
PID1	hsa-miR-302d-3p	uc002vpr.2	-20.79	1016	1034
PID1	hsa-miR-302d-3p	uc002vps.2	-20.79	1016	1034
PID1	hsa-miR-302d-3p	uc002vpt.2	-20.79	1016	1034
PID1	hsa-miR-302d-3p	uc002vpu.2	-20.79	1016	1034
SP140L	hsa-miR-302d-3p	uc010fxm.1	-22.12	52	74
COPS8	hsa-miR-302d-3p	uc010fys.1	-26.25	830	852
NDUFA10	hsa-miR-302d-3p	uc002vyo.1	-24.78	2771	2794
SLC6A11	hsa-miR-302d-3p	uc003bvy.1	-21.16	496	518
HRH1	hsa-miR-302d-3p	uc010hdr.1	-20.47	2131	2150
HRH1	hsa-miR-302d-3p	uc010hds.1	-20.47	2131	2150
HRH1	hsa-miR-302d-3p	uc010hdt.1	-20.47	2131	2150
HRH1	hsa-miR-302d-3p	uc003bwb.2	-20.47	2131	2150
MKRN2	hsa-miR-302d-3p	uc003bxd.1	-21.62	814	836
MKRN2	hsa-miR-302d-3p	uc003bxe.1	-21.62	814	836
ACVR2B	hsa-miR-302d-3p	uc003cif.1	-21.35	4062	4084
ACVR2B	hsa-miR-302d-3p	uc003cig.1	-21.35	4062	4084
MOBP	hsa-miR-302d-3p	uc003cju.1	-21.89	2383	2415
MOBP	hsa-miR-302d-3p	uc003cjv.1	-21.89	2422	2454
MOBP	hsa-miR-302d-3p	uc010hht.1	-21.89	2422	2454
SNRK	hsa-miR-302d-3p	uc003cms.2	-20.63	274	295
SNRK	hsa-miR-302d-3p	uc003cmt.2	-20.63	274	295
SNRK	hsa-miR-302d-3p	uc010hik.1	-20.63	274	295
AK127190	hsa-miR-302d-3p	uc003cuz.1	-22.19	2809	2841
KLHDC8B	hsa-miR-302d-3p	uc003cwh.1	-21.83	101	127
KLHDC8B	hsa-miR-302d-3p	uc003cwi.1	-21.83	868	894
HEMK1	hsa-miR-302d-3p	uc003dau.1	-22.07	2557	2583
HEMK1	hsa-miR-302d-3p	uc003dav.1	-22.07	2557	2583
HEMK1	hsa-miR-302d-3p	uc003daw.1	-22.07	2557	2583
ABHD14B	hsa-miR-302d-3p	uc003dcm.1	-20.09	549	581
ABHD14B	hsa-miR-302d-3p	uc010hly.1	-20.09	549	581
ABHD14B	hsa-miR-302d-3p	uc003dcn.1	-20.09	549	581
PBRM1	hsa-miR-302d-3p	uc003deq.2	-21.82	694	720
PBRM1	hsa-miR-302d-3p	uc003der.2	-21.82	694	720
PBRM1	hsa-miR-302d-3p	uc003des.2	-21.82	694	720
PBRM1	hsa-miR-302d-3p	uc003det.2	-21.82	694	720
PBRM1	hsa-miR-302d-3p	uc003deu.2	-21.82	694	720
PBRM1	hsa-miR-302d-3p	uc003dew.2	-21.82	694	720
PBRM1	hsa-miR-302d-3p	uc010hmk.1	-21.82	694	720
PBRM1	hsa-miR-302d-3p	uc003dey.2	-21.82	694	720
PRICKLE2	hsa-miR-302d-3p	uc003dmf.1	-20.01	1524	1545
AL832184	hsa-miR-302d-3p	uc003dnc.2	-21.14	816	841
AK055831	hsa-miR-302d-3p	uc003dpd.1	-20.4	1279	1307
ALCAM	hsa-miR-302d-3p	uc003dvx.1	-20.32	708	736
ALCAM	hsa-miR-302d-3p	uc003dvy.1	-20.32	708	736
ALCAM	hsa-miR-302d-3p	uc010hpp.1	-20.32	708	736
ALCAM	hsa-miR-302d-3p	uc003dvz.1	-20.32	708	736
WDR5B	hsa-miR-302d-3p	uc003efa.1	-21.56	2220	2241
ZNF148	hsa-miR-302d-3p	uc003ehx.2	-21.33	902	927
ZNF148	hsa-miR-302d-3p	uc003ehz.2	-21.33	902	927
ZNF148	hsa-miR-302d-3p	uc010hsa.1	-21.33	902	927
ZNF148	hsa-miR-302d-3p	uc003eia.2	-21.33	902	927
ACAD9	hsa-miR-302d-3p	uc003ela.2	-21.82	420	447
ACAD9	hsa-miR-302d-3p	uc003elb.1	-21.82	420	447
ACAD9	hsa-miR-302d-3p	uc003ele.1	-21.82	420	447
SRPRB	hsa-miR-302d-3p	uc003epx.1	-20.13	579	601
SLC25A36	hsa-miR-302d-3p	uc003etr.2	-21.3	1399	1421
SLC25A36	hsa-miR-302d-3p	uc003ets.2	-21.3	1399	1421
SLC25A36	hsa-miR-302d-3p	uc003etq.2	-21.3	1399	1421
AX748328	hsa-miR-302d-3p	uc003exc.1	-21.04	614	636
SLITRK3	hsa-miR-302d-3p	uc003fej.2	-21.73	992	1019
SLITRK3	hsa-miR-302d-3p	uc003fek.1	-21.73	992	1019
SEC62	hsa-miR-302d-3p	uc003fgh.1	-21.74	3315	3338
PIK3CA	hsa-miR-302d-3p	uc003fjk.1	-21.48	162	189
TMEM41A	hsa-miR-302d-3p	uc003fpl.1	-21.57	449	476
DGKQ	hsa-miR-302d-3p	uc003gbw.1	-22.71	807	827
DGKQ	hsa-miR-302d-3p	uc010ibn.1	-22.71	807	827
WHSC1	hsa-miR-302d-3p	uc003gdz.2	-22.39	683	716
WHSC1	hsa-miR-302d-3p	uc003geb.2	-22.39	683	716
WHSC1	hsa-miR-302d-3p	uc003gec.2	-22.39	683	716
WHSC1	hsa-miR-302d-3p	uc003ged.2	-22.39	683	716
WHSC1	hsa-miR-302d-3p	uc003gee.2	-22.39	5369	5402
WHSC1	hsa-miR-302d-3p	uc003gef.2	-22.39	5502	5535
WHSC1	hsa-miR-302d-3p	uc003gei.2	-22.39	683	716
WHSC1	hsa-miR-302d-3p	uc010icf.1	-22.39	683	716
ADD1	hsa-miR-302d-3p	uc003gfu.1	-20.97	4008	4031
AK056081	hsa-miR-302d-3p	uc003gie.1	-23.8	567	601
BEND4	hsa-miR-302d-3p	uc003gwn.1	-21.21	2118	2142
CCDC4	hsa-miR-302d-3p	uc003gwm.1	-21.21	2326	2350
GABRG1	hsa-miR-302d-3p	uc003gxb.1	-20.94	3753	3778
CORIN	hsa-miR-302d-3p	uc003gxm.1	-20.03	69	98
LRRC66	hsa-miR-302d-3p	uc003gzi.1	-20.82	524	548
LRRC66	hsa-miR-302d-3p	uc003gzi.1	-22.25	316	339
IL8	hsa-miR-302d-3p	uc003hhe.1	-20.62	577	599
GLURD2	hsa-miR-302d-3p	uc010ikz.1	-22.71	605	628
AL833449	hsa-miR-302d-3p	uc003ifc.2	-23.79	894	924
SLC7A11	hsa-miR-302d-3p	uc010iof.1	-22.31	527	563
DKFZp761I032	hsa-miR-302d-3p	uc003ilp.2	-21.19	116	136
AK094909	hsa-miR-302d-3p	uc003ipy.1	-20.93	1131	1155
NBLA00301	hsa-miR-302d-3p	uc003itl.2	-22.56	2726	2747
Nbla00301	hsa-miR-302d-3p	uc010irm.1	-22.56	2351	2372
Nbla00301	hsa-miR-302d-3p	uc010irn.1	-22.56	2428	2449
BC028204	hsa-miR-302d-3p	uc003jgb.2	-20.22	1062	1085
BC038535	hsa-miR-302d-3p	uc003jgj.2	-20.27	69	92
MTMR12	hsa-miR-302d-3p	uc003jhq.1	-21.46	882	904
MTMR12	hsa-miR-302d-3p	uc010iuk.1	-21.46	882	904
MTMR12	hsa-miR-302d-3p	uc010iul.1	-21.46	882	904
C1QTNF3	hsa-miR-302d-3p	uc003jim.1	-20.91	1759	1781
C1QTNF3	hsa-miR-302d-3p	uc003jin.1	-20.91	1759	1781
C1QTNF3	hsa-miR-302d-3p	uc003jio.1	-20.91	1759	1781
RICTOR	hsa-miR-302d-3p	uc003jlr.1	-22.34	332	353
kenae1	hsa-miR-302d-3p	uc003jvz.1	-22.82	2620	2655
CRHBP	hsa-miR-302d-3p	uc003ker.1	-24.34	348	378
POLR3G	hsa-miR-302d-3p	uc003kjq.1	-22.02	394	416
C5orf30	hsa-miR-302d-3p	uc003kog.1	-20.23	1882	1909
C5orf30	hsa-miR-302d-3p	uc003koh.1	-20.23	1882	1909
FBXL17	hsa-miR-302d-3p	uc003kon.2	-21	2309	2334
ZNF474	hsa-miR-302d-3p	uc003ksv.1	-24.07	454	476
LOC441108	hsa-miR-302d-3p	uc003kwy.1	-21.37	1342	1370
FAM13B	hsa-miR-302d-3p	uc003lbz.2	-21.2	2034	2060
FAM13B	hsa-miR-302d-3p	uc003lcb.2	-21.2	2034	2060
FAM13B	hsa-miR-302d-3p	uc003lca.2	-21.2	2034	2060
NR3C1	hsa-miR-302d-3p	uc003lmy.1	-20.86	2896	2921
NR3C1	hsa-miR-302d-3p	uc003lmz.1	-20.86	2896	2921
NR3C1	hsa-miR-302d-3p	uc003lna.1	-20.86	371	396
NR3C1	hsa-miR-302d-3p	uc003lnb.1	-20.86	2896	2921
NR3C1	hsa-miR-302d-3p	uc003lnc.1	-20.86	2896	2921
NR3C1	hsa-miR-302d-3p	uc003lnd.1	-20.86	2896	2921
NR3C1	hsa-miR-302d-3p	uc003lne.1	-20.86	2896	2921
NR3C1	hsa-miR-302d-3p	uc003lnf.1	-20.86	2896	2921
RBM22	hsa-miR-302d-3p	uc003lst.1	-20.19	11	44
MAT2B	hsa-miR-302d-3p	uc003lzj.1	-21.57	561	584
MAT2B	hsa-miR-302d-3p	uc003lzk.1	-21.57	561	584
MAT2B	hsa-miR-302d-3p	uc003lzl.1	-21.57	2153	2176
tgr	hsa-miR-302d-3p	uc003lzm.1	-21.57	561	584
ERGIC1	hsa-miR-302d-3p	uc003mbw.2	-22.79	895	920
ERGIC1	hsa-miR-302d-3p	uc003mby.2	-22.79	895	920
KIAA1181	hsa-miR-302d-3p	uc003mca.2	-22.79	2652	2677
C5orf41	hsa-miR-302d-3p	uc003mch.1	-22.66	438	466
BNIP1	hsa-miR-302d-3p	uc003mci.2	-25.06	264	285
BNIP1	hsa-miR-302d-3p	uc003mcj.2	-25.06	264	285
BNIP1	hsa-miR-302d-3p	uc003mck.2	-25.06	264	285
BNIP1	hsa-miR-302d-3p	uc003mcl.2	-25.06	264	285
MAML1	hsa-miR-302d-3p	uc003mkm.1	-20.04	1237	1262
IRF4	hsa-miR-302d-3p	uc003msz.2	-21.85	2454	2482
IRF4	hsa-miR-302d-3p	uc003mta.2	-21.85	4054	4082
IRF4	hsa-miR-302d-3p	uc003mtb.2	-21.85	2454	2482
AK096219	hsa-miR-302d-3p	uc003mvi.1	-20.59	978	1009
SLC22A23	hsa-miR-302d-3p	uc003mvn.2	-20.8	244	265
SLC22A23	hsa-miR-302d-3p	uc003mvo.2	-20.8	244	265
SLC22A23	hsa-miR-302d-3p	uc003mvm.2	-20.8	244	265
C6orf201	hsa-miR-302d-3p	uc003mwa.2	-22.67	276	308
C6orf201	hsa-miR-302d-3p	uc003mvz.2	-22.67	2230	2262
C6orf201	hsa-miR-302d-3p	uc003mwb.2	-22.67	2409	2441
BTN3A2	hsa-miR-302d-3p	uc003nhp.1	-20.81	1519	1541
BTN3A1	hsa-miR-302d-3p	uc003nhv.1	-20.84	181	208
ATF6B	hsa-miR-302d-3p	uc003nzn.1	-23.07	108	135
ATF6B	hsa-miR-302d-3p	uc003nzo.1	-23.07	108	135
KCTD20	hsa-miR-302d-3p	uc003ome.1	-25.93	1473	1503
KCTD20	hsa-miR-302d-3p	uc010jwk.1	-25.93	1473	1503
DAAM2	hsa-miR-302d-3p	uc003oow.1	-21.38	926	949
DAAM2	hsa-miR-302d-3p	uc003oox.1	-21.38	926	949
KIAA0240	hsa-miR-302d-3p	uc003osn.1	-20.64	1020	1042
KIAA0240	hsa-miR-302d-3p	uc003osp.1	-20.64	1020	1042
C6orf141	hsa-miR-302d-3p	uc003ozj.2	-21.75	670	694
AL832252	hsa-miR-302d-3p	uc003pgq.2	-21.17	3190	3211
MYO6	hsa-miR-302d-3p	uc003pih.1	-23.69	3631	3651
MYO6	hsa-miR-302d-3p	uc003pii.1	-23.69	3631	3651
KIAA0389	hsa-miR-302d-3p	uc003pij.1	-23.69	3631	3651
FAM46A	hsa-miR-302d-3p	uc003pjf.1	-21.06	2455	2478
FAM46A	hsa-miR-302d-3p	uc003pjg.1	-21.06	2455	2478
LYRM2	hsa-miR-302d-3p	uc003pnm.1	-21.32	1331	1358
FUT9	hsa-miR-302d-3p	uc003pop.2	-20.83	10817	10846
PPIL6	hsa-miR-302d-3p	uc003pth.1	-23.48	259	291
C6orf97	hsa-miR-302d-3p	uc003qol.1	-24.52	751	773
SNX9	hsa-miR-302d-3p	uc003qqv.1	-20.17	1177	1213
DKFZp564H012	hsa-miR-302d-3p	uc010kkb.1	-26.05	393	419
LPAL2	hsa-miR-302d-3p	uc003qtj.2	-25.73	250	271
LPAL2	hsa-miR-302d-3p	uc003qtk.1	-25.73	250	271
RP11-514O12.3	hsa-miR-302d-3p	uc003qvi.1	-21.44	323	349
HEATR2	hsa-miR-302d-3p	uc003sja.2	-20.01	1752	1774
FBXL18	hsa-miR-302d-3p	uc003son.2	-22.08	2866	2889
CYTH3	hsa-miR-302d-3p	uc003spt.1	-20.99	2794	2818
PMS2CL	hsa-miR-302d-3p	uc003squ.2	-26.19	1167	1190
PMS2CL	hsa-miR-302d-3p	uc003sqv.1	-26.19	417	440
ANKMY2	hsa-miR-302d-3p	uc003sti.1	-20.02	800	821
RAPGEF5	hsa-miR-302d-3p	uc003svg.1	-21.56	989	1011
ICERE-1	hsa-miR-302d-3p	uc003sxc.1	-20.14	190	213
DQ594001	hsa-miR-302d-3p	uc003tum.1	-21.01	3330	3356
GTF2IP1	hsa-miR-302d-3p	uc003txp.1	-21.54	217	241
TFII-I	hsa-miR-302d-3p	uc003uba.1	-21.54	217	241
GTF2IP1	hsa-miR-302d-3p	uc003ubw.1	-21.54	217	241
BC073780	hsa-miR-302d-3p	uc003uda.2	-22.62	1215	1241
ZAN	hsa-miR-302d-3p	uc003uwl.1	-22.71	3675	3704
ZAN	hsa-miR-302d-3p	uc010lhh.1	-22.71	3675	3704
ZAN	hsa-miR-302d-3p	uc010lhi.1	-22.71	3675	3704
MLL5	hsa-miR-302d-3p	uc010lje.1	-20.51	456	480
FAM3C	hsa-miR-302d-3p	uc003vjx.1	-20.81	1203	1228
FAM3C	hsa-miR-302d-3p	uc010lkm.1	-20.81	1203	1228
NUP205	hsa-miR-302d-3p	uc003vsx.1	-23.37	661	686
MTPN	hsa-miR-302d-3p	uc003vte.2	-20.43	2591	2610
CNTNAP2	hsa-miR-302d-3p	uc003weu.1	-22.45	3357	3382
CNTNAP2	hsa-miR-302d-3p	uc003wev.1	-22.45	3357	3382
CUL1	hsa-miR-302d-3p	uc010lpg.1	-22.03	320	344
CUL1	hsa-miR-302d-3p	uc003wey.1	-22.03	320	344
CUL1	hsa-miR-302d-3p	uc003wez.1	-22.03	320	344
CUL1	hsa-miR-302d-3p	uc003wfa.1	-22.03	320	344
ZNF862	hsa-miR-302d-3p	uc003wgm.2	-24.95	1512	1538
SLC7A2	hsa-miR-302d-3p	uc003wxq.2	-22.67	3928	3955
SLC7A2	hsa-miR-302d-3p	uc003wxo.2	-22.67	3928	3955
SLC7A2	hsa-miR-302d-3p	uc003wxp.2	-22.67	3928	3955
SLC7A2	hsa-miR-302d-3p	uc010lsx.1	-22.67	3928	3955
FLJ00072	hsa-miR-302d-3p	uc003xcd.1	-21.58	1371	1396
TNFRSF10D	hsa-miR-302d-3p	uc003xcz.1	-20.72	920	940
UNC5D	hsa-miR-302d-3p	uc003xjr.1	-21.46	2836	2858
UNC5D	hsa-miR-302d-3p	uc003xjs.1	-21.46	2836	2858
UNC5D	hsa-miR-302d-3p	uc003xju.1	-21.46	2836	2858
MYST3	hsa-miR-302d-3p	uc010lxb.1	-28.29	472	493
MYST3	hsa-miR-302d-3p	uc010lxc.1	-28.29	472	493
MYST3	hsa-miR-302d-3p	uc003xon.2	-28.29	472	493
PLAG1	hsa-miR-302d-3p	uc003xsq.2	-20.81	4230	4247
PLAG1	hsa-miR-302d-3p	uc003xsr.2	-20.81	4230	4247
PLAG1	hsa-miR-302d-3p	uc010lyi.1	-20.81	4230	4247
PLAG1	hsa-miR-302d-3p	uc010lyj.1	-20.81	4230	4247
PAG1	hsa-miR-302d-3p	uc003ybz.1	-22.95	5854	5881
YWHAZ	hsa-miR-302d-3p	uc003yjy.1	-22.5	1039	1062
AX748380	hsa-miR-302d-3p	uc003ynq.1	-21.4	1928	1948
FAM84B	hsa-miR-302d-3p	uc003yrz.1	-20.64	262	292
TPD52L3	hsa-miR-302d-3p	uc003zjx.1	-20.44	586	608
CR627148	hsa-miR-302d-3p	uc004aec.2	-22.41	942	971
MAMDC2	hsa-miR-302d-3p	uc004ahn.1	-25.42	1254	1278
AK308327	hsa-miR-302d-3p	uc004amh.1	-22.52	809	835
NTRK2	hsa-miR-302d-3p	uc004anw.1	-20.54	1532	1555
NTRK2	hsa-miR-302d-3p	uc004anx.1	-20.54	1532	1555
NTRK2	hsa-miR-302d-3p	uc004aoc.1	-20.54	1532	1555
DKFZp451K134	hsa-miR-302d-3p	uc010mqf.1	-20.93	777	799
PHF2	hsa-miR-302d-3p	uc004aub.1	-20.5	765	790
PTPDC1	hsa-miR-302d-3p	uc010mri.1	-21.33	115	133
ANKS6	hsa-miR-302d-3p	uc004ayt.1	-20.4	1949	1973
ANKS6	hsa-miR-302d-3p	uc004ayu.1	-20.4	1949	1973
FKTN	hsa-miR-302d-3p	uc004bcr.1	-26.63	2539	2561
FKTN	hsa-miR-302d-3p	uc004bcs.1	-26.63	2539	2561
FKTN	hsa-miR-302d-3p	uc010mtm.1	-26.63	2539	2561
MEGF9	hsa-miR-302d-3p	uc004bkj.1	-20.55	2180	2201
DKFZp586D2123	hsa-miR-302d-3p	uc004bnl.2	-25.32	4335	4359
RABGAP1	hsa-miR-302d-3p	uc010mwf.1	-25.32	493	517
DENND1A	hsa-miR-302d-3p	uc010mwh.1	-28.56	1493	1529
KIAA1608	hsa-miR-302d-3p	uc004bny.1	-28.56	1493	1529
DENND1A	hsa-miR-302d-3p	uc004bnz.1	-28.56	1493	1529
GOLGA1	hsa-miR-302d-3p	uc004bpc.1	-25.48	1117	1151
ODF2	hsa-miR-302d-3p	uc004bvb.1	-23.4	160	181
ODF2	hsa-miR-302d-3p	uc004bvc.1	-23.4	160	181
ODF2	hsa-miR-302d-3p	uc004bvd.2	-23.4	160	181
ODF2	hsa-miR-302d-3p	uc004bvf.1	-23.4	160	181
ODF2	hsa-miR-302d-3p	uc004bvh.1	-23.4	160	181
KIAA0310	hsa-miR-302d-3p	uc004chq.1	-21.43	969	992
KIAA0310	hsa-miR-302d-3p	uc004chr.1	-21.43	969	992
SEC16A	hsa-miR-302d-3p	uc004chs.1	-21.43	969	992
KIAA0310	hsa-miR-302d-3p	uc004cht.1	-21.43	969	992
SEC16A	hsa-miR-302d-3p	uc004chu.1	-21.43	969	992
SEC16A	hsa-miR-302d-3p	uc004chv.2	-21.43	969	992
SEC16A	hsa-miR-302d-3p	uc004chw.1	-21.43	969	992
SEC16A	hsa-miR-302d-3p	uc010nbn.1	-21.43	969	992
SEC16A	hsa-miR-302d-3p	uc004chx.1	-21.43	969	992
OFD1	hsa-miR-302d-3p	uc004cvt.2	-21.97	1317	1344
SYAP1	hsa-miR-302d-3p	uc004cxo.1	-23.55	520	540
SYAP1	hsa-miR-302d-3p	uc004cxp.1	-23.55	444	464
CFP	hsa-miR-302d-3p	uc004dii.1	-20.43	1121	1148
CFP	hsa-miR-302d-3p	uc010nhu.1	-20.43	1121	1148
DKFZp667C0711	hsa-miR-302d-3p	uc004drj.1	-22.31	1029	1052
FAM120C	hsa-miR-302d-3p	uc004dsz.2	-21.97	2505	2526
KLF8	hsa-miR-302d-3p	uc010nkh.1	-20.31	8	34
OPHN1	hsa-miR-302d-3p	uc004dwx.2	-24.67	669	702
TSIX	hsa-miR-302d-3p	uc004ebn.2	-20.85	36146	36168
OCRL	hsa-miR-302d-3p	uc004euq.1	-25.89	714	735
OCRL	hsa-miR-302d-3p	uc004eur.1	-25.89	714	735
OCRL	hsa-miR-302d-3p	uc010nrb.1	-25.89	967	988
MBNL3	hsa-miR-302d-3p	uc004ews.1	-23.9	1351	1373
MBNL3	hsa-miR-302d-3p	uc004ewt.1	-23.9	1322	1344
MBNL3	hsa-miR-302d-3p	uc004ewu.2	-23.9	1351	1373
MBNL3	hsa-miR-302d-3p	uc004ewv.2	-23.9	1322	1344
MBNL3	hsa-miR-302d-3p	uc004eww.1	-23.9	1322	1344
AFF2	hsa-miR-302d-3p	uc004fcp.1	-22.05	308	332
AFF2	hsa-miR-302d-3p	uc004fcq.1	-22.05	308	332
AFF2	hsa-miR-302d-3p	uc004fcr.1	-22.05	308	332
AFF2	hsa-miR-302d-3p	uc004fcs.1	-22.05	308	332
GABRE	hsa-miR-302d-3p	uc004ffg.1	-23.85	1071	1096
GABRE	hsa-miR-302d-3p	uc004fff.1	-23.85	1071	1096
GABRE	hsa-miR-302d-3p	uc004ffh.1	-23.85	1071	1096
GABRE	hsa-miR-302d-3p	uc004ffi.1	-23.85	1071	1096
GAB3	hsa-miR-302d-3p	uc004fmj.1	-22.22	1844	1867
GAB3	hsa-miR-302d-3p	uc004fmk.1	-22.22	1844	1867
GAB3	hsa-miR-302d-3p	uc010nve.1	-22.22	1844	1867
GAB3	hsa-miR-302d-3p	uc004fml.1	-22.22	1844	1867
FUNDC2	hsa-miR-302d-3p	uc004fmw.1	-21.5	1090	1112
C10orf108	hsa-miR-302d-3p	uc001ifr.2	-23.8	407	434
KIAA0982	hsa-miR-302d-3p	uc001igg.1	-23.71	130	158
RBM17	hsa-miR-302d-3p	uc001ijc.1	-20.69	317	342
SUV39H2	hsa-miR-302d-3p	uc001ing.1	-20.87	771	798
SUV39H2	hsa-miR-302d-3p	uc001inh.1	-20.87	771	798
SUV39H2	hsa-miR-302d-3p	uc001ini.1	-20.87	771	798
SUV39H2	hsa-miR-302d-3p	uc001inj.1	-20.87	771	798
CCDC7	hsa-miR-302d-3p	uc009xlu.1	-22.61	989	1012
CCDC7	hsa-miR-302d-3p	uc009xlv.1	-22.61	755	778
CCDC7	hsa-miR-302d-3p	uc009xlw.1	-22.61	470	493
CCDC7	hsa-miR-302d-3p	uc009xly.1	-22.61	470	493
CXCL12	hsa-miR-302d-3p	uc001jbf.1	-22.16	1446	1471
CISD1	hsa-miR-302d-3p	uc001jkc.2	-21.66	740	764
ZCD1	hsa-miR-302d-3p	uc001jkd.2	-21.66	968	992
FAM13C	hsa-miR-302d-3p	uc001jkn.1	-23.89	82	107
FAM13C	hsa-miR-302d-3p	uc001jko.1	-23.89	82	107
CHST3	hsa-miR-302d-3p	uc001jsn.1	-22.04	1441	1462
C10orf104	hsa-miR-302d-3p	uc001jsv.1	-22.13	581	603
C10orf104	hsa-miR-302d-3p	uc001jsw.1	-22.13	581	603
KCNMA1	hsa-miR-302d-3p	uc001jxm.1	-21.53	286	313
KCNMA1	hsa-miR-302d-3p	uc001jxn.1	-21.53	286	313
DYDC1	hsa-miR-302d-3p	uc001kby.1	-21.29	802	825
DYDC1	hsa-miR-302d-3p	uc009xsr.1	-21.29	802	825
SUFU	hsa-miR-302d-3p	uc001kvw.1	-22.62	24	49
ARL3	hsa-miR-302d-3p	uc001kwa.1	-21.84	1814	1840
COL17A1	hsa-miR-302d-3p	uc001kxr.1	-20.42	31	55
TRUB1	hsa-miR-302d-3p	uc001lcd.1	-20.94	732	755
C10orf46	hsa-miR-302d-3p	uc001lds.1	-20.21	3595	3621
SEC23IP	hsa-miR-302d-3p	uc009xzk.1	-23.59	74	97
ACADSB	hsa-miR-302d-3p	uc001lhb.1	-21.33	1464	1499
ACADSB	hsa-miR-302d-3p	uc001lhb.1	-21.29	2512	2547
FAM175B	hsa-miR-302d-3p	uc001lib.2	-20.88	1032	1053
GPR123	hsa-miR-302d-3p	uc001llw.1	-20.63	851	871
GPR123	hsa-miR-302d-3p	uc001llx.2	-20.63	851	871
WEE1	hsa-miR-302d-3p	uc001mhs.1	-21.36	458	486
WEE1	hsa-miR-302d-3p	uc001mht.1	-21.36	458	486
AMPD3	hsa-miR-302d-3p	uc009yfw.1	-24.69	2341	2363
FLJ14213	hsa-miR-302d-3p	uc001mwo.2	-24.91	1308	1331
FLJ14213	hsa-miR-302d-3p	uc001mwp.1	-24.91	1308	1331
FLJ14213	hsa-miR-302d-3p	uc009ykk.1	-24.91	1308	1331
API5	hsa-miR-302d-3p	uc001mxg.2	-20.86	163	185
MEGF7	hsa-miR-302d-3p	uc001ndm.2	-21.34	1757	1789
LRP4	hsa-miR-302d-3p	uc001ndn.2	-21.34	1757	1789
DTX4	hsa-miR-302d-3p	uc001nnr.2	-20.07	535	557
DTX4	hsa-miR-302d-3p	uc001nns.2	-20.07	535	557
AB429224	hsa-miR-302d-3p	uc009ypx.1	-24.93	653	672
PELI3	hsa-miR-302d-3p	uc001oic.2	-21.17	513	537
PELI3	hsa-miR-302d-3p	uc001oid.2	-21.17	513	537
PELI3	hsa-miR-302d-3p	uc001oie.2	-21.17	513	537
KIAA1004	hsa-miR-302d-3p	uc001ojx.1	-21.18	3049	3074
KIAA1004	hsa-miR-302d-3p	uc001ojz.1	-21.18	472	497
PPFIA1	hsa-miR-302d-3p	uc001opp.1	-21.8	451	478
RNF121	hsa-miR-302d-3p	uc001ora.1	-24.76	420	441
RNF121	hsa-miR-302d-3p	uc001orb.1	-24.76	420	441
RNF121	hsa-miR-302d-3p	uc001orc.1	-24.76	420	441
RNF121	hsa-miR-302d-3p	uc001ord.1	-24.76	420	441
RNF121	hsa-miR-302d-3p	uc009yst.1	-24.76	566	587
P2RY6	hsa-miR-302d-3p	uc001otm.1	-23.18	706	736
P2RY6	hsa-miR-302d-3p	uc001otn.1	-23.18	706	736
P2RY6	hsa-miR-302d-3p	uc001oto.1	-23.18	706	736
P2RY6	hsa-miR-302d-3p	uc001otp.1	-23.18	706	736
P2RY6	hsa-miR-302d-3p	uc001otq.1	-23.18	706	736
P2RY6	hsa-miR-302d-3p	uc001otr.1	-23.18	706	736
P2RY6	hsa-miR-302d-3p	uc001ots.1	-23.18	706	736
RSF1	hsa-miR-302d-3p	uc001oym.1	-22.9	374	400
RSF1	hsa-miR-302d-3p	uc001oyn.1	-22.9	374	400
ENDOD1	hsa-miR-302d-3p	uc001pfh.2	-20.25	2672	2691
DDX10	hsa-miR-302d-3p	uc001pkm.1	-21.68	58	87
ARHGAP20	hsa-miR-302d-3p	uc001pky.1	-20.69	285	305
ARHGAP20	hsa-miR-302d-3p	uc001pkz.1	-20.69	285	305
ARHGAP20	hsa-miR-302d-3p	uc009yyb.1	-20.69	285	305
ARHGAP20	hsa-miR-302d-3p	uc001pla.1	-20.69	285	305
H2AFX	hsa-miR-302d-3p	uc001pvg.1	-24.7	706	731
PVRL1	hsa-miR-302d-3p	uc001pwv.1	-20.12	2403	2427
VWA5A	hsa-miR-302d-3p	uc001pzt.1	-21.04	793	814
VWA5A	hsa-miR-302d-3p	uc001pzu.1	-21.04	793	814
AX746800	hsa-miR-302d-3p	uc001qfd.1	-20.75	780	807
IQSEC3	hsa-miR-302d-3p	uc001qhw.1	-21.1	677	699
AY455283	hsa-miR-302d-3p	uc001qtq.1	-20.89	157	184
KCNJ8	hsa-miR-302d-3p	uc001rff.1	-20.31	127	147
RASSF8	hsa-miR-302d-3p	uc001rgy.2	-23.43	3045	3067
RASSF8	hsa-miR-302d-3p	uc001rgx.2	-23.43	3045	3067
RASSF8	hsa-miR-302d-3p	uc009zjd.1	-23.43	3045	3067
RASSF8	hsa-miR-302d-3p	uc009zje.1	-23.43	3045	3067
DNM1L	hsa-miR-302d-3p	uc001rld.2	-20.88	842	863
DNM1L	hsa-miR-302d-3p	uc001rle.2	-20.88	842	863
DNM1L	hsa-miR-302d-3p	uc001rlf.2	-20.88	842	863
DNM1L	hsa-miR-302d-3p	uc001rlg.2	-20.88	842	863
DNM1L	hsa-miR-302d-3p	uc001rlh.2	-20.88	842	863
FMNL3	hsa-miR-302d-3p	uc001rut.1	-20.36	4	26
FMNL3	hsa-miR-302d-3p	uc001ruu.1	-20.36	116	138
FMNL3	hsa-miR-302d-3p	uc001ruv.1	-20.36	4	26
FMNL3	hsa-miR-302d-3p	uc001ruw.1	-20.36	4	26
KRT4	hsa-miR-302d-3p	uc001saz.1	-20.16	391	415
EIF4B	hsa-miR-302d-3p	uc001sbh.2	-22.35	756	777
EIF4B	hsa-miR-302d-3p	uc001sbi.1	-22.35	756	777
CBX5	hsa-miR-302d-3p	uc001sfh.2	-22.56	3893	3912
CBX5	hsa-miR-302d-3p	uc001sfj.2	-22.56	3893	3912
CBX5	hsa-miR-302d-3p	uc001sfk.2	-22.56	3893	3912
CBX5	hsa-miR-302d-3p	uc001sfi.2	-22.56	3893	3912
KCNC2	hsa-miR-302d-3p	uc009zry.1	-21.51	30	51
KCNC2	hsa-miR-302d-3p	uc001sxe.1	-21.51	173	194
KCNC2	hsa-miR-302d-3p	uc001sxf.1	-21.51	173	194
ZDHHC17	hsa-miR-302d-3p	uc001syk.1	-21.4	662	684
LOC253724	hsa-miR-302d-3p	uc001tjy.2	-27.84	80	101
NUAK1	hsa-miR-302d-3p	uc001tlj.1	-22.22	2919	2943
ATXN2	hsa-miR-302d-3p	uc001tsl.1	-21.54	563	585
P/OKcl.4	hsa-miR-302d-3p	uc001tuf.2	-20.13	355	382
KSR2	hsa-miR-302d-3p	uc001two.2	-20.43	8671	8692
RAN	hsa-miR-302d-3p	uc001uir.1	-21.07	636	658
RAN	hsa-miR-302d-3p	uc001uis.1	-21.07	636	658
EP400NL	hsa-miR-302d-3p	uc001ujx.1	-20.65	1413	1438
RNF17	hsa-miR-302d-3p	uc010aab.1	-23.12	530	558
GPR12	hsa-miR-302d-3p	uc010aal.1	-23.28	96	119
CCNA1	hsa-miR-302d-3p	uc010abp.1	-20.66	1	21
CCNA1	hsa-miR-302d-3p	uc010abq.1	-20.66	1	21
CCNA1	hsa-miR-302d-3p	uc001uvs.2	-20.66	1	21
CCNA1	hsa-miR-302d-3p	uc001uvr.2	-20.66	1	21
CCNA1	hsa-miR-302d-3p	uc010abr.1	-20.66	1315	1336
WDFY2	hsa-miR-302d-3p	uc001vfp.1	-21.31	2112	2133
PCDH9	hsa-miR-302d-3p	uc001vik.1	-20.26	711	735
PCDH9	hsa-miR-302d-3p	uc001vil.1	-20.26	711	735
EDNRB	hsa-miR-302d-3p	uc001vko.2	-23.78	211	232
EDNRB	hsa-miR-302d-3p	uc001vkp.1	-23.78	211	232
EDNRB	hsa-miR-302d-3p	uc001vkq.1	-23.78	211	232
RNF219	hsa-miR-302d-3p	uc001vkw.1	-22.58	783	804
DKFZp564N1062	hsa-miR-302d-3p	uc010afb.1	-22.58	783	804
DKFZp564N1062	hsa-miR-302d-3p	uc010afc.1	-22.58	868	889
ARHGEF7	hsa-miR-302d-3p	uc001vrr.2	-21.32	1921	1944
ARHGEF7	hsa-miR-302d-3p	uc001vrs.2	-21.32	1921	1944
ARHGEF7	hsa-miR-302d-3p	uc001vrt.2	-21.32	1921	1944
Nbla10314	hsa-miR-302d-3p	uc001vry.1	-21.32	1921	1944
TCRA	hsa-miR-302d-3p	uc001wgi.1	-22.24	1	21
NFATC4	hsa-miR-302d-3p	uc010alv.1	-20.04	189	211
FAM177A1	hsa-miR-302d-3p	uc001wsp.1	-23.09	483	504
FAM177A1	hsa-miR-302d-3p	uc001wsq.1	-23.09	483	504
MAPK1IP1L	hsa-miR-302d-3p	uc001xbq.1	-20.98	3364	3390
C14orf101	hsa-miR-302d-3p	uc001xcj.1	-20.28	1142	1165
C14orf101	hsa-miR-302d-3p	uc001xcl.1	-20.28	1370	1393
C14orf101	hsa-miR-302d-3p	uc001xcn.1	-20.28	1427	1450
ARID4A	hsa-miR-302d-3p	uc001xdo.1	-21.49	462	484
ARID4A	hsa-miR-302d-3p	uc001xdp.1	-21.49	462	484
ARID4A	hsa-miR-302d-3p	uc001xdq.1	-21.49	462	484
KIAA0666	hsa-miR-302d-3p	uc001xec.1	-22.26	411	433
KIAA1011	hsa-miR-302d-3p	uc001xgo.1	-20.67	4058	4081
ZFYVE26	hsa-miR-302d-3p	uc001xka.1	-20.52	1646	1665
AK126770	hsa-miR-302d-3p	uc001xli.1	-23	2117	2146
RGS6	hsa-miR-302d-3p	uc010arg.1	-21.78	803	831
DNAL1	hsa-miR-302d-3p	uc001xoq.2	-21.53	4085	4115
DNAL1	hsa-miR-302d-3p	uc010aru.1	-21.53	4085	4115
DKFZp667N0420	hsa-miR-302d-3p	uc010arv.1	-21.53	4713	4743
KIAA1737	hsa-miR-302d-3p	uc001xtc.1	-21.04	527	553
KIAA1737	hsa-miR-302d-3p	uc001xtd.1	-21.04	527	553
SPTLC2	hsa-miR-302d-3p	uc001xub.1	-21	2988	3021
NIPA1	hsa-miR-302d-3p	uc001yvc.1	-21.61	860	883
NIPA1	hsa-miR-302d-3p	uc001yvd.1	-21.61	860	883
NIPA1	hsa-miR-302d-3p	uc001yve.1	-21.61	860	883
UBE3A	hsa-miR-302d-3p	uc001zaq.1	-20.95	915	941
UBE3A	hsa-miR-302d-3p	uc001zar.1	-20.95	915	941
UBE3A	hsa-miR-302d-3p	uc001zas.1	-20.95	915	941
UBE3A	hsa-miR-302d-3p	uc001zat.1	-20.95	915	941
GLDN	hsa-miR-302d-3p	uc002aba.1	-23.12	964	988
GLDN	hsa-miR-302d-3p	uc002abb.1	-23.12	964	988
DAPK2	hsa-miR-302d-3p	uc002amr.1	-21.49	87	110
DAPK2	hsa-miR-302d-3p	uc002amr.1	-20.7	1223	1256
TMEM202	hsa-miR-302d-3p	uc002auq.1	-27.84	380	402
TMEM202	hsa-miR-302d-3p	uc002aur.1	-27.84	814	836
MAN2A2	hsa-miR-302d-3p	uc002bqa.1	-20.03	1010	1034
MAN2A2	hsa-miR-302d-3p	uc002bqb.1	-20.03	1010	1034
AK094352	hsa-miR-302d-3p	uc002bsu.1	-22.97	903	928
NR2F2	hsa-miR-302d-3p	uc002btp.1	-22.79	584	611
NR2F2	hsa-miR-302d-3p	uc002btq.1	-22.79	584	611
IGF1R	hsa-miR-302d-3p	uc002bul.1	-20.48	257	281
IGF1R	hsa-miR-302d-3p	uc010bon.1	-20.48	257	281
LRRK1	hsa-miR-302d-3p	uc002bwr.1	-21.66	396	417
KIAA1790	hsa-miR-302d-3p	uc002bws.1	-21.66	2736	2757
UBE2I	hsa-miR-302d-3p	uc002cle.1	-20.65	1121	1148
MKL2	hsa-miR-302d-3p	uc002dcg.1	-22.62	3563	3589
MKL2	hsa-miR-302d-3p	uc002dci.1	-22.62	3563	3589
MKL2	hsa-miR-302d-3p	uc002dcj.1	-22.62	3563	3589
BFAR	hsa-miR-302d-3p	uc002dcm.1	-21.04	76	102
BAR	hsa-miR-302d-3p	uc002dcn.1	-21.04	87	113
NDE1	hsa-miR-302d-3p	uc002ddu.1	-21.65	488	513
C16orf82	hsa-miR-302d-3p	uc002dog.2	-20.09	1409	1434
BC021555	hsa-miR-302d-3p	uc002eck.2	-20.93	1708	1727
BC000552	hsa-miR-302d-3p	uc002ecl.2	-20.93	1512	1531
AK054698	hsa-miR-302d-3p	uc002ecm.2	-20.93	1365	1384
BBS2	hsa-miR-302d-3p	uc010ccg.1	-21.36	1817	1847
CDH5	hsa-miR-302d-3p	uc002eon.1	-26.39	73	109
CES3	hsa-miR-302d-3p	uc002eqt.1	-21.74	1113	1136
CES3	hsa-miR-302d-3p	uc010cdz.1	-21.74	1113	1136
UNQ869	hsa-miR-302d-3p	uc010cea.1	-21.74	2673	2696
CES3	hsa-miR-302d-3p	uc002equ.1	-21.74	1113	1136
CYB5B	hsa-miR-302d-3p	uc002exg.1	-24.86	1380	1402
DKFZp686M0619	hsa-miR-302d-3p	uc010cfl.1	-24.86	1366	1388
AK123826	hsa-miR-302d-3p	uc002faj.1	-20.65	1745	1772
ADAMTS18	hsa-miR-302d-3p	uc002ffc.2	-20.46	174	205
NUDT7	hsa-miR-302d-3p	uc002fff.2	-22.89	913	940
AFG3L1	hsa-miR-302d-3p	uc002fps.1	-23.98	1558	1578
AFG3L1	hsa-miR-302d-3p	uc002fpt.1	-23.98	652	672
AFG3L1	hsa-miR-302d-3p	uc002fpu.1	-23.98	579	599
AFG3L1	hsa-miR-302d-3p	uc002fpv.1	-23.98	618	638
AFG3L1	hsa-miR-302d-3p	uc002fpw.1	-23.98	549	569
AFG3L1	hsa-miR-302d-3p	uc002fpx.1	-23.98	618	638
AFG3L1	hsa-miR-302d-3p	uc002fqa.1	-23.98	199	219
VPS53	hsa-miR-302d-3p	uc002frk.2	-21.27	2479	2506
VPS53	hsa-miR-302d-3p	uc010cjo.1	-21.27	2479	2506
TAX1BP3	hsa-miR-302d-3p	uc002fwe.1	-21.2	398	423
RABEP1	hsa-miR-302d-3p	uc002gbm.2	-22.6	696	719
RABEP1	hsa-miR-302d-3p	uc002gbl.2	-22.6	696	719
TXNDC17	hsa-miR-302d-3p	uc002gdf.2	-21.73	716	734
FBXO39	hsa-miR-302d-3p	uc002gds.1	-20.88	15	37
TNK1	hsa-miR-302d-3p	uc010cmf.1	-20.55	255	274
KIAA0565	hsa-miR-302d-3p	uc010cpj.1	-25.32	3771	3796
FLJ36492	hsa-miR-302d-3p	uc010cpk.1	-25.32	309	334
FLJ36492	hsa-miR-302d-3p	uc002gqm.2	-25.32	78	103
BC019672	hsa-miR-302d-3p	uc002gwx.2	-23.91	461	485
SARM1	hsa-miR-302d-3p	uc010crl.1	-23.56	475	505
SARM1	hsa-miR-302d-3p	uc002hbe.1	-23.56	475	505
AK098638	hsa-miR-302d-3p	uc002hbs.1	-24.76	77	105
MLLT6	hsa-miR-302d-3p	uc002hqi.2	-20.27	344	367
MLLT6	hsa-miR-302d-3p	uc002hqk.2	-20.27	344	367
ORMDL3	hsa-miR-302d-3p	uc002htj.1	-21.77	354	377
ORMDL3	hsa-miR-302d-3p	uc002htk.1	-21.77	354	377
WIPF2	hsa-miR-302d-3p	uc002hug.1	-21.49	3159	3184
WIPF2	hsa-miR-302d-3p	uc002huh.1	-21.49	3159	3184
WIPF2	hsa-miR-302d-3p	uc010cww.1	-21.49	3159	3184
WIPF2	hsa-miR-302d-3p	uc002hui.1	-21.49	3159	3184
WIPF2	hsa-miR-302d-3p	uc010cwx.1	-21.49	3159	3184
WIPF2	hsa-miR-302d-3p	uc010cwy.1	-21.49	3159	3184
CNP	hsa-miR-302d-3p	uc002hyl.1	-20.2	3673	3704
CNP	hsa-miR-302d-3p	uc002hym.1	-20.2	3673	3704
CNP	hsa-miR-302d-3p	uc002hyn.1	-20.2	3673	3704
EZH1	hsa-miR-302d-3p	uc002iaz.1	-20.14	1204	1228
EZH1	hsa-miR-302d-3p	uc002iba.1	-20.14	1204	1228
GNGT2	hsa-miR-302d-3p	uc002ioo.1	-22.15	300	324
RNF43	hsa-miR-302d-3p	uc010dcw.1	-21.13	106	132
YPEL2	hsa-miR-302d-3p	uc002ixm.1	-20.67	3554	3581
DHX40	hsa-miR-302d-3p	uc002ixn.1	-22.12	78	107
DHX40	hsa-miR-302d-3p	uc002ixn.1	-23.39	956	980
PPM1D	hsa-miR-302d-3p	uc010ddm.1	-22.73	557	582
AK074994	hsa-miR-302d-3p	uc002jjs.1	-23.73	47	79
KCTD2	hsa-miR-302d-3p	uc010dfz.1	-20.82	1625	1646
KCTD2	hsa-miR-302d-3p	uc002jmp.1	-20.82	848	869
KCTD2	hsa-miR-302d-3p	uc002jmq.1	-20.82	1588	1609
TRIM65	hsa-miR-302d-3p	uc002jpx.1	-22.57	1047	1071
BX648413	hsa-miR-302d-3p	uc002jtk.2	-24.4	967	989
TIMP2	hsa-miR-302d-3p	uc002jwe.1	-22.05	309	330
TIMP2	hsa-miR-302d-3p	uc002jwf.1	-22.05	309	330
RAPTOR	hsa-miR-302d-3p	uc002jys.2	-22.47	256	277
NPLOC4	hsa-miR-302d-3p	uc002kau.2	-20.36	81	107
KIAA0650	hsa-miR-302d-3p	uc002klk.2	-20.42	3393	3416
KIAA0650	hsa-miR-302d-3p	uc002kll.2	-20.42	2755	2778
RAB12	hsa-miR-302d-3p	uc002kno.1	-25.48	3799	3822
C18orf1	hsa-miR-302d-3p	uc002ksa.1	-24.65	3638	3658
C18orf1	hsa-miR-302d-3p	uc002ksb.1	-24.65	3638	3658
C18orf1	hsa-miR-302d-3p	uc002kse.1	-24.65	3638	3658
C18orf1	hsa-miR-302d-3p	uc002ksf.1	-24.65	3638	3658
C18orf1	hsa-miR-302d-3p	uc002ksg.1	-24.65	3638	3658
C18orf1	hsa-miR-302d-3p	uc002ksh.1	-24.65	3638	3658
C18orf1	hsa-miR-302d-3p	uc002ksi.1	-24.65	3638	3658
CABLES1	hsa-miR-302d-3p	uc002kub.2	-21.71	32	58
CABLES1	hsa-miR-302d-3p	uc002kuc.2	-21.71	32	58
CABLES1	hsa-miR-302d-3p	uc002kud.2	-21.71	32	58
SLC14A1	hsa-miR-302d-3p	uc010dnk.1	-21.91	2474	2501
SLC14A1	hsa-miR-302d-3p	uc002lbf.2	-21.91	2474	2501
SLC14A1	hsa-miR-302d-3p	uc002lbg.2	-21.91	3817	3844
SLC14A1	hsa-miR-302d-3p	uc002lbh.2	-21.91	2474	2501
SLC14A1	hsa-miR-302d-3p	uc002lbi.2	-21.91	2474	2501
SLC14A1	hsa-miR-302d-3p	uc002lbj.2	-21.91	2474	2501
SLC14A1	hsa-miR-302d-3p	uc002lbk.2	-21.91	2474	2501
LMAN1	hsa-miR-302d-3p	uc002lhz.1	-21.78	1050	1075
MBP	hsa-miR-302d-3p	uc002lmr.1	-22.21	1375	1396
MBP	hsa-miR-302d-3p	uc002lmr.1	-22.53	2780	2805
DKFZp434J194	hsa-miR-302d-3p	uc002lxe.2	-22.55	94	126
ARHGEF18	hsa-miR-302d-3p	uc002mgg.1	-20.21	1467	1488
ARHGEF18	hsa-miR-302d-3p	uc002mgh.1	-20.21	1467	1488
ARHGEF18	hsa-miR-302d-3p	uc002mgi.1	-20.21	1467	1488
ARHGEF18	hsa-miR-302d-3p	uc002mgj.1	-20.21	1688	1709
OR7D2	hsa-miR-302d-3p	uc002mkz.1	-21.46	1200	1224
S1PR2	hsa-miR-302d-3p	uc002mnl.2	-21.31	304	325
ZNF709	hsa-miR-302d-3p	uc002mtv.2	-22.34	2523	2545
ZNF709	hsa-miR-302d-3p	uc002mtw.2	-22.34	2523	2545
ZNF709	hsa-miR-302d-3p	uc002mtx.2	-22.34	2523	2545
FLJ00015	hsa-miR-302d-3p	uc010dzs.1	-27.84	3685	3709
EMR2	hsa-miR-302d-3p	uc002mzo.1	-27.84	3685	3709
EMR2	hsa-miR-302d-3p	uc002mzp.1	-27.84	3685	3709
EMR2	hsa-miR-302d-3p	uc002mzq.1	-27.84	3685	3709
EMR2	hsa-miR-302d-3p	uc002mzr.1	-27.84	3685	3709
EMR2	hsa-miR-302d-3p	uc002mzs.1	-27.84	3685	3709
EMR2	hsa-miR-302d-3p	uc002mzt.1	-27.84	3685	3709
EMR2	hsa-miR-302d-3p	uc002mzu.1	-27.84	3685	3709
AP1M1	hsa-miR-302d-3p	uc002ndu.1	-26.09	521	538
AP1M1	hsa-miR-302d-3p	uc002ndv.1	-26.09	521	538
SLC35E1	hsa-miR-302d-3p	uc002nel.2	-28.94	3557	3579
CRX	hsa-miR-302d-3p	uc002phq.2	-22.39	1714	1742
SUV420H2	hsa-miR-302d-3p	uc002qkj.2	-21.65	613	635
SUV420H2	hsa-miR-302d-3p	uc002qkl.1	-21.65	613	635
RPL28	hsa-miR-302d-3p	uc002qkv.1	-20.82	924	947
RPL28	hsa-miR-302d-3p	uc002qkw.1	-20.82	2504	2527
BC110411	hsa-miR-302d-3p	uc002qnf.2	-20.21	1387	1411
MGC9913	hsa-miR-302d-3p	uc002qng.2	-20.21	525	549
ZNF776	hsa-miR-302d-3p	uc002qpx.2	-20.34	50	72
ZNF776	hsa-miR-302d-3p	uc002qqa.1	-20.34	50	72
ZNF776	hsa-miR-302d-3p	uc002qqc.1	-20.34	50	72
DKFZp586F1919	hsa-miR-302d-3p	uc002wdj.1	-24.71	13	37
KIAA0980	hsa-miR-302d-3p	uc002wuw.1	-21.31	308	331
NLP	hsa-miR-302d-3p	uc002wux.1	-21.31	308	331
NLP	hsa-miR-302d-3p	uc010gdn.1	-21.31	308	331
KIF3B	hsa-miR-302d-3p	uc002wxq.1	-20.25	2955	2976
GGT7	hsa-miR-302d-3p	uc002xba.1	-26.69	1592	1625
NNAT	hsa-miR-302d-3p	uc002xhd.1	-20.63	103	124
NNAT	hsa-miR-302d-3p	uc002xhe.1	-20.63	103	124
TGM2	hsa-miR-302d-3p	uc002xht.1	-21.84	80	112
ZHX3	hsa-miR-302d-3p	uc010ggg.1	-21.53	4200	4228
ZHX3	hsa-miR-302d-3p	uc002xjq.1	-21.53	3875	3903
ZHX3	hsa-miR-302d-3p	uc002xjr.1	-21.53	3875	3903
ZHX3	hsa-miR-302d-3p	uc002xjs.1	-21.53	4140	4168
ZHX3	hsa-miR-302d-3p	uc002xjt.1	-21.53	4140	4168
ZHX3	hsa-miR-302d-3p	uc002xju.1	-21.53	4140	4168
AK126744	hsa-miR-302d-3p	uc002ycj.1	-20.71	1872	1896
OSBPL2	hsa-miR-302d-3p	uc002yck.1	-21.52	1550	1578
OSBPL2	hsa-miR-302d-3p	uc002ycl.1	-21.52	1550	1578
OLIG2	hsa-miR-302d-3p	uc002yqx.1	-21.33	379	401
AK025786	hsa-miR-302d-3p	uc002yug.2	-22.56	1516	1538
ABCG1	hsa-miR-302d-3p	uc002zam.1	-21.66	647	670
ABCG1	hsa-miR-302d-3p	uc002zan.1	-21.66	647	670
ABCG1	hsa-miR-302d-3p	uc002zao.1	-21.66	647	670
ABCG1	hsa-miR-302d-3p	uc002zap.1	-21.66	647	670
ABCG1	hsa-miR-302d-3p	uc002zaq.1	-21.66	647	670
ABCG1	hsa-miR-302d-3p	uc002zar.1	-21.66	647	670
DKFZp313J1712	hsa-miR-302d-3p	uc002zdc.1	-21.68	665	690
RRP1B	hsa-miR-302d-3p	uc002zdk.1	-23.34	931	957
RRP1B	hsa-miR-302d-3p	uc002zdl.1	-23.34	931	957
ICOSLG	hsa-miR-302d-3p	uc002zee.1	-24.33	78	105
ICOSLG	hsa-miR-302d-3p	uc002zef.1	-24.33	78	105
COL18A1	hsa-miR-302d-3p	uc002zhg.1	-22.82	812	840
COL18A1	hsa-miR-302d-3p	uc002zhi.1	-22.82	812	840
COL18A1	hsa-miR-302d-3p	uc002zhj.1	-22.82	812	840
COL18A1	hsa-miR-302d-3p	uc002zhk.1	-22.82	812	840
C22orf29	hsa-miR-302d-3p	uc002zqg.1	-24.34	771	801
C22orf29	hsa-miR-302d-3p	uc002zqh.1	-24.34	771	801
C22orf29	hsa-miR-302d-3p	uc002zqi.1	-24.34	771	801
MAPK1	hsa-miR-302d-3p	uc002zvn.1	-23.81	1768	1793
MAPK1	hsa-miR-302d-3p	uc002zvn.1	-20.35	564	591
AK026502	hsa-miR-302d-3p	uc003adf.1	-22.28	1681	1704
NF2	hsa-miR-302d-3p	uc003age.2	-20.67	2583	2603
NF2	hsa-miR-302d-3p	uc003agb.2	-20.67	2643	2663
NF2	hsa-miR-302d-3p	uc003agc.2	-20.67	2643	2663
NF2	hsa-miR-302d-3p	uc003agd.2	-20.67	3833	3853
NF2	hsa-miR-302d-3p	uc003agf.2	-20.67	2658	2678
NF2	hsa-miR-302d-3p	uc003agg.2	-20.67	2643	2663
NF2	hsa-miR-302d-3p	uc003aga.2	-20.67	2643	2663
NF2	hsa-miR-302d-3p	uc003agh.2	-20.67	2643	2663
NF2	hsa-miR-302d-3p	uc003agi.2	-20.67	2643	2663
NF2	hsa-miR-302d-3p	uc003agj.2	-20.67	2583	2603
NF2	hsa-miR-302d-3p	uc003agk.2	-20.67	2643	2663
C22orf30	hsa-miR-302d-3p	uc003alp.2	-22.78	904	926
C22orf30	hsa-miR-302d-3p	uc010gwj.1	-22.78	1232	1254
C22orf30	hsa-miR-302d-3p	uc003alq.1	-22.78	904	926
RBM9	hsa-miR-302d-3p	uc003aog.2	-23.33	3501	3523
RBM9	hsa-miR-302d-3p	uc003aol.2	-23.33	3501	3523
RBM9	hsa-miR-302d-3p	uc003aoj.2	-23.33	3501	3523
RBM9	hsa-miR-302d-3p	uc003aok.2	-23.33	3491	3513
RBM9	hsa-miR-302d-3p	uc003aoh.2	-23.33	3491	3513
RBM9	hsa-miR-302d-3p	uc003aom.2	-23.33	3501	3523
RBM9	hsa-miR-302d-3p	uc010gwu.1	-23.33	3491	3513
RBM9	hsa-miR-302d-3p	uc003aon.2	-23.33	3501	3523
RBM9	hsa-miR-302d-3p	uc003aoo.2	-23.33	3501	3523
RAC2	hsa-miR-302d-3p	uc003arc.1	-20.63	637	664
UNC84B	hsa-miR-302d-3p	uc003awh.1	-25.3	470	491
UNC84B	hsa-miR-302d-3p	uc003awi.1	-25.3	470	491
UNC84B	hsa-miR-302d-3p	uc010gxq.1	-25.3	470	491
UNC84B	hsa-miR-302d-3p	uc010gxr.1	-25.3	470	491
UNC84B	hsa-miR-302d-3p	uc010gxs.1	-25.3	175	196
TOB2	hsa-miR-302d-3p	uc003azz.1	-20.15	1463	1487
BC035403	hsa-miR-302d-3p	uc003bax.1	-21.66	3764	3784
BC040153	hsa-miR-302d-3p	uc003bbq.2	-20.57	613	641
FBLN1	hsa-miR-302d-3p	uc003bgj.1	-21.2	487	512
AK095988	hsa-miR-302d-3p	uc003bgk.1	-21.2	3945	3970
PPARA	hsa-miR-302d-3p	uc003bgw.1	-25.56	1948	1975
PPARA	hsa-miR-302d-3p	uc003bgx.1	-25.56	1948	1975
PPARA	hsa-miR-302d-3p	uc010hab.1	-25.56	1948	1975
PPARA	hsa-miR-302d-3p	uc003bhb.1	-25.56	1948	1975
PPARA	hsa-miR-302d-3p	uc010hac.1	-25.56	1948	1975
FLJ44838	hsa-miR-302d-3p	uc002kix.1	-20.4	144	165
kenae1	hsa-miR-302d-3p	uc003mok.1	-22.77	2620	2655
ATF6B	hsa-miR-302d-3p	uc003rlu.1	-23.07	108	135
ATF6B	hsa-miR-302d-3p	uc003rlv.1	-23.07	108	135
AK310350	hsa-miR-15a-3p	uc009vjs.1	-25.92	267	289
DKFZp434A1923	hsa-miR-15a-3p	uc001aen.1	-21.9	496	516
CCNL2	hsa-miR-15a-3p	uc001aff.1	-24.58	307	328
CCNL2	hsa-miR-15a-3p	uc001afg.1	-24.58	307	328
CCNL2	hsa-miR-15a-3p	uc001afh.1	-24.58	3343	3364
CCNL2	hsa-miR-15a-3p	uc001afi.1	-24.58	307	328
CCNL2	hsa-miR-15a-3p	uc001afj.1	-24.58	307	328
CAD	hsa-miR-15a-3p	uc001ale.1	-25.71	1314	1336
CAD	hsa-miR-15a-3p	uc009vlp.1	-25.71	1301	1323
CAD	hsa-miR-15a-3p	uc001alb.1	-25.71	1199	1221
CAD	hsa-miR-15a-3p	uc009vlq.1	-25.71	1264	1286
BC016994	hsa-miR-15a-3p	uc001alg.1	-21.62	2506	2527
KLHL21	hsa-miR-15a-3p	uc001anz.1	-26.03	2395	2413
KLHL21	hsa-miR-15a-3p	uc009vme.1	-26.03	395	413
KLHL21	hsa-miR-15a-3p	uc001aoa.1	-26.03	395	413
KIF1B	hsa-miR-15a-3p	uc001aqw.2	-20.35	3153	3174
KIF1B	hsa-miR-15a-3p	uc001aqx.2	-20.35	3153	3174
KIF1B	hsa-miR-15a-3p	uc001aqy.2	-20.35	1338	1359
KIF1B	hsa-miR-15a-3p	uc001aqz.2	-20.35	1338	1359
KIF1B	hsa-miR-15a-3p	uc001ara.2	-20.35	1338	1359
KIF1B	hsa-miR-15a-3p	uc001arb.2	-20.35	1338	1359
AY044167	hsa-miR-15a-3p	uc001asg.1	-22.71	1315	1338
TNFRSF1B	hsa-miR-15a-3p	uc001att.1	-23.8	1437	1461
TNFRSF1B	hsa-miR-15a-3p	uc001atu.1	-23.8	1437	1461
TNFRSF1B	hsa-miR-15a-3p	uc009vnk.1	-23.8	2799	2823
KIAA0962	hsa-miR-15a-3p	uc001awu.2	-23.62	1990	2016
ARHGEF19	hsa-miR-15a-3p	uc009voo.1	-22.11	1	17
ARHGEF19	hsa-miR-15a-3p	uc001ayb.1	-22.11	1	17
ARHGEF19	hsa-miR-15a-3p	uc001ayc.1	-22.11	1	17
C1orf89	hsa-miR-15a-3p	uc001ayd.1	-29.77	88	110
MST1	hsa-miR-15a-3p	uc009vow.1	-23.15	333	364
MST1	hsa-miR-15a-3p	uc001azk.2	-22.76	450	481
MST1	hsa-miR-15a-3p	uc001azl.2	-20.6	271	292
ARHGEF10L	hsa-miR-15a-3p	uc001ban.1	-25.29	198	229
ARHGEF10L	hsa-miR-15a-3p	uc001bao.1	-25.29	198	229
ARHGEF10L	hsa-miR-15a-3p	uc001bap.1	-25.29	198	229
ARHGEF10L	hsa-miR-15a-3p	uc001baq.1	-25.29	198	229
ARHGEF10L	hsa-miR-15a-3p	uc001bar.1	-25.29	198	229
KIAA1626	hsa-miR-15a-3p	uc009vpf.1	-25.59	1732	1757
KIAA1626	hsa-miR-15a-3p	uc009vpf.1	-25.29	2779	2810
KIAA1626	hsa-miR-15a-3p	uc001bas.1	-25.29	198	229
ACTL8	hsa-miR-15a-3p	uc001bat.1	-21.72	224	249
C1orf151	hsa-miR-15a-3p	uc001bch.1	-21.14	611	634
C1orf151	hsa-miR-15a-3p	uc001bci.1	-21.14	222	245
PLA2G5	hsa-miR-15a-3p	uc001bcw.1	-28	185	210
PLA2G5	hsa-miR-15a-3p	uc001bcw.1	-22.9	62	79
PLA2G2F	hsa-miR-15a-3p	uc009vpp.1	-23.62	705	728
PLA2G2F	hsa-miR-15a-3p	uc009vpp.1	-22.6	473	494
ELA3B	hsa-miR-15a-3p	uc009vqf.1	-24.46	407	439
ZBTB40	hsa-miR-15a-3p	uc001bft.2	-25.99	4420	4442
ZBTB40	hsa-miR-15a-3p	uc001bft.2	-21.94	2876	2899
ZBTB40	hsa-miR-15a-3p	uc001bfu.2	-25.99	4420	4442
ZBTB40	hsa-miR-15a-3p	uc001bfu.2	-21.94	2876	2899
ZBTB40	hsa-miR-15a-3p	uc009vqi.1	-25.99	4420	4442
ZBTB40	hsa-miR-15a-3p	uc009vqi.1	-21.94	2876	2899
RPL11	hsa-miR-15a-3p	uc001bhn.1	-26.56	297	326
FUSIP1	hsa-miR-15a-3p	uc009vqw.1	-23.89	612	633
FUSIP1	hsa-miR-15a-3p	uc009vqx.1	-23.89	712	733
C1orf201	hsa-miR-15a-3p	uc001bja.1	-20.2	727	747
C1orf201	hsa-miR-15a-3p	uc001bjb.1	-20.2	727	747
C1orf201	hsa-miR-15a-3p	uc001bjc.1	-20.2	727	747
C1orf201	hsa-miR-15a-3p	uc001bjd.1	-20.2	727	747
DKFZp586D0624	hsa-miR-15a-3p	uc009vrw.1	-23.54	396	418
PAQR7	hsa-miR-15a-3p	uc001bkx.1	-21.88	1263	1286
KIAA1037	hsa-miR-15a-3p	uc001bnp.1	-21.27	1087	1107
DKFZp564D0478	hsa-miR-15a-3p	uc001bns.2	-20.31	328	349
DKFZp564D0478	hsa-miR-15a-3p	uc001bnt.2	-22.81	482	502
GPR3	hsa-miR-15a-3p	uc001bod.1	-25.64	859	879
EPB41	hsa-miR-15a-3p	uc001brg.1	-21.17	2082	2101
EPB41	hsa-miR-15a-3p	uc001brh.1	-21.17	2082	2101
EPB41	hsa-miR-15a-3p	uc001bri.1	-21.17	2082	2101
EPB41	hsa-miR-15a-3p	uc001brj.1	-21.17	2082	2101
EPB41	hsa-miR-15a-3p	uc001brl.1	-21.17	2082	2101
EPB41	hsa-miR-15a-3p	uc009vtl.1	-21.17	2082	2101
EPB41	hsa-miR-15a-3p	uc009vtm.1	-21.17	2082	2101
EPB4.1	hsa-miR-15a-3p	uc009vtn.1	-21.17	2719	2738
KPNA6	hsa-miR-15a-3p	uc001bug.1	-23.47	1408	1428
KPNA6	hsa-miR-15a-3p	uc001buh.1	-23.47	1408	1428
KPNA6	hsa-miR-15a-3p	uc009vtz.1	-23.47	1408	1428
BSDC1	hsa-miR-15a-3p	uc001bvi.1	-26.8	1550	1571
BSDC1	hsa-miR-15a-3p	uc001bvj.1	-26.8	1550	1571
DKFZp762A1615	hsa-miR-15a-3p	uc001byi.2	-20.63	656	680
DKFZp762A1615	hsa-miR-15a-3p	uc001byj.2	-20.63	656	680
DKFZp762A1615	hsa-miR-15a-3p	uc001byk.2	-20.63	656	680
MTF1	hsa-miR-15a-3p	uc001cce.1	-25.52	1431	1449
BMP8A	hsa-miR-15a-3p	uc001cdi.1	-24.19	1920	1940
DKFZp686K01114	hsa-miR-15a-3p	uc001chp.2	-23.04	2842	2867
BC031250	hsa-miR-15a-3p	uc001clo.1	-23.96	2169	2187
HECTD3	hsa-miR-15a-3p	uc001cmx.2	-20.44	747	771
HECTD3	hsa-miR-15a-3p	uc001cmy.2	-20.44	747	771
HECTD3	hsa-miR-15a-3p	uc009vxk.1	-20.44	747	771
TOE1	hsa-miR-15a-3p	uc001cnq.2	-20.2	1141	1162
TOE1	hsa-miR-15a-3p	uc001cnr.2	-20.2	828	849
PRDX1	hsa-miR-15a-3p	uc001cnz.1	-20.92	169	186
PRDX1	hsa-miR-15a-3p	uc001coa.1	-20.92	169	186
PRDX1	hsa-miR-15a-3p	uc001cob.1	-20.92	169	186
PRDX1	hsa-miR-15a-3p	uc001coc.1	-20.92	169	186
KIAA0807	hsa-miR-15a-3p	uc001cpa.2	-25.44	1677	1701
KIAA0807	hsa-miR-15a-3p	uc001cpa.2	-22.3	2460	2482
AK026430	hsa-miR-15a-3p	uc001cph.1	-24.9	1574	1596
UDP-GlcNAc	hsa-miR-15a-3p	uc001cpi.1	-24.9	1574	1596
MKNK1	hsa-miR-15a-3p	uc001cqa.1	-23.51	61	82
MKNK1	hsa-miR-15a-3p	uc009vyi.1	-23.51	61	82
ATPAF1	hsa-miR-15a-3p	uc001cqg.1	-21.29	2954	2979
ATPAF1	hsa-miR-15a-3p	uc001cqh.1	-21.29	2954	2979
ATPAF1	hsa-miR-15a-3p	uc001cqi.1	-21.29	2954	2979
KIAA0494	hsa-miR-15a-3p	uc001cqk.2	-22.17	2920	2944
AGBL4	hsa-miR-15a-3p	uc001crv.1	-26.09	123	147
ZYG11B	hsa-miR-15a-3p	uc001cuj.1	-24.29	1934	1957
ZYG11B	hsa-miR-15a-3p	uc009vzh.1	-24.29	1934	1957
SCP2	hsa-miR-15a-3p	uc001cus.1	-25.4	835	862
KIAA0707	hsa-miR-15a-3p	uc001cxj.1	-25.76	356	377
ACOT11	hsa-miR-15a-3p	uc001cxk.2	-21.74	1133	1155
ACOT11	hsa-miR-15a-3p	uc001cxl.1	-25.76	356	377
PCSK9	hsa-miR-15a-3p	uc001cyf.1	-21.46	77	98
AK127270	hsa-miR-15a-3p	uc001cyi.1	-22.43	322	342
AK127270	hsa-miR-15a-3p	uc001cyi.1	-22.98	771	791
MYSM1	hsa-miR-15a-3p	uc001czd.2	-26.59	2562	2587
MIER1	hsa-miR-15a-3p	uc001dda.2	-21.06	1529	1555
HHLA3	hsa-miR-15a-3p	uc001dez.1	-20.06	127	154
HHLA3	hsa-miR-15a-3p	uc001dfb.1	-20.06	75	102
HHLA3	hsa-miR-15a-3p	uc001dfa.1	-20.06	62	89
C1orf180	hsa-miR-15a-3p	uc001dke.1	-23.55	1266	1284
KCNC4	hsa-miR-15a-3p	uc001dzh.1	-24	124	150
KCNC4	hsa-miR-15a-3p	uc001dzi.1	-24	2089	2115
KIAA1113	hsa-miR-15a-3p	uc001eey.1	-20.05	54	74
ZNF697	hsa-miR-15a-3p	uc001ehy.1	-26.19	345	366
FCGR1B	hsa-miR-15a-3p	uc009whs.1	-20.14	450	472
CR936796	hsa-miR-15a-3p	uc001eiw.1	-20.44	366	398
AK309334	hsa-miR-15a-3p	uc009wlc.1	-25.66	380	399
AK307112	hsa-miR-15a-3p	uc009wld.1	-25.66	325	344
OTUD7B	hsa-miR-15a-3p	uc001etn.1	-24.72	3105	3126
BNIPL-1	hsa-miR-15a-3p	uc009wmj.1	-26.76	411	434
AK125884	hsa-miR-15a-3p	uc001ezm.1	-24.31	3609	3643
AK056431	hsa-miR-15a-3p	uc001ezv.2	-21.28	3461	3482
GATAD2B	hsa-miR-15a-3p	uc001fdb.2	-22.83	5114	5137
RAB13	hsa-miR-15a-3p	uc001fdu.1	-21.32	107	128
UBAP2L	hsa-miR-15a-3p	uc009wot.1	-21.65	89	112
SHE	hsa-miR-15a-3p	uc001ffb.1	-21.03	3329	3350
DKFZp686F19123	hsa-miR-15a-3p	uc001fmz.1	-22.97	997	1015
MAPBPIP	hsa-miR-15a-3p	uc009wrn.1	-20.07	157	177
HDGF	hsa-miR-15a-3p	uc009wsd.1	-22.04	57	78
HDGF	hsa-miR-15a-3p	uc001fpy.2	-22.04	57	78
HDGF	hsa-miR-15a-3p	uc001fpz.2	-22.04	57	78
HDGF	hsa-miR-15a-3p	uc009wse.1	-22.04	57	78
HDGF	hsa-miR-15a-3p	uc009wsf.1	-22.04	57	78
KIRREL	hsa-miR-15a-3p	uc001frn.2	-20.21	368	392
KIRREL	hsa-miR-15a-3p	uc009wsq.1	-20.21	368	392
KIRREL	hsa-miR-15a-3p	uc001fro.2	-20.21	368	392
WDR42A	hsa-miR-15a-3p	uc001fvn.1	-21.31	222	245
WDR42A	hsa-miR-15a-3p	uc009wth.1	-21.31	222	245
WDR42A	hsa-miR-15a-3p	uc001fvo.1	-21.31	222	245
NOS1AP	hsa-miR-15a-3p	uc001gbv.2	-23.32	2106	2128
NOS1AP	hsa-miR-15a-3p	uc001gbw.2	-23.32	2106	2128
NOS1AP	hsa-miR-15a-3p	uc009wut.1	-23.32	4619	4641
RGS4	hsa-miR-15a-3p	uc001gcl.2	-23.05	238	267
RGS4	hsa-miR-15a-3p	uc009wuy.1	-23.05	238	267
RGS4	hsa-miR-15a-3p	uc009wuz.1	-23.05	407	436
RGS4	hsa-miR-15a-3p	uc009wva.1	-23.05	238	267
TOP1P1	hsa-miR-15a-3p	uc001ghp.1	-21.26	894	917
BAT2D1	hsa-miR-15a-3p	uc001ghs.1	-30.94	67	95
KIAA1096	hsa-miR-15a-3p	uc009wwa.1	-30.94	5827	5855
KIAA1096	hsa-miR-15a-3p	uc001ght.1	-30.94	3636	3664
MRPS14	hsa-miR-15a-3p	uc001gkk.1	-27.42	95	121
MRPS14	hsa-miR-15a-3p	uc009wwr.1	-27.42	95	121
DQ584886	hsa-miR-15a-3p	uc001god.2	-20.54	63	83
LHX4	hsa-miR-15a-3p	uc001goe.1	-23.81	209	235
RGL1	hsa-miR-15a-3p	uc001gqm.1	-21.2	349	368
RGL1	hsa-miR-15a-3p	uc001gqo.1	-21.2	349	368
IVNS1ABP	hsa-miR-15a-3p	uc001grm.1	-20.47	556	582
CACNA1S	hsa-miR-15a-3p	uc001gvv.1	-23.21	105	128
VTS20631	hsa-miR-15a-3p	uc009xac.1	-20.95	151	173
PPP1R12B	hsa-miR-15a-3p	uc001gxz.1	-22.64	4541	4561
PPP1R12B	hsa-miR-15a-3p	uc001gya.1	-22.64	4408	4428
PPP1R12B	hsa-miR-15a-3p	uc001gyb.1	-22.64	4541	4561
PPP1R12B	hsa-miR-15a-3p	uc001gyc.1	-22.64	4408	4428
PPFIA4	hsa-miR-15a-3p	uc009xaj.1	-21.73	782	802
PPFIA4	hsa-miR-15a-3p	uc001gyz.1	-21.73	782	802
KIAA0897	hsa-miR-15a-3p	uc001gzb.1	-21.73	1407	1427
KIAA0897	hsa-miR-15a-3p	uc001gzc.1	-21.73	1407	1427
PLEKHA6	hsa-miR-15a-3p	uc001hau.1	-22.62	3775	3794
MDMX	hsa-miR-15a-3p	uc001hbc.2	-24.42	4574	4597
CNTN2	hsa-miR-15a-3p	uc001hbr.1	-26.38	1406	1433
CNTN2	hsa-miR-15a-3p	uc001hbs.1	-26.38	1406	1433
SLC41A1	hsa-miR-15a-3p	uc001hdg.1	-24.97	181	201
SLC41A1	hsa-miR-15a-3p	uc001hdh.1	-24.97	181	201
RASSF5	hsa-miR-15a-3p	uc001hec.1	-24.39	1014	1038
RASSF5	hsa-miR-15a-3p	uc001heg.1	-24.39	432	456
PLXNA2	hsa-miR-15a-3p	uc001hgy.1	-27.19	3809	3833
PLXNA2	hsa-miR-15a-3p	uc001hgz.1	-27.19	3809	3833
AIDA	hsa-miR-15a-3p	uc001hnn.1	-25.97	512	537
TMEM63A	hsa-miR-15a-3p	uc001hpm.1	-20.05	22	44
PSEN2	hsa-miR-15a-3p	uc001hqk.2	-27.44	195	226
CDC42BPA	hsa-miR-15a-3p	uc001hqp.1	-20.78	4085	4111
CDC42BPA	hsa-miR-15a-3p	uc001hqq.1	-20.78	4085	4111
CDC42BPA	hsa-miR-15a-3p	uc001hqr.1	-20.78	4085	4111
CDC42BPA	hsa-miR-15a-3p	uc001hqs.1	-20.78	4085	4111
CDC42BPA	hsa-miR-15a-3p	uc009xes.1	-20.78	4085	4111
AX747026	hsa-miR-15a-3p	uc001hxf.1	-25.42	858	879
ACP1	hsa-miR-15a-3p	uc002qwf.1	-21.92	372	393
ACP1	hsa-miR-15a-3p	uc002qwg.1	-21.92	372	393
ACP1	hsa-miR-15a-3p	uc002qwh.1	-21.92	971	992
CR598144	hsa-miR-15a-3p	uc002qwm.1	-22.55	1576	1601
LOC391343	hsa-miR-15a-3p	uc010ewh.1	-20.41	1792	1813
rnh1	hsa-miR-15a-3p	uc002qxs.1	-22.12	271	295
RNASEH1	hsa-miR-15a-3p	uc002qxt.1	-22.12	271	295
SOX11	hsa-miR-15a-3p	uc002qyj.1	-21.8	2408	2428
RNF144A	hsa-miR-15a-3p	uc002qys.1	-20.04	297	320
RNF144A	hsa-miR-15a-3p	uc002qyt.1	-20.04	297	320
TRIB2	hsa-miR-15a-3p	uc002rbv.2	-20.4	865	882
FAM84A	hsa-miR-15a-3p	uc002rbz.1	-20.66	310	332
HS1BP3	hsa-miR-15a-3p	uc002rdw.1	-23.94	776	800
EFR3B	hsa-miR-15a-3p	uc010eyh.1	-20.82	2328	2349
DNMT3A	hsa-miR-15a-3p	uc002rge.1	-21.51	57	85
DNMT3A	hsa-miR-15a-3p	uc002rgf.1	-21.51	57	85
KIAA1724	hsa-miR-15a-3p	uc010eyl.1	-23.95	506	531
AX746487	hsa-miR-15a-3p	uc002rho.1	-30.4	144	169
PREB	hsa-miR-15a-3p	uc002rix.1	-23.02	509	535
PREB	hsa-miR-15a-3p	uc002riy.1	-23.02	509	535
PREB	hsa-miR-15a-3p	uc002rja.1	-23.02	509	535
SPAST	hsa-miR-15a-3p	uc002roc.1	-20.92	1210	1239
SPAST	hsa-miR-15a-3p	uc002rod.1	-20.92	1210	1239
MCFD2	hsa-miR-15a-3p	uc002rvk.1	-27.12	1498	1520
MCFD2	hsa-miR-15a-3p	uc002rvl.1	-27.12	1498	1520
MCFD2	hsa-miR-15a-3p	uc010fba.1	-27.12	1498	1520
FOXN2	hsa-miR-15a-3p	uc002rwh.1	-20.94	2460	2485
NM_001007546	hsa-miR-15a-3p	uc002rwn.1	-24.1	170	192
TSPYL6	hsa-miR-15a-3p	uc002rxr.2	-27.71	389	413
AK055400	hsa-miR-15a-3p	uc002rzy.2	-25.71	4219	4241
CR593447	hsa-miR-15a-3p	uc002rzz.2	-25.71	3752	3774
SPRED2	hsa-miR-15a-3p	uc010fcw.1	-26.22	1531	1554
SPRED2	hsa-miR-15a-3p	uc002sdr.2	-26.22	1531	1554
ARHGAP25	hsa-miR-15a-3p	uc010fdh.1	-20.67	833	863
SPR	hsa-miR-15a-3p	uc002sik.2	-23.01	389	412
FBXO41	hsa-miR-15a-3p	uc002sjb.1	-22.73	907	929
ALMS1	hsa-miR-15a-3p	uc002sje.1	-20.05	192	216
ALMS1	hsa-miR-15a-3p	uc002sjf.1	-20.05	192	216
TET3	hsa-miR-15a-3p	uc002skb.2	-21.74	5146	5169
INO80B	hsa-miR-15a-3p	uc002slh.1	-22	984	1014
INO80B	hsa-miR-15a-3p	uc002sli.1	-22	1306	1336
WBP1	hsa-miR-15a-3p	uc002sll.1	-22	1298	1328
REEP1	hsa-miR-15a-3p	uc002srh.2	-20.65	163	188
GGT8P	hsa-miR-15a-3p	uc010fho.1	-25.82	412	432
PROM2	hsa-miR-15a-3p	uc002suh.1	-21.76	600	623
KCHIP3	hsa-miR-15a-3p	uc002sun.1	-24.52	1986	2011
FER1L5	hsa-miR-15a-3p	uc010fib.1	-21.62	1924	1942
CNNM3	hsa-miR-15a-3p	uc002swy.1	-20.14	473	497
CNNM3	hsa-miR-15a-3p	uc002swz.1	-20.14	473	497
SLC9A2	hsa-miR-15a-3p	uc002tca.1	-21.78	584	604
FHL2	hsa-miR-15a-3p	uc002tde.1	-30.04	1187	1206
PLGLA	hsa-miR-15a-3p	uc010fjg.1	-21.37	14269	14291
SULT1C2	hsa-miR-15a-3p	uc002tdx.1	-24.44	484	511
SULT1C2	hsa-miR-15a-3p	uc002tdy.1	-24.44	484	511
ANKRD57	hsa-miR-15a-3p	uc002tfb.1	-20.64	963	984
NR_003947	hsa-miR-15a-3p	uc010flc.1	-20.85	24708	24730
IMP4	hsa-miR-15a-3p	uc002tra.1	-25.78	70	94
BC064385	hsa-miR-15a-3p	uc010fmo.1	-23.28	326	348
BC031872	hsa-miR-15a-3p	uc002ttr.2	-23.76	1385	1407
SPOPL	hsa-miR-15a-3p	uc002tvh.1	-21.99	559	589
BC043549	hsa-miR-15a-3p	uc002twc.2	-24.27	306	337
CD302	hsa-miR-15a-3p	uc002uba.1	-20.51	2472	2492
LY75	hsa-miR-15a-3p	uc002ubb.2	-20.51	2472	2492
LY75	hsa-miR-15a-3p	uc010fos.1	-20.51	2472	2492
BBS5	hsa-miR-15a-3p	uc002uet.1	-24.87	188	209
BBS5	hsa-miR-15a-3p	uc010fpw.1	-24.87	188	209
DC3	hsa-miR-15a-3p	uc002ufq.1	-25.72	143	163
PDK1	hsa-miR-15a-3p	uc002uhs.1	-20.99	1418	1438
ZAK	hsa-miR-15a-3p	uc002uhz.1	-32.62	397	416
AOX2	hsa-miR-15a-3p	uc002uwa.1	-20.46	643	663
CASP10	hsa-miR-15a-3p	uc002uxj.1	-20.75	3606	3633
CASP10	hsa-miR-15a-3p	uc002uxk.1	-20.75	3606	3633
CASP10	hsa-miR-15a-3p	uc010fta.1	-20.75	3606	3633
CASP10	hsa-miR-15a-3p	uc010ftb.1	-20.75	5090	5117
CASP8	hsa-miR-15a-3p	uc002uxn.2	-20.36	1914	1935
BC068029	hsa-miR-15a-3p	uc010fuc.1	-21	315	335
MDH1B	hsa-miR-15a-3p	uc002vbs.1	-21.71	676	696
MDH1B	hsa-miR-15a-3p	uc010fui.1	-21.71	676	696
MDH1B	hsa-miR-15a-3p	uc010fuj.1	-21.71	676	696
MAP2	hsa-miR-15a-3p	uc002vdd.1	-21.06	1605	1630
MAP2	hsa-miR-15a-3p	uc002vde.1	-21.06	1605	1630
MAP2	hsa-miR-15a-3p	uc002vdf.1	-21.06	1605	1630
MAP2	hsa-miR-15a-3p	uc002vdg.1	-21.06	1605	1630
MAP2	hsa-miR-15a-3p	uc002vdh.1	-21.06	1605	1630
MAP2	hsa-miR-15a-3p	uc002vdi.1	-21.06	1605	1630
ATG9A	hsa-miR-15a-3p	uc002vke.1	-22	1818	1842
ATG9A	hsa-miR-15a-3p	uc002vkf.1	-22	1818	1842
TUBA4B	hsa-miR-15a-3p	uc002vku.2	-24.6	1047	1066
TUBA4B	hsa-miR-15a-3p	uc002vku.2	-24.64	824	848
TUBA4B	hsa-miR-15a-3p	uc002vkv.1	-24.6	233	252
TUBA4B	hsa-miR-15a-3p	uc002vkv.1	-24.64	10	34
GMPPA	hsa-miR-15a-3p	uc002vlr.1	-26.67	113	136
GMPPA	hsa-miR-15a-3p	uc002vls.1	-26.67	113	136
GMPPA	hsa-miR-15a-3p	uc002vlt.1	-26.67	113	136
GMPPA	hsa-miR-15a-3p	uc002vlu.1	-26.67	113	136
GMPPA	hsa-miR-15a-3p	uc002vlv.1	-26.67	113	136
GMPPA	hsa-miR-15a-3p	uc002vlw.1	-26.67	1759	1782
GMPPA	hsa-miR-15a-3p	uc002vlx.1	-26.67	113	136
RHBDD1	hsa-miR-15a-3p	uc010fxc.1	-23.8	100	129
ALPP	hsa-miR-15a-3p	uc002vsr.1	-22.5	257	277
GIGYF2	hsa-miR-15a-3p	uc002vtj.2	-23.69	735	754
GIGYF2	hsa-miR-15a-3p	uc002vti.2	-23.69	735	754
GIGYF2	hsa-miR-15a-3p	uc002vtk.2	-23.69	735	754
GIGYF2	hsa-miR-15a-3p	uc002vth.2	-23.69	735	754
GIGYF2	hsa-miR-15a-3p	uc002vtq.2	-23.69	735	754
ASB1	hsa-miR-15a-3p	uc002vyg.1	-20.71	985	1004
AQP12	hsa-miR-15a-3p	uc002vzv.1	-22.76	1610	1630
AK055601	hsa-miR-15a-3p	uc002wbj.2	-20.41	499	523
PDCD1	hsa-miR-15a-3p	uc010fzs.1	-22.33	399	421
PDCD1	hsa-miR-15a-3p	uc010fzs.1	-20.58	992	1019
PDCD1	hsa-miR-15a-3p	uc002wcq.2	-22.33	399	421
PDCD1	hsa-miR-15a-3p	uc002wcq.2	-20.58	992	1019
BC041457	hsa-miR-15a-3p	uc003brl.2	-23.2	414	436
GALNTL2	hsa-miR-15a-3p	uc003caq.2	-24.44	426	450
GALNTL2	hsa-miR-15a-3p	uc003car.2	-24.44	426	450
GALNT13	hsa-miR-15a-3p	uc003cas.2	-24.44	426	450
OXNAD1	hsa-miR-15a-3p	uc010her.1	-23.35	446	465
VENTXP7	hsa-miR-15a-3p	uc003ccd.1	-20.73	528	548
RPL15	hsa-miR-15a-3p	uc003cco.2	-21.58	1409	1430
STAC	hsa-miR-15a-3p	uc010hgd.1	-24.59	701	721
C3orf35	hsa-miR-15a-3p	uc003cha.2	-23.34	64	84
SLC6A20	hsa-miR-15a-3p	uc003cou.1	-25.17	1599	1622
SLC6A20	hsa-miR-15a-3p	uc003cov.1	-25.17	1599	1622
CCR5	hsa-miR-15a-3p	uc003cpo.2	-20.03	878	901
CCR5	hsa-miR-15a-3p	uc010hjd.1	-20.03	878	901
TESSP5	hsa-miR-15a-3p	uc010hjl.1	-20.66	182	203
KLHL18	hsa-miR-15a-3p	uc003crd.1	-21.91	2255	2283
USP19	hsa-miR-15a-3p	uc003cwc.1	-22.86	9	34
USP19	hsa-miR-15a-3p	uc003cwd.1	-22.86	9	34
DAG1	hsa-miR-15a-3p	uc003cxc.2	-26.92	2139	2161
IHPK1	hsa-miR-15a-3p	uc003cxo.1	-22.71	24	43
MON1A	hsa-miR-15a-3p	uc003cyb.1	-25.26	347	369
MON1A	hsa-miR-15a-3p	uc010hlb.1	-21.94	352	372
BC033528	hsa-miR-15a-3p	uc003cys.1	-32.08	2185	2221
RBM15B	hsa-miR-15a-3p	uc003dbd.1	-21.89	3686	3708
DUSP7	hsa-miR-15a-3p	uc010hma.1	-20.75	2193	2217
KIAA1410	hsa-miR-15a-3p	uc003ddu.1	-20.03	2825	2848
BAP1	hsa-miR-15a-3p	uc003ddx.1	-24.1	640	665
CACNA2D3	hsa-miR-15a-3p	uc003dhh.1	-22.99	1136	1165
CACNA2D3	hsa-miR-15a-3p	uc003dhh.1	-21.56	2580	2610
SLMAP	hsa-miR-15a-3p	uc003djh.2	-23.65	300	317
FAM107A	hsa-miR-15a-3p	uc003dkm.1	-23.67	500	522
FAM107A	hsa-miR-15a-3p	uc003dkn.1	-23.67	500	522
FAM107A	hsa-miR-15a-3p	uc010hnm.1	-23.67	500	522
FAM107A	hsa-miR-15a-3p	uc003dko.1	-23.67	500	522
FAM107A	hsa-miR-15a-3p	uc003dkp.1	-23.67	1039	1061
ADAMTS9	hsa-miR-15a-3p	uc003dmh.1	-25.05	3	25
FOXP1	hsa-miR-15a-3p	uc003doi.1	-20.19	1137	1157
FOXP1	hsa-miR-15a-3p	uc003doj.1	-20.19	1137	1157
FOXP1	hsa-miR-15a-3p	uc003dok.1	-20.19	1137	1157
FOXP1	hsa-miR-15a-3p	uc003dol.1	-20.19	1137	1157
FOXP1	hsa-miR-15a-3p	uc003dom.1	-20.19	1137	1157
FOXP1	hsa-miR-15a-3p	uc003doo.1	-20.19	1137	1157
FOXP1	hsa-miR-15a-3p	uc003dop.1	-20.19	1137	1157
DCBLD2	hsa-miR-15a-3p	uc003dtd.1	-24.03	617	640
DCBLD2	hsa-miR-15a-3p	uc003dte.1	-24.03	617	640
HHLA2	hsa-miR-15a-3p	uc010hpu.1	-21.39	67	96
HHLA2	hsa-miR-15a-3p	uc003dwy.2	-21.39	67	96
HHLA2	hsa-miR-15a-3p	uc003dwz.1	-21.39	67	96
MYH15	hsa-miR-15a-3p	uc003dxa.1	-20.57	1091	1112
DKFZp434A2017	hsa-miR-15a-3p	uc010hqj.1	-23.72	1225	1244
WDR52	hsa-miR-15a-3p	uc003ead.1	-23.72	1225	1244
NAT13	hsa-miR-15a-3p	uc010hqm.1	-20.6	761	784
NAT13	hsa-miR-15a-3p	uc003ean.1	-20.6	761	784
FBXO40	hsa-miR-15a-3p	uc003eeg.2	-23.35	1603	1623
PARP9	hsa-miR-15a-3p	uc003eff.2	-20.42	13	33
PARP9	hsa-miR-15a-3p	uc010hri.1	-20.42	13	33
PARP9	hsa-miR-15a-3p	uc003efg.1	-20.42	13	33
PARP9	hsa-miR-15a-3p	uc003efh.1	-20.42	13	33
PARP9	hsa-miR-15a-3p	uc003efi.1	-20.42	13	33
ZXDC	hsa-miR-15a-3p	uc003eix.1	-20.01	2374	2395
MCM2	hsa-miR-15a-3p	uc010hsl.1	-25.74	729	750
TMEM108	hsa-miR-15a-3p	uc003epj.1	-20.36	1142	1162
KY	hsa-miR-15a-3p	uc010hty.1	-22.08	1777	1796
SLC9A9	hsa-miR-15a-3p	uc003evn.1	-23.69	1013	1033
MED12L	hsa-miR-15a-3p	uc003eyp.1	-20.19	444	463
BC125159	hsa-miR-15a-3p	uc003fdp.1	-21.72	1421	1443
KIAA0861	hsa-miR-15a-3p	uc003flp.1	-21.39	748	769
YEATS2	hsa-miR-15a-3p	uc003fly.1	-22.11	787	814
IL1RAP	hsa-miR-15a-3p	uc003fsn.1	-22.64	1506	1532
IL1RAP	hsa-miR-15a-3p	uc003fsp.1	-22.64	1419	1445
AK128346	hsa-miR-15a-3p	uc003fux.1	-23.02	1931	1956
MUC20	hsa-miR-15a-3p	uc010hzo.1	-21.3	3668	3691
MUC20	hsa-miR-15a-3p	uc010hzp.1	-21.3	3668	3691
MUC4	hsa-miR-15a-3p	uc010hzq.1	-26.67	1	18
MUC4	hsa-miR-15a-3p	uc003fuz.1	-26.67	1	18
MUC4	hsa-miR-15a-3p	uc003fva.1	-26.67	1	18
MUC4	hsa-miR-15a-3p	uc003fvb.1	-26.67	1	18
MUC4	hsa-miR-15a-3p	uc003fve.1	-26.67	1	18
MUC4	hsa-miR-15a-3p	uc003fvm.1	-26.67	1	18
MUC4	hsa-miR-15a-3p	uc003fvg.1	-26.67	1	18
MUC4	hsa-miR-15a-3p	uc003fvh.1	-26.67	1	18
MUC4	hsa-miR-15a-3p	uc010hzs.1	-26.67	1	18
MUC4	hsa-miR-15a-3p	uc003fvi.1	-26.67	1	18
MUC4	hsa-miR-15a-3p	uc003fvj.1	-26.67	1	18
MUC4	hsa-miR-15a-3p	uc003fvk.1	-26.67	1	18
MUC4	hsa-miR-15a-3p	uc003fvl.1	-26.67	1	18
MUC4	hsa-miR-15a-3p	uc010hzt.1	-26.67	1	18
MUC4	hsa-miR-15a-3p	uc003fvo.1	-26.67	1	18
MUC4	hsa-miR-15a-3p	uc003fvp.1	-26.67	1	18
MYL5	hsa-miR-15a-3p	uc003gat.1	-21.1	1276	1302
MYL5	hsa-miR-15a-3p	uc003gau.1	-21.1	353	379
CPLX1	hsa-miR-15a-3p	uc003gbi.1	-23.64	890	912
CPLX1	hsa-miR-15a-3p	uc003gbj.1	-23.64	890	912
FAM53A	hsa-miR-15a-3p	uc003gdh.1	-20.91	876	896
FAM53A	hsa-miR-15a-3p	uc010ibw.1	-20.91	1144	1164
WHSC1	hsa-miR-15a-3p	uc003gdy.1	-21.84	1680	1705
WHSC1	hsa-miR-15a-3p	uc003gea.1	-21.84	1680	1705
C4orf15	hsa-miR-15a-3p	uc003ges.1	-21.44	1113	1140
C4orf15	hsa-miR-15a-3p	uc003get.1	-21.44	1113	1140
SH3BP2	hsa-miR-15a-3p	uc003gfi.2	-26.76	5182	5204
SH3BP2	hsa-miR-15a-3p	uc003gfi.2	-20.72	3759	3781
SH3BP2	hsa-miR-15a-3p	uc003gfj.2	-26.76	5182	5204
SH3BP2	hsa-miR-15a-3p	uc003gfj.2	-20.72	3759	3781
SH3BP2	hsa-miR-15a-3p	uc003gfk.2	-26.76	5182	5204
SH3BP2	hsa-miR-15a-3p	uc003gfk.2	-20.72	3759	3781
SH3BP2	hsa-miR-15a-3p	uc003gfl.2	-26.76	5182	5204
SH3BP2	hsa-miR-15a-3p	uc003gfl.2	-20.72	3759	3781
SH3BP2	hsa-miR-15a-3p	uc003gfm.2	-26.76	5182	5204
SH3BP2	hsa-miR-15a-3p	uc003gfm.2	-20.72	3759	3781
HTT	hsa-miR-15a-3p	uc010icr.1	-24.46	463	488
RGS12	hsa-miR-15a-3p	uc003ggv.1	-25.02	606	626
AX747238	hsa-miR-15a-3p	uc003gjt.1	-23.78	1564	1588
GRPEL1	hsa-miR-15a-3p	uc003gjz.1	-23.87	509	529
C4orf23	hsa-miR-15a-3p	uc003glg.1	-26.26	3436	3462
C4orf23	hsa-miR-15a-3p	uc003glh.1	-26.26	3436	3462
C4orf23	hsa-miR-15a-3p	uc003gli.1	-26.26	3795	3821
NKX3-2	hsa-miR-15a-3p	uc003gmx.2	-22.59	201	222
CPEB2	hsa-miR-15a-3p	uc003gni.1	-37.13	682	703
CPEB2	hsa-miR-15a-3p	uc003gnj.1	-37.13	682	703
CPEB2	hsa-miR-15a-3p	uc003gnk.1	-37.13	682	703
CPEB2	hsa-miR-15a-3p	uc003gnl.1	-37.13	682	703
CPEB2	hsa-miR-15a-3p	uc003gnm.1	-37.13	682	703
CPEB2	hsa-miR-15a-3p	uc003gnn.1	-37.13	682	703
TAPT1	hsa-miR-15a-3p	uc010ied.1	-22.73	141	160
MED28	hsa-miR-15a-3p	uc003gpi.1	-24.4	4	25
SLC34A2	hsa-miR-15a-3p	uc003grr.1	-22.43	455	478
SLC34A2	hsa-miR-15a-3p	uc003grs.1	-22.43	455	478
SLC34A2	hsa-miR-15a-3p	uc010iev.1	-22.43	455	478
APBB2	hsa-miR-15a-3p	uc003gvk.1	-20.21	1593	1614
APBB2	hsa-miR-15a-3p	uc010ifu.1	-20.21	1593	1614
APBB2	hsa-miR-15a-3p	uc003gvl.1	-20.21	1593	1614
APBB2	hsa-miR-15a-3p	uc003gvm.1	-20.21	1593	1614
APBB2	hsa-miR-15a-3p	uc003gvn.1	-20.21	1593	1614
GABRA4	hsa-miR-15a-3p	uc003gxg.1	-20.03	3153	3178
RASSF6	hsa-miR-15a-3p	uc003hhc.1	-20.07	1202	1226
RASSF6	hsa-miR-15a-3p	uc010iik.1	-20.07	1202	1226
RASSF6	hsa-miR-15a-3p	uc003hhd.1	-20.07	1202	1226
RASSF6	hsa-miR-15a-3p	uc010iil.1	-20.07	1202	1226
DKFZP564O0823	hsa-miR-15a-3p	uc003hih.1	-21.56	1	17
NAAA	hsa-miR-15a-3p	uc003hja.1	-21.12	67	94
NAAA	hsa-miR-15a-3p	uc010iiz.1	-23.84	43	69
METAP1	hsa-miR-15a-3p	uc003hug.1	-23.77	1912	1936
FGF2	hsa-miR-15a-3p	uc003iev.1	-20.33	4128	4151
ANKRD50	hsa-miR-15a-3p	uc003ifg.2	-20.9	432	455
ANKRD50	hsa-miR-15a-3p	uc010inw.1	-20.9	432	455
KIAA1284	hsa-miR-15a-3p	uc010inx.1	-25.45	687	709
SLC7A11	hsa-miR-15a-3p	uc010iof.1	-23.3	6548	6568
POU4F2	hsa-miR-15a-3p	uc003ikv.1	-20.62	1479	1500
RNF175	hsa-miR-15a-3p	uc003inu.1	-20.79	1683	1705
AK095255	hsa-miR-15a-3p	uc003iqu.1	-21.7	122	150
ENPP6	hsa-miR-15a-3p	uc003iwc.1	-20.62	794	818
PLEKHG4B	hsa-miR-15a-3p	uc003jak.2	-26.71	354	377
PDCD6	hsa-miR-15a-3p	uc003jas.2	-23.02	684	706
SLC12A7	hsa-miR-15a-3p	uc003jbu.1	-20.26	1119	1142
TRIO	hsa-miR-15a-3p	uc003jff.1	-23.89	406	432
tgat	hsa-miR-15a-3p	uc003jfg.1	-23.89	9176	9202
tgat	hsa-miR-15a-3p	uc003jfg.1	-23.38	4344	4368
TRIO	hsa-miR-15a-3p	uc003jfh.1	-24.99	702	722
FAM105B	hsa-miR-15a-3p	uc003jfk.1	-21.11	1274	1302
CDH6	hsa-miR-15a-3p	uc003jhc.1	-24.59	1547	1569
MTMR12	hsa-miR-15a-3p	uc003jhq.1	-20.38	2242	2263
MTMR12	hsa-miR-15a-3p	uc010iuk.1	-20.38	2242	2263
MTMR12	hsa-miR-15a-3p	uc010iul.1	-20.38	2242	2263
RAI14	hsa-miR-15a-3p	uc003jir.1	-22.02	89	109
RAI14	hsa-miR-15a-3p	uc010iur.1	-22.02	89	109
RAI14	hsa-miR-15a-3p	uc003jis.1	-22.02	89	109
RAI14	hsa-miR-15a-3p	uc003jit.1	-22.02	89	109
RAD1	hsa-miR-15a-3p	uc003jiw.1	-20.22	740	762
RAD1	hsa-miR-15a-3p	uc003jiw.1	-20.55	2383	2410
RAD1	hsa-miR-15a-3p	uc003jix.1	-20.22	740	762
RAD1	hsa-miR-15a-3p	uc003jix.1	-20.55	2383	2410
RAD1	hsa-miR-15a-3p	uc003jiy.1	-20.22	740	762
RAD1	hsa-miR-15a-3p	uc003jiy.1	-20.55	2383	2410
UGT3A1	hsa-miR-15a-3p	uc003jjy.1	-26.38	194	217
kenae1	hsa-miR-15a-3p	uc003jvz.1	-20.27	1316	1337
SMA4	hsa-miR-15a-3p	uc003jxo.2	-27.96	223	244
SMA4	hsa-miR-15a-3p	uc003jxp.2	-27.96	223	244
SMA4	hsa-miR-15a-3p	uc010ixq.1	-27.96	297	318
SMA4	hsa-miR-15a-3p	uc010ixr.1	-28.75	189	210
DQ596233	hsa-miR-15a-3p	uc003jxv.1	-21.4	218	239
SMA4	hsa-miR-15a-3p	uc003jzv.2	-27.96	208	229
SMA4	hsa-miR-15a-3p	uc010iyg.1	-28.75	174	195
SMA4	hsa-miR-15a-3p	uc003jzw.2	-27.96	208	229
SMA4	hsa-miR-15a-3p	uc003jzx.2	-27.96	208	229
SMA4	hsa-miR-15a-3p	uc010iyh.1	-27.96	257	278
SMA4	hsa-miR-15a-3p	uc003jzz.1	-25.23	1	20
DQ577094	hsa-miR-15a-3p	uc003kad.1	-21.4	1	21
BC043537	hsa-miR-15a-3p	uc003kdb.2	-26.23	242	267
RASA1	hsa-miR-15a-3p	uc010jav.1	-22.84	2902	2922
ELL2	hsa-miR-15a-3p	uc003klr.2	-24.83	709	730
TSLP	hsa-miR-15a-3p	uc003kpa.2	-25.59	205	223
STARD4	hsa-miR-15a-3p	uc003kph.1	-21.51	41	60
DKFZp451B0517	hsa-miR-15a-3p	uc010jbw.1	-21.51	41	60
DKFZp451B0517	hsa-miR-15a-3p	uc010jbx.1	-21.51	41	60
C5orf24	hsa-miR-15a-3p	uc003kzx.1	-20.16	71	95
C5orf24	hsa-miR-15a-3p	uc003kzz.1	-20.16	71	95
AK026965	hsa-miR-15a-3p	uc003laj.1	-27.8	1194	1216
PCDHA9	hsa-miR-15a-3p	uc003lht.1	-20.37	1109	1130
SPRY4	hsa-miR-15a-3p	uc010jgi.1	-21.49	1554	1574
SPRY4	hsa-miR-15a-3p	uc003lml.2	-21.49	1554	1574
ARHGAP26	hsa-miR-15a-3p	uc003lmt.1	-21.55	1195	1215
ARHGAP26	hsa-miR-15a-3p	uc003lmt.1	-21.2	5930	5948
ARHGAP26	hsa-miR-15a-3p	uc003lmu.1	-21.55	1195	1215
ARHGAP26	hsa-miR-15a-3p	uc003lmu.1	-21.2	5930	5948
KIAA0621	hsa-miR-15a-3p	uc003lmw.1	-21.55	1195	1215
KIAA0621	hsa-miR-15a-3p	uc003lmw.1	-21.2	5930	5948
HTR4	hsa-miR-15a-3p	uc003lpl.1	-20.6	179	202
HTR4	hsa-miR-15a-3p	uc003lpl.1	-20.14	1252	1269
HTR4	hsa-miR-15a-3p	uc003lpm.1	-20.6	179	202
HTR4	hsa-miR-15a-3p	uc003lpm.1	-20.14	1252	1269
HTR4	hsa-miR-15a-3p	uc003lpn.1	-20.6	179	202
HTR4	hsa-miR-15a-3p	uc003lpn.1	-20.14	1252	1269
BX640700	hsa-miR-15a-3p	uc003lqr.2	-21.39	1345	1369
FLJ41603	hsa-miR-15a-3p	uc003lra.1	-20.66	2399	2420
NDST1	hsa-miR-15a-3p	uc003lsk.2	-22.78	2409	2434
NDST1	hsa-miR-15a-3p	uc003lsm.1	-22.78	2409	2434
DCTN4	hsa-miR-15a-3p	uc003lsu.1	-20.07	1126	1150
DCTN4	hsa-miR-15a-3p	uc003lsv.1	-20.07	1126	1150
DCTN4	hsa-miR-15a-3p	uc010jhi.1	-20.07	1126	1150
ZNF300	hsa-miR-15a-3p	uc003lsy.1	-20.46	637	661
GALNT10	hsa-miR-15a-3p	uc003lvh.1	-23.25	2286	2313
GALNT10	hsa-miR-15a-3p	uc010jic.1	-23.25	4605	4632
GALNT10	hsa-miR-15a-3p	uc010jid.1	-23.25	2286	2313
GALNT10	hsa-miR-15a-3p	uc003lvj.1	-23.25	2286	2313
SGCD	hsa-miR-15a-3p	uc003lwc.2	-22.17	783	805
SGCD	hsa-miR-15a-3p	uc003lwd.2	-22.17	783	805
STK10	hsa-miR-15a-3p	uc003mbo.1	-22.89	504	527
SH3PXD2B	hsa-miR-15a-3p	uc003mbr.1	-22.26	2508	2531
HMP19	hsa-miR-15a-3p	uc003mcx.1	-25.83	663	684
ARL10	hsa-miR-15a-3p	uc003mec.1	-20.3	1287	1310
ZNF346	hsa-miR-15a-3p	uc003mfi.1	-20.3	1056	1077
ZNF346	hsa-miR-15a-3p	uc003mfj.1	-20.3	1056	1077
AK126616	hsa-miR-15a-3p	uc003mie.1	-25.26	44	66
DKFZp434K0621	hsa-miR-15a-3p	uc010jkt.1	-20.89	769	787
COL23A1	hsa-miR-15a-3p	uc003mje.1	-20.89	769	787
CNOT6	hsa-miR-15a-3p	uc003mlx.1	-32.97	2293	2322
CNOT6	hsa-miR-15a-3p	uc010jld.1	-32.97	2293	2322
CNOT6	hsa-miR-15a-3p	uc010jle.1	-32.97	2293	2322
BC016291	hsa-miR-15a-3p	uc003mnq.2	-22.11	273	294
CR598484	hsa-miR-15a-3p	uc003mtt.1	-26.38	6574	6596
ALDH5A1	hsa-miR-15a-3p	uc003nef.1	-29.86	757	780
ALDH5A1	hsa-miR-15a-3p	uc003neg.1	-29.86	757	780
KIAA0319	hsa-miR-15a-3p	uc010jpt.1	-24.25	2896	2918
KIAA0319	hsa-miR-15a-3p	uc010jpt.1	-25.86	2111	2135
KIAA0319	hsa-miR-15a-3p	uc003neh.1	-24.25	2896	2918
KIAA0319	hsa-miR-15a-3p	uc003neh.1	-25.86	2111	2135
BTN3A2	hsa-miR-15a-3p	uc010jqh.1	-25.44	222	244
BTN3A2	hsa-miR-15a-3p	uc003nho.1	-25.44	222	244
BC033330	hsa-miR-15a-3p	uc003nih.2	-21.35	486	507
PRSS16	hsa-miR-15a-3p	uc003njc.1	-23.45	146	171
TRIM27	hsa-miR-15a-3p	uc003nlt.1	-21.93	2938	2966
HCP5	hsa-miR-15a-3p	uc003ntl.1	-22.57	1217	1239
CSNK2B	hsa-miR-15a-3p	uc003nvs.1	-23.77	265	286
PPT2	hsa-miR-15a-3p	uc003nzy.1	-30.15	3016	3038
HLA-DQB2	hsa-miR-15a-3p	uc003obz.2	-24.48	230	260
RXRB	hsa-miR-15a-3p	uc003odb.1	-26.83	723	747
RXRB	hsa-miR-15a-3p	uc003odc.1	-26.83	723	747
RXRB	hsa-miR-15a-3p	uc003odd.1	-26.83	723	747
VPS52	hsa-miR-15a-3p	uc003odm.1	-20.18	228	248
VPS52	hsa-miR-15a-3p	uc003odn.1	-20.18	228	248
SYNGAP1	hsa-miR-15a-3p	uc010juz.1	-22.04	85	109
AL832447	hsa-miR-15a-3p	uc003oin.2	-20.01	435	462
PPARD	hsa-miR-15a-3p	uc003okm.1	-23.06	551	574
PPARD	hsa-miR-15a-3p	uc003okn.1	-23.06	551	574
BRPF3	hsa-miR-15a-3p	uc010jwc.1	-20.38	3218	3238
CPNE5	hsa-miR-15a-3p	uc003omp.1	-23.39	659	678
KIAA1599	hsa-miR-15a-3p	uc010jwn.1	-23.39	659	678
KIAA1599	hsa-miR-15a-3p	uc003omq.1	-23.39	659	678
CPNE5	hsa-miR-15a-3p	uc003omr.1	-23.39	659	678
C6orf89	hsa-miR-15a-3p	uc003omv.1	-22.57	1489	1511
C6orf89	hsa-miR-15a-3p	uc003omw.1	-22.57	1489	1511
C6orf89	hsa-miR-15a-3p	uc003omx.1	-22.57	1489	1511
C6orf89	hsa-miR-15a-3p	uc003omy.1	-22.57	1489	1511
MDGA1	hsa-miR-15a-3p	uc003onu.1	-20.23	1557	1578
BTBD9	hsa-miR-15a-3p	uc003ony.2	-23.41	5107	5123
BTBD9	hsa-miR-15a-3p	uc010jwv.1	-23.41	5107	5123
BTBD9	hsa-miR-15a-3p	uc003ooa.2	-23.41	5107	5123
BTBD9	hsa-miR-15a-3p	uc010jwx.1	-23.41	5107	5123
DAAM2	hsa-miR-15a-3p	uc003oow.1	-24.68	235	256
DAAM2	hsa-miR-15a-3p	uc003oox.1	-24.68	235	256
UNC5CL	hsa-miR-15a-3p	uc003opi.1	-21.89	223	245
PTK7	hsa-miR-15a-3p	uc003oub.1	-25.72	5	26
PTK7	hsa-miR-15a-3p	uc003ouc.1	-25.72	5	26
PTK7	hsa-miR-15a-3p	uc003oud.1	-25.72	5	26
PTK7	hsa-miR-15a-3p	uc003oue.1	-25.72	5	26
DKFZp434L0319	hsa-miR-15a-3p	uc003ouf.1	-25.72	3183	3204
DKFZp434L0319	hsa-miR-15a-3p	uc003ouf.1	-21.22	2323	2342
DKFZp434L0319	hsa-miR-15a-3p	uc003oug.1	-25.72	3220	3241
DKFZp434L0319	hsa-miR-15a-3p	uc003oug.1	-21.22	2127	2146
PTK7	hsa-miR-15a-3p	uc010jyj.1	-25.72	5	26
AX748119	hsa-miR-15a-3p	uc003ouh.1	-25.72	900	921
MRPS18A	hsa-miR-15a-3p	uc003ovy.1	-20.63	93	112
MRPS18A	hsa-miR-15a-3p	uc003ovz.1	-20.63	230	249
MRPS18A	hsa-miR-15a-3p	uc003owa.1	-20.63	93	112
ENPP5	hsa-miR-15a-3p	uc003oxz.1	-21.59	802	819
ENPP5	hsa-miR-15a-3p	uc003oya.1	-21.59	802	819
UNQ550	hsa-miR-15a-3p	uc010jzc.1	-21.59	1208	1225
GPR110	hsa-miR-15a-3p	uc003oyu.1	-20.52	222	242
DST	hsa-miR-15a-3p	uc003pcv.2	-22.25	95	126
DST	hsa-miR-15a-3p	uc003pcw.2	-22.25	95	126
DST	hsa-miR-15a-3p	uc003pcx.2	-22.25	95	126
DST	hsa-miR-15a-3p	uc003pcy.2	-22.25	95	126
DST	hsa-miR-15a-3p	uc003pcz.2	-22.25	95	126
C6orf162	hsa-miR-15a-3p	uc003plp.1	-24.09	1068	1091
C6orf162	hsa-miR-15a-3p	uc003plq.1	-24.09	1068	1091
AIM1	hsa-miR-15a-3p	uc003prh.1	-20.82	1163	1184
SOBP	hsa-miR-15a-3p	uc003prx.1	-21.18	149	177
FRK	hsa-miR-15a-3p	uc003pwi.1	-22.52	808	837
SLC35F1	hsa-miR-15a-3p	uc003pxx.2	-20.82	1908	1930
SLC35F1	hsa-miR-15a-3p	uc003pxy.1	-20.82	1026	1048
TPD52L1	hsa-miR-15a-3p	uc003pzx.1	-20.83	1153	1176
LOC285735	hsa-miR-15a-3p	uc003qdz.2	-20.66	1993	2017
TNFAIP3	hsa-miR-15a-3p	uc003qhr.1	-26.89	1604	1624
TNFAIP3	hsa-miR-15a-3p	uc003qhs.1	-26.89	1604	1624
SHPRH	hsa-miR-15a-3p	uc003qlg.1	-21.05	5238	5256
PLEKHG1	hsa-miR-15a-3p	uc003qny.1	-22.49	1383	1405
SYNJ2	hsa-miR-15a-3p	uc010kjo.1	-23.39	75	94
DYNLT1	hsa-miR-15a-3p	uc003qrn.1	-20.46	1	23
LPAL2	hsa-miR-15a-3p	uc003qtj.2	-25.22	637	655
LPAL2	hsa-miR-15a-3p	uc003qtk.1	-25.22	637	655
AGPAT4	hsa-miR-15a-3p	uc003qtr.1	-22.92	5756	5778
LPAAT-delta	hsa-miR-15a-3p	uc003qts.1	-22.92	5756	5778
FRMD1	hsa-miR-15a-3p	uc003qwm.2	-20.23	1147	1168
FRMD1	hsa-miR-15a-3p	uc003qwn.2	-20.23	1147	1168
FRMD1	hsa-miR-15a-3p	uc003qwo.2	-20.23	1147	1168
FRMD1	hsa-miR-15a-3p	uc010kku.1	-20.23	1147	1168
KIAA1440	hsa-miR-15a-3p	uc003skm.1	-27.52	241	268
INTS1	hsa-miR-15a-3p	uc003skn.2	-27.52	241	268
TFAMP1	hsa-miR-15a-3p	uc003slb.1	-30.63	2051	2072
C7orf27	hsa-miR-15a-3p	uc003smj.1	-22.2	743	761
C7orf27	hsa-miR-15a-3p	uc003smj.1	-20.04	30	51
TNRC18	hsa-miR-15a-3p	uc003soi.2	-25.27	478	504
ZNF12	hsa-miR-15a-3p	uc003sqs.1	-20.69	1557	1579
ZNF12	hsa-miR-15a-3p	uc003sqt.1	-20.69	1557	1579
MACC1	hsa-miR-15a-3p	uc003sus.2	-27.43	3560	3584
MACC1	hsa-miR-15a-3p	uc010kug.1	-27.43	3560	3584
ABCB5	hsa-miR-15a-3p	uc003suv.2	-20.83	196	219
DQ579940	hsa-miR-15a-3p	uc003tae.1	-23.71	652	681
FKBP9	hsa-miR-15a-3p	uc003tdg.1	-20.14	45	66
NPSR1	hsa-miR-15a-3p	uc003tei.1	-25.17	90	111
NPSR1	hsa-miR-15a-3p	uc010kww.1	-25.17	90	111
BC049371	hsa-miR-15a-3p	uc003teu.2	-21.7	2253	2271
CR595224	hsa-miR-15a-3p	uc003tev.1	-24.52	665	689
STARD3NL	hsa-miR-15a-3p	uc003tfr.1	-20.06	529	551
STARD3NL	hsa-miR-15a-3p	uc003tfs.1	-20.06	529	551
STARD3NL	hsa-miR-15a-3p	uc003tft.1	-20.06	529	551
DBNL	hsa-miR-15a-3p	uc003tjo.2	-23.43	163	180
DBNL	hsa-miR-15a-3p	uc003tjq.2	-23.43	163	180
DBNL	hsa-miR-15a-3p	uc003tjp.2	-23.43	163	180
CMAP	hsa-miR-15a-3p	uc003tjr.2	-23.43	163	180
DQ574505	hsa-miR-15a-3p	uc003tll.2	-24.37	157	177
ZMIZ2	hsa-miR-15a-3p	uc003tlq.1	-21.34	1922	1951
ZMIZ2	hsa-miR-15a-3p	uc003tlr.1	-21.34	1922	1951
ZMIZ2	hsa-miR-15a-3p	uc003tls.1	-21.34	1922	1951
ZMIZ2	hsa-miR-15a-3p	uc003tlt.1	-21.34	1922	1951
HRIHFB2007	hsa-miR-15a-3p	uc010kyj.1	-21.34	1922	1951
ZMIZ2	hsa-miR-15a-3p	uc003tlu.1	-21.34	1922	1951
ADCY1	hsa-miR-15a-3p	uc003tne.2	-27.83	125	151
ADCY1	hsa-miR-15a-3p	uc003tne.2	-21.07	6563	6582
HUS1	hsa-miR-15a-3p	uc003tod.1	-20.23	1709	1729
ABCA13	hsa-miR-15a-3p	uc003top.1	-22.1	2145	2168
IKZF1	hsa-miR-15a-3p	uc003tow.2	-31.88	718	738
IKZF1	hsa-miR-15a-3p	uc003tox.2	-31.88	718	738
IKZF1	hsa-miR-15a-3p	uc003toy.2	-31.88	718	738
IKZF1	hsa-miR-15a-3p	uc003toz.2	-31.88	718	738
IKZF1	hsa-miR-15a-3p	uc010kyx.1	-31.88	718	738
IKZF1	hsa-miR-15a-3p	uc003tpa.2	-31.88	718	738
LANCL2	hsa-miR-15a-3p	uc003tqp.1	-24.95	1869	1893
L37717	hsa-miR-15a-3p	uc003tso.1	-20.02	110	129
CCT6P1	hsa-miR-15a-3p	uc003tui.1	-20.35	158	180
hCPE-R	hsa-miR-15a-3p	uc003tzh.1	-22.72	247	269
LIMK1	hsa-miR-15a-3p	uc010lbl.1	-20.49	1427	1453
PDAP1	hsa-miR-15a-3p	uc003uqe.1	-21.46	107	127
CNPY4	hsa-miR-15a-3p	uc003uto.1	-21.24	465	488
TSC22D4	hsa-miR-15a-3p	uc003uva.1	-24.74	106	128
TSC22D4	hsa-miR-15a-3p	uc003uvb.1	-24.74	106	128
TSC22D4	hsa-miR-15a-3p	uc010lgx.1	-24.74	106	128
MUC3B	hsa-miR-15a-3p	uc003uxk.1	-21.55	2121	2144
TRIM56	hsa-miR-15a-3p	uc003uxq.1	-21.02	498	516
ORAI2	hsa-miR-15a-3p	uc010lhz.1	-21.89	867	886
ORAI2	hsa-miR-15a-3p	uc003uzj.2	-21.89	867	886
ORAI2	hsa-miR-15a-3p	uc003uzk.2	-21.89	867	886
LRRC17	hsa-miR-15a-3p	uc003vat.1	-20.23	208	239
C7orf18	hsa-miR-15a-3p	uc003vbf.2	-24.12	380	400
DLD	hsa-miR-15a-3p	uc010ljm.1	-20.01	150	182
MET	hsa-miR-15a-3p	uc010lkh.1	-24.38	193	215
MET	hsa-miR-15a-3p	uc003vij.1	-24.38	193	215
DQ577063	hsa-miR-15a-3p	uc010lll.1	-22.31	2517	2534
FAM71F2	hsa-miR-15a-3p	uc003vnl.2	-20.17	163	184
FAM71F2	hsa-miR-15a-3p	uc010lln.1	-20.17	163	184
PODXL	hsa-miR-15a-3p	uc003vqw.2	-24.26	2229	2251
PODXL	hsa-miR-15a-3p	uc003vqx.2	-24.26	2229	2251
AKR1B1	hsa-miR-15a-3p	uc003vrp.1	-23.07	62	84
KIAA1549	hsa-miR-15a-3p	uc003vuk.2	-22.74	1534	1555
UBN2	hsa-miR-15a-3p	uc003vuv.2	-21.51	190	211
CLEC5A	hsa-miR-15a-3p	uc003vwv.1	-22.98	1888	1906
CLEC5A	hsa-miR-15a-3p	uc003vww.1	-22.98	1888	1906
CLEC5A	hsa-miR-15a-3p	uc010lnq.1	-22.98	1888	1906
ZNF282	hsa-miR-15a-3p	uc003wfm.1	-21.92	1260	1283
ZNF282	hsa-miR-15a-3p	uc003wfo.2	-21.92	1577	1600
ZNF783	hsa-miR-15a-3p	uc003wfq.1	-24.04	385	408
AF035281	hsa-miR-15a-3p	uc003wfu.2	-26.63	1390	1416
ZNF767	hsa-miR-15a-3p	uc003wfx.1	-21.51	2500	2528
ZNF862	hsa-miR-15a-3p	uc003wgm.2	-25.06	2705	2728
RBM33	hsa-miR-15a-3p	uc010lqj.1	-25.16	783	802
RBM33	hsa-miR-15a-3p	uc010lqj.1	-29.48	3536	3558
RBM33	hsa-miR-15a-3p	uc010lqj.1	-20.6	749	769
RBM33	hsa-miR-15a-3p	uc010lqk.1	-25.16	783	802
RBM33	hsa-miR-15a-3p	uc010lqk.1	-29.48	3536	3558
RBM33	hsa-miR-15a-3p	uc010lqk.1	-20.6	749	769
RBM33	hsa-miR-15a-3p	uc003wmg.2	-25.16	783	802
RBM33	hsa-miR-15a-3p	uc003wmg.2	-29.48	3536	3558
RBM33	hsa-miR-15a-3p	uc003wmg.2	-20.6	749	769
TNKS	hsa-miR-15a-3p	uc003wss.1	-20.81	2631	2653
TDH	hsa-miR-15a-3p	uc003wtq.1	-23.16	1276	1299
FAM167A	hsa-miR-15a-3p	uc010lry.1	-24.21	2500	2523
FAM167A	hsa-miR-15a-3p	uc003wtw.2	-24.21	2500	2523
NAT2	hsa-miR-15a-3p	uc003wyw.1	-24.51	208	230
CSGALNACT1	hsa-miR-15a-3p	uc003wze.1	-22.9	689	710
CSGALNACT1	hsa-miR-15a-3p	uc003wzf.1	-22.9	689	710
CSGALNACT1	hsa-miR-15a-3p	uc003wzd.2	-22.9	689	710
LZTS1	hsa-miR-15a-3p	uc003wzr.1	-25.28	131	152
pp13191	hsa-miR-15a-3p	uc003xap.2	-21.72	1732	1757
BMP1	hsa-miR-15a-3p	uc003xbg.1	-22.72	111	131
BMP1	hsa-miR-15a-3p	uc003xbh.1	-22.72	3658	3678
BMP1	hsa-miR-15a-3p	uc003xbi.1	-22.72	1650	1670
PHYHIP	hsa-miR-15a-3p	uc003xbk.2	-20.11	1600	1627
PHYHIP	hsa-miR-15a-3p	uc003xbj.2	-20.11	1600	1627
PDLIM2	hsa-miR-15a-3p	uc003xcc.1	-27.92	2798	2818
DPYSL2	hsa-miR-15a-3p	uc003xfa.2	-23.52	675	700
DPYSL2	hsa-miR-15a-3p	uc010luk.1	-23.52	2744	2769
DPYSL2	hsa-miR-15a-3p	uc003xfb.1	-23.52	675	700
CHRNA2	hsa-miR-15a-3p	uc010lur.1	-24.65	812	838
CHRNA2	hsa-miR-15a-3p	uc010lus.1	-24.65	812	838
ELP3	hsa-miR-15a-3p	uc003xgn.2	-22.92	266	285
ELP3	hsa-miR-15a-3p	uc003xgo.2	-22.92	266	285
KIF13B	hsa-miR-15a-3p	uc003xhh.2	-22.57	1765	1784
UNC5D	hsa-miR-15a-3p	uc003xjr.1	-20.9	3882	3904
UNC5D	hsa-miR-15a-3p	uc003xjs.1	-20.9	3882	3904
UNC5D	hsa-miR-15a-3p	uc003xju.1	-20.9	3882	3904
RAB11FIP1	hsa-miR-15a-3p	uc003xkl.1	-22.11	3141	3164
RCP	hsa-miR-15a-3p	uc010lvz.1	-22.11	3141	3164
RAB11FIP1	hsa-miR-15a-3p	uc003xkm.1	-22.11	3141	3164
RAB11FIP1	hsa-miR-15a-3p	uc003xkn.1	-22.11	3141	3164
TACC1	hsa-miR-15a-3p	uc003xmb.2	-20.73	428	447
TACC1	hsa-miR-15a-3p	uc003xmb.2	-21.74	2800	2818
TACC1	hsa-miR-15a-3p	uc003xmc.2	-20.73	428	447
TACC1	hsa-miR-15a-3p	uc003xmc.2	-21.74	2800	2818
TACC1	hsa-miR-15a-3p	uc010lwp.1	-20.73	428	447
TACC1	hsa-miR-15a-3p	uc010lwp.1	-21.74	2800	2818
TACC1	hsa-miR-15a-3p	uc003xmf.2	-20.73	428	447
TACC1	hsa-miR-15a-3p	uc003xmf.2	-21.74	2800	2818
TACC1	hsa-miR-15a-3p	uc003xmh.2	-20.73	428	447
TACC1	hsa-miR-15a-3p	uc003xmh.2	-21.74	2800	2818
TACC1	hsa-miR-15a-3p	uc010lwq.1	-20.73	428	447
TACC1	hsa-miR-15a-3p	uc010lwq.1	-21.74	2800	2818
KIAA0146	hsa-miR-15a-3p	uc003xqf.1	-21.99	2635	2660
PLAG1	hsa-miR-15a-3p	uc003xsq.2	-20.88	5238	5259
PLAG1	hsa-miR-15a-3p	uc003xsr.2	-20.88	5238	5259
PLAG1	hsa-miR-15a-3p	uc010lyi.1	-20.88	5238	5259
PLAG1	hsa-miR-15a-3p	uc010lyj.1	-20.88	5238	5259
LAPTM4B	hsa-miR-15a-3p	uc003yia.1	-22.36	543	573
LAPTM4B	hsa-miR-15a-3p	uc010mbg.1	-22.36	543	573
GRHL2	hsa-miR-15a-3p	uc010mbu.1	-24.9	1022	1042
SAMD12	hsa-miR-15a-3p	uc010mda.1	-22.68	4516	4543
TMEM71	hsa-miR-15a-3p	uc003ytm.1	-23.75	836	856
TMEM71	hsa-miR-15a-3p	uc003ytn.1	-23.75	836	856
TMEM71	hsa-miR-15a-3p	uc003yto.1	-23.75	836	856
TMEM71	hsa-miR-15a-3p	uc003ytp.1	-23.75	724	744
TRAPPC9	hsa-miR-15a-3p	uc003yvh.1	-23.92	682	708
JRK	hsa-miR-15a-3p	uc003ywp.1	-30.19	4773	4792
JRK	hsa-miR-15a-3p	uc003ywp.1	-25.68	3871	3895
KIAA1875	hsa-miR-15a-3p	uc003zbd.2	-21.64	1453	1470
KIAA1875	hsa-miR-15a-3p	uc010mfq.1	-21.64	428	445
KIAA1875	hsa-miR-15a-3p	uc010mfr.1	-21.64	36	53
ZNF250	hsa-miR-15a-3p	uc003zer.2	-23.24	908	935
ZNF250	hsa-miR-15a-3p	uc003zeq.2	-23.24	908	935
ZNF250	hsa-miR-15a-3p	uc010mgg.1	-23.24	908	935
KANK1	hsa-miR-15a-3p	uc003zgm.2	-20.61	2502	2523
ERMP1	hsa-miR-15a-3p	uc003zjm.1	-26.48	166	192
ERMP1	hsa-miR-15a-3p	uc010mhs.1	-26.48	166	192
UHRF2	hsa-miR-15a-3p	uc003zjz.1	-25.13	62	84
AK123194	hsa-miR-15a-3p	uc003zlc.1	-26.05	841	861
SNAPC3	hsa-miR-15a-3p	uc003zlu.2	-20.1	2133	2154
FAM29A	hsa-miR-15a-3p	uc003znm.1	-20.43	656	679
AX747113	hsa-miR-15a-3p	uc003zrh.1	-24.9	583	605
KIAA1045	hsa-miR-15a-3p	uc003zvr.1	-20.61	829	847
LOC92973	hsa-miR-15a-3p	uc003zyp.2	-22.56	3660	3683
EXOSC3	hsa-miR-15a-3p	uc004aal.2	-23.22	512	537
TMEM2	hsa-miR-15a-3p	uc004aij.1	-21.52	1392	1415
KIAA1412	hsa-miR-15a-3p	uc004aik.1	-21.52	1392	1415
TMEM2	hsa-miR-15a-3p	uc010mos.1	-21.52	1392	1415
C9orf85	hsa-miR-15a-3p	uc010mov.1	-20.03	400	424
GCNT1	hsa-miR-15a-3p	uc010mpf.1	-22.1	1182	1206
GCNT1	hsa-miR-15a-3p	uc010mpg.1	-22.1	1182	1206
GCNT1	hsa-miR-15a-3p	uc010mph.1	-22.1	1182	1206
GCNT1	hsa-miR-15a-3p	uc004akf.2	-22.1	1182	1206
GCNT1	hsa-miR-15a-3p	uc010mpi.1	-22.1	1182	1206
GCNT1	hsa-miR-15a-3p	uc004akh.2	-22.1	1182	1206
CCRK	hsa-miR-15a-3p	uc004apr.1	-23.14	198	222
CCRK	hsa-miR-15a-3p	uc004aps.1	-23.14	198	222
CCRK	hsa-miR-15a-3p	uc004apt.1	-23.14	198	222
CCRK	hsa-miR-15a-3p	uc004apu.1	-23.14	320	344
SYK	hsa-miR-15a-3p	uc004aqz.1	-20.35	349	372
SYK	hsa-miR-15a-3p	uc004ara.1	-20.35	349	372
SYK	hsa-miR-15a-3p	uc004arb.1	-20.35	349	372
SYK	hsa-miR-15a-3p	uc004arc.1	-20.35	349	372
ZNF169	hsa-miR-15a-3p	uc004aum.1	-20.44	401	422
ZNF169	hsa-miR-15a-3p	uc010mrk.1	-20.44	401	422
CDC14B	hsa-miR-15a-3p	uc004awi.1	-27.99	2863	2884
CDC14B	hsa-miR-15a-3p	uc004awi.1	-25.66	2635	2656
CDC14B	hsa-miR-15a-3p	uc004awj.1	-27.99	2863	2884
CDC14B	hsa-miR-15a-3p	uc004awj.1	-25.66	2635	2656
CDC14B	hsa-miR-15a-3p	uc004awk.1	-27.99	2863	2884
CDC14B	hsa-miR-15a-3p	uc004awk.1	-25.66	2635	2656
FAM22G	hsa-miR-15a-3p	uc004awq.1	-20.04	360	381
TMOD1	hsa-miR-15a-3p	uc004axk.1	-20.07	296	320
TMOD1	hsa-miR-15a-3p	uc004axl.1	-20.07	296	320
C9orf152	hsa-miR-15a-3p	uc004beo.2	-23.43	31	49
FKBP15	hsa-miR-15a-3p	uc004bgr.2	-20.69	435	459
FKBP15	hsa-miR-15a-3p	uc004bgs.2	-20.69	435	459
ALAD	hsa-miR-15a-3p	uc004bhl.2	-24.76	1137	1162
ALAD	hsa-miR-15a-3p	uc004bhm.2	-24.76	1137	1162
ZNF618	hsa-miR-15a-3p	uc004bib.1	-23.27	1415	1437
BC028086	hsa-miR-15a-3p	uc004bkq.1	-26.31	829	858
BC028086	hsa-miR-15a-3p	uc004bkq.1	-20.83	2184	2205
MRRF	hsa-miR-15a-3p	uc010mvz.1	-20.61	215	233
MRRF	hsa-miR-15a-3p	uc004bme.1	-20.61	166	184
PTGS1	hsa-miR-15a-3p	uc010mwb.1	-22.79	2402	2424
PTGS1	hsa-miR-15a-3p	uc004bmf.1	-22.79	2402	2424
PTGS1	hsa-miR-15a-3p	uc004bmg.1	-22.79	2402	2424
PTGS1	hsa-miR-15a-3p	uc004bmh.1	-22.79	2402	2424
COQ4	hsa-miR-15a-3p	uc004bur.2	-24.23	6	27
COQ4	hsa-miR-15a-3p	uc004bus.1	-24.23	6	27
COQ4	hsa-miR-15a-3p	uc010mxy.1	-24.23	6	27
C9orf114	hsa-miR-15a-3p	uc004bwd.1	-22.41	256	283
C9orf114	hsa-miR-15a-3p	uc004bwe.1	-22.41	216	243
FLJ00199	hsa-miR-15a-3p	uc004bwz.1	-22.24	1293	1316
PIG12	hsa-miR-15a-3p	uc004byj.1	-23.66	46	66
UCK1	hsa-miR-15a-3p	uc010mzk.1	-21.37	557	578
UCK1	hsa-miR-15a-3p	uc004cay.1	-21.37	557	578
UCK1	hsa-miR-15a-3p	uc004cba.1	-21.37	690	711
RALGDS	hsa-miR-15a-3p	uc004ccu.1	-24.63	648	670
KIAA1308	hsa-miR-15a-3p	uc004ccv.1	-24.63	484	506
MED22	hsa-miR-15a-3p	uc004cdd.1	-21.54	508	526
vWF-CP	hsa-miR-15a-3p	uc004cdr.1	-26.56	2306	2327
vWF-CP	hsa-miR-15a-3p	uc004cdy.1	-26.56	1674	1695
ADAMTSL2	hsa-miR-15a-3p	uc004cei.1	-20.77	86	107
ADAMTSL2	hsa-miR-15a-3p	uc004cej.1	-20.77	86	107
CR593670	hsa-miR-15a-3p	uc004ceu.1	-21.73	1937	1959
FLJ00318	hsa-miR-15a-3p	uc004cfa.1	-23.59	3716	3738
SDCCAG3	hsa-miR-15a-3p	uc004chi.1	-24.69	492	518
SDCCAG3	hsa-miR-15a-3p	uc004chj.1	-24.69	492	518
SDCCAG3	hsa-miR-15a-3p	uc004chk.1	-24.69	492	518
TRAF2	hsa-miR-15a-3p	uc010nbu.1	-26.13	363	385
TRAF2	hsa-miR-15a-3p	uc004cjv.1	-26.13	363	385
TRAF2	hsa-miR-15a-3p	uc010nbw.1	-26.13	363	385
LOC441476	hsa-miR-15a-3p	uc010ncd.1	-25.21	146	167
PDHA1	hsa-miR-15a-3p	uc004czg.2	-20.06	1313	1334
PDHA1	hsa-miR-15a-3p	uc004czh.2	-20.06	1313	1334
PDHA1	hsa-miR-15a-3p	uc010nfk.1	-20.06	1313	1334
PDHA1	hsa-miR-15a-3p	uc010nfl.1	-20.06	1313	1334
SMPX	hsa-miR-15a-3p	uc004daa.1	-22.28	112	132
AK057304	hsa-miR-15a-3p	uc004dbv.1	-20.27	564	588
GATA1	hsa-miR-15a-3p	uc004dkq.2	-21.87	1	19
PPP1R3F	hsa-miR-15a-3p	uc004dnh.1	-20.05	28	48
PPP1R3F	hsa-miR-15a-3p	uc004dni.1	-20.05	28	48
PPP1R3F	hsa-miR-15a-3p	uc004dnj.1	-20.05	28	48
RGAG4	hsa-miR-15a-3p	uc010nlh.1	-21.22	1080	1098
CHIC1	hsa-miR-15a-3p	uc010nlo.1	-25.78	685	706
UPRT	hsa-miR-15a-3p	uc010nlu.1	-22.79	119	141
AK094127	hsa-miR-15a-3p	uc004eon.1	-26.78	8	34
AK094127	hsa-miR-15a-3p	uc004eon.1	-21.29	392	418
APLN	hsa-miR-15a-3p	uc004eus.1	-25.08	1268	1302
ZDHHC9	hsa-miR-15a-3p	uc004euv.1	-20.13	236	266
ZDHHC9	hsa-miR-15a-3p	uc004euw.1	-20.13	236	266
ELF4	hsa-miR-15a-3p	uc004evd.2	-20.69	177	198
ELF4	hsa-miR-15a-3p	uc004eve.2	-20.69	177	198
ARHGEF6	hsa-miR-15a-3p	uc004fab.1	-20.63	254	274
PNMA3	hsa-miR-15a-3p	uc004fhc.2	-26.99	977	998
MA3	hsa-miR-15a-3p	uc004fhd.2	-26.99	211	232
BGN	hsa-miR-15a-3p	uc004fhq.1	-21.01	775	796
MECP2	hsa-miR-15a-3p	uc004fjv.2	-20.4	520	540
MECP2	hsa-miR-15a-3p	uc004fjw.2	-20.4	520	540
AK307233	hsa-miR-15a-3p	uc010nuv.1	-20.05	441	464
XGPY2	hsa-miR-15a-3p	uc010nwc.1	-22.41	159	177
CUGBP2	hsa-miR-15a-3p	uc001iki.2	-21.32	481	501
CUGBP2	hsa-miR-15a-3p	uc001ikk.2	-21.32	481	501
NMT2	hsa-miR-15a-3p	uc001inz.1	-26.97	1860	1888
NMT2	hsa-miR-15a-3p	uc001ioa.1	-26.97	1860	1888
NMT2	hsa-miR-15a-3p	uc009xjo.1	-26.97	1860	1888
RSU1	hsa-miR-15a-3p	uc001iok.1	-23.05	1144	1165
RSU1	hsa-miR-15a-3p	uc001iol.1	-23.05	1144	1165
RSU1	hsa-miR-15a-3p	uc001iom.1	-23.05	1144	1165
CR625971	hsa-miR-15a-3p	uc001iqe.2	-22.29	1785	1804
TEM7R	hsa-miR-15a-3p	uc009xkc.1	-24.11	870	893
CREM	hsa-miR-15a-3p	uc001ixy.1	-21.11	870	889
CREM	hsa-miR-15a-3p	uc001ixz.1	-21.11	1275	1294
CREM	hsa-miR-15a-3p	uc001iya.1	-21.11	1275	1294
CREM	hsa-miR-15a-3p	uc001iyb.1	-21.11	870	889
CREM	hsa-miR-15a-3p	uc001iyc.1	-21.11	870	889
CREM	hsa-miR-15a-3p	uc001iyd.1	-21.11	1275	1294
CREM	hsa-miR-15a-3p	uc001iye.1	-21.11	1275	1294
CREM	hsa-miR-15a-3p	uc001iyf.1	-21.11	870	889
CREM	hsa-miR-15a-3p	uc001iyg.1	-21.11	870	889
CREM	hsa-miR-15a-3p	uc001iyh.1	-21.11	870	889
CREM	hsa-miR-15a-3p	uc001iyi.1	-21.11	870	889
CREM	hsa-miR-15a-3p	uc001iyj.1	-21.11	870	889
CREM	hsa-miR-15a-3p	uc001iyk.1	-21.11	1275	1294
CREM	hsa-miR-15a-3p	uc001iyl.1	-21.11	870	889
CREM	hsa-miR-15a-3p	uc001iym.1	-21.11	1275	1294
CREM	hsa-miR-15a-3p	uc001iyn.1	-21.11	870	889
CREM	hsa-miR-15a-3p	uc001iyo.1	-21.11	1275	1294
CREM	hsa-miR-15a-3p	uc001iyp.1	-21.11	1275	1294
CREM	hsa-miR-15a-3p	uc001iyq.1	-21.11	870	889
CREM	hsa-miR-15a-3p	uc001iyr.1	-21.11	1275	1294
CREM	hsa-miR-15a-3p	uc001iys.1	-21.11	870	889
CREM	hsa-miR-15a-3p	uc001iyt.1	-21.11	1275	1294
FXYD4	hsa-miR-15a-3p	uc001jaq.1	-23.65	8	29
TFAM	hsa-miR-15a-3p	uc001jkf.1	-30.63	892	913
TFAM	hsa-miR-15a-3p	uc001jkg.1	-30.63	1832	1853
TFAM	hsa-miR-15a-3p	uc001jkh.1	-30.63	892	913
BC041470	hsa-miR-15a-3p	uc001jlr.2	-24.15	166	188
DDX21	hsa-miR-15a-3p	uc001jov.1	-20.8	1077	1095
DDX21	hsa-miR-15a-3p	uc001jow.1	-20.8	1077	1095
VPS26A	hsa-miR-15a-3p	uc001jpb.1	-24.55	659	680
VPS26A	hsa-miR-15a-3p	uc001jpc.1	-24.55	744	765
VPS26	hsa-miR-15a-3p	uc009xqa.1	-24.55	659	680
VPS26	hsa-miR-15a-3p	uc001jpd.1	-24.55	659	680
KIAA1274	hsa-miR-15a-3p	uc001jrd.2	-30.57	827	848
KIAA1274	hsa-miR-15a-3p	uc001jre.2	-30.57	827	848
SLC29A3	hsa-miR-15a-3p	uc001jrr.2	-20.17	673	691
SLC29A3	hsa-miR-15a-3p	uc001jrs.2	-20.17	1330	1348
SLC29A3	hsa-miR-15a-3p	uc001jrt.2	-20.17	673	691
SLC29A3	hsa-miR-15a-3p	uc001jru.2	-20.17	673	691
C10orf54	hsa-miR-15a-3p	uc001jsd.1	-21.06	2989	3016
C10orf54	hsa-miR-15a-3p	uc001jse.1	-21.06	2989	3016
C10orf54	hsa-miR-15a-3p	uc009xqm.1	-21.06	2989	3016
SPOCK2	hsa-miR-15a-3p	uc001jso.1	-21.21	2967	2983
SPOCK2	hsa-miR-15a-3p	uc001jsp.1	-21.21	2967	2983
USP54	hsa-miR-15a-3p	uc001juk.1	-20.27	825	845
USP54	hsa-miR-15a-3p	uc001jul.1	-20.27	825	845
USP54	hsa-miR-15a-3p	uc001juo.1	-20.27	825	845
FUT11	hsa-miR-15a-3p	uc001juy.1	-21.74	1540	1560
CAMK2G	hsa-miR-15a-3p	uc001jvm.1	-23.35	1386	1409
CAMK2G	hsa-miR-15a-3p	uc001jvo.1	-23.35	1386	1409
CAMK2G	hsa-miR-15a-3p	uc001jvp.1	-23.35	1386	1409
CAMK2G	hsa-miR-15a-3p	uc001jvq.1	-23.35	1386	1409
CAMK2G	hsa-miR-15a-3p	uc001jvr.1	-23.35	1386	1409
CAMK2G	hsa-miR-15a-3p	uc001jvs.1	-23.35	1386	1409
CAMK2G	hsa-miR-15a-3p	uc001jvu.1	-23.35	1386	1409
AX746741	hsa-miR-15a-3p	uc001jzv.1	-21.51	1506	1532
EIF5AL1	hsa-miR-15a-3p	uc009xrx.1	-20.31	196	218
MAT1A	hsa-miR-15a-3p	uc001kbw.1	-22.3	1244	1264
DYDC1	hsa-miR-15a-3p	uc001kby.1	-24.67	972	997
DYDC1	hsa-miR-15a-3p	uc009xsr.1	-24.67	972	997
AL157440	hsa-miR-15a-3p	uc001kec.1	-22.12	1338	1360
AL157440	hsa-miR-15a-3p	uc001kec.1	-25.37	1875	1896
PAPSS2	hsa-miR-15a-3p	uc009xtg.1	-20.39	299	327
CPEB3	hsa-miR-15a-3p	uc001khu.1	-20.24	1491	1512
CPEB3	hsa-miR-15a-3p	uc001khv.1	-20.24	1491	1512
CPEB3	hsa-miR-15a-3p	uc001khw.1	-20.24	1491	1512
CYP2C9	hsa-miR-15a-3p	uc001kka.2	-20.44	1	18
CYP2C9	hsa-miR-15a-3p	uc009xut.1	-20.44	1	18
TM9SF3	hsa-miR-15a-3p	uc001kmm.2	-21.87	2786	2808
UBTD1	hsa-miR-15a-3p	uc001knv.1	-21.28	597	619
GOLGA7B	hsa-miR-15a-3p	uc001kos.1	-23.9	1984	2003
KIAA1813	hsa-miR-15a-3p	uc001ksm.1	-22.7	209	228
ACTR1A	hsa-miR-15a-3p	uc001kvv.1	-21.49	179	199
DKFZp434E2022	hsa-miR-15a-3p	uc009xxe.1	-22.07	380	402
DKFZp434E2022	hsa-miR-15a-3p	uc009xxf.1	-22.07	383	405
SH3PXD2A	hsa-miR-15a-3p	uc009xxn.1	-23.3	5433	5455
SH3PXD2A	hsa-miR-15a-3p	uc001kxj.1	-23.3	5433	5455
AL050000	hsa-miR-15a-3p	uc001laa.2	-23.25	398	418
CASC2	hsa-miR-15a-3p	uc009xza.1	-20.2	656	678
IGM1	hsa-miR-15a-3p	uc009xzb.1	-20.2	850	872
NANOS1	hsa-miR-15a-3p	uc009xzf.1	-23.39	3468	3489
BUB3	hsa-miR-15a-3p	uc001lhf.2	-21.14	435	456
LHPP	hsa-miR-15a-3p	uc001lht.1	-23.88	66	95
lhpp	hsa-miR-15a-3p	uc009yaj.1	-23.88	390	419
PTPRE	hsa-miR-15a-3p	uc001lkb.1	-23.53	2245	2270
PTPRE	hsa-miR-15a-3p	uc009yat.1	-23.53	2245	2270
PTPRE	hsa-miR-15a-3p	uc001lkd.1	-23.53	2245	2270
AK125849	hsa-miR-15a-3p	uc001llv.1	-20.94	2621	2642
BC047942	hsa-miR-15a-3p	uc001lmn.2	-21.03	24	55
AX747870	hsa-miR-15a-3p	uc001lxi.1	-20.93	823	843
TMEM41B	hsa-miR-15a-3p	uc001mhm.1	-21.6	157	180
TMEM41B	hsa-miR-15a-3p	uc001mhn.1	-21.6	2486	2509
FAR1	hsa-miR-15a-3p	uc001mld.1	-20.21	3167	3188
GAS2	hsa-miR-15a-3p	uc009yie.1	-23.36	18	40
GAS2	hsa-miR-15a-3p	uc001mqm.1	-23.36	18	40
GAS2	hsa-miR-15a-3p	uc001mqn.1	-23.36	1274	1296
GAS2	hsa-miR-15a-3p	uc001mqo.1	-23.36	18	40
DNAJC24	hsa-miR-15a-3p	uc001msw.1	-21.57	1952	1972
ABTB2	hsa-miR-15a-3p	uc001mvl.1	-20.18	754	776
HSD17B12	hsa-miR-15a-3p	uc001mxp.2	-22.06	275	297
TP53I11	hsa-miR-15a-3p	uc001myi.1	-23.7	1617	1638
TP53I11	hsa-miR-15a-3p	uc001myj.1	-23.7	1617	1638
TP53I11	hsa-miR-15a-3p	uc001myk.1	-23.7	1617	1638
TP53I11	hsa-miR-15a-3p	uc001myl.1	-23.7	1617	1638
PIG11	hsa-miR-15a-3p	uc001mym.1	-23.7	1617	1638
ARHGAP1	hsa-miR-15a-3p	uc009yle.1	-21.57	1014	1032
SMTNL1	hsa-miR-15a-3p	uc009ymh.1	-24.47	281	300
FLJ12529	hsa-miR-15a-3p	uc001nro.1	-22.7	970	988
FLJ12529	hsa-miR-15a-3p	uc001nrp.1	-22.7	970	988
FLJ12529	hsa-miR-15a-3p	uc001nrq.1	-22.7	970	988
FLJ12529	hsa-miR-15a-3p	uc001nrr.1	-22.7	970	988
RPLP0P2	hsa-miR-15a-3p	uc001nrz.1	-22.72	895	912
FADS3	hsa-miR-15a-3p	uc001nsm.1	-21.1	158	177
FADS3	hsa-miR-15a-3p	uc001nsn.1	-21.1	158	177
INCENP	hsa-miR-15a-3p	uc001nsw.1	-23.59	221	244
INCENP	hsa-miR-15a-3p	uc001nsw.1	-21.16	947	969
INCENP	hsa-miR-15a-3p	uc001nsx.1	-23.59	221	244
INCENP	hsa-miR-15a-3p	uc001nsx.1	-21.16	947	969
INCENP	hsa-miR-15a-3p	uc001nsy.1	-23.59	221	244
INCENP	hsa-miR-15a-3p	uc001nsy.1	-21.16	947	969
MALAT1	hsa-miR-15a-3p	uc001odx.1	-23.3	4077	4096
DKFZp686B0790	hsa-miR-15a-3p	uc001odz.1	-23.3	344	363
TMEM151A	hsa-miR-15a-3p	uc001ohl.1	-22.95	468	487
PELI3	hsa-miR-15a-3p	uc001oic.2	-22.71	233	258
PELI3	hsa-miR-15a-3p	uc001oid.2	-22.71	233	258
PELI3	hsa-miR-15a-3p	uc001oie.2	-22.71	233	258
hSSH-3	hsa-miR-15a-3p	uc001okk.1	-24.55	1353	1376
CLCF1	hsa-miR-15a-3p	uc001okq.1	-22.5	273	290
ALDH3B1	hsa-miR-15a-3p	uc001omy.1	-21.87	746	771
ALDH3B1	hsa-miR-15a-3p	uc001onb.1	-21.87	334	359
MTL5	hsa-miR-15a-3p	uc001ooc.1	-25.33	178	196
IGHMBP2	hsa-miR-15a-3p	uc001ooj.1	-23.77	90	110
OCIM	hsa-miR-15a-3p	uc001oox.2	-22.21	235	259
ANO1	hsa-miR-15a-3p	uc001opl.1	-24.98	244	268
LRRC51	hsa-miR-15a-3p	uc001ors.2	-24.8	770	790
P2RY6	hsa-miR-15a-3p	uc001otm.1	-20.66	818	841
P2RY6	hsa-miR-15a-3p	uc001otn.1	-20.66	818	841
P2RY6	hsa-miR-15a-3p	uc001oto.1	-20.66	818	841
P2RY6	hsa-miR-15a-3p	uc001otp.1	-20.66	818	841
P2RY6	hsa-miR-15a-3p	uc001otq.1	-20.66	818	841
P2RY6	hsa-miR-15a-3p	uc001otr.1	-20.66	818	841
P2RY6	hsa-miR-15a-3p	uc001ots.1	-20.66	818	841
UVRAG	hsa-miR-15a-3p	uc001oxc.1	-22.37	2320	2342
UVRAG	hsa-miR-15a-3p	uc001oxd.1	-22.37	2320	2342
AQP11	hsa-miR-15a-3p	uc009yuu.1	-22.22	6	30
BC008359	hsa-miR-15a-3p	uc001ozn.2	-23.81	474	495
RAB38	hsa-miR-15a-3p	uc001pcj.1	-22.61	392	418
FXYD2	hsa-miR-15a-3p	uc001prl.2	-22.84	710	734
TMEM25	hsa-miR-15a-3p	uc009zad.1	-21.86	318	339
TMEM25	hsa-miR-15a-3p	uc001pth.1	-21.86	318	339
TMEM25	hsa-miR-15a-3p	uc001pti.1	-21.86	318	339
TMEM25	hsa-miR-15a-3p	uc009zae.1	-21.86	318	339
THY1	hsa-miR-15a-3p	uc001pwq.1	-20.2	513	540
THY1	hsa-miR-15a-3p	uc001pwr.1	-20.2	513	540
ZBTB44	hsa-miR-15a-3p	uc001qgb.2	-23.63	648	671
IQSEC3	hsa-miR-15a-3p	uc001qhw.1	-23.48	1304	1325
AK095365	hsa-miR-15a-3p	uc001qlr.1	-20.35	1299	1323
C12orf5	hsa-miR-15a-3p	uc001qmp.1	-20.58	4986	5005
C12orf5	hsa-miR-15a-3p	uc001qmp.1	-27.37	3283	3304
KCNA1	hsa-miR-15a-3p	uc001qnh.1	-20.27	1102	1121
IFFO1	hsa-miR-15a-3p	uc001qoz.1	-24.41	434	452
IFFO1	hsa-miR-15a-3p	uc001qpa.1	-24.41	434	452
IFFO1	hsa-miR-15a-3p	uc001qpb.1	-24.41	434	452
IFFO1	hsa-miR-15a-3p	uc001qpc.1	-24.41	434	452
IFFO1	hsa-miR-15a-3p	uc001qpd.1	-24.41	434	452
IFFO1	hsa-miR-15a-3p	uc001qpf.1	-24.41	434	452
HOM-TES-103	hsa-miR-15a-3p	uc001qpg.2	-24.41	439	457
SPSB2	hsa-miR-15a-3p	uc001qrl.1	-20.29	62	79
SPSB2	hsa-miR-15a-3p	uc001qrm.1	-20.29	62	79
SLCO1A2	hsa-miR-15a-3p	uc001rer.1	-24.8	1725	1748
SLCO1A2	hsa-miR-15a-3p	uc001res.1	-24.8	1725	1748
DDX11	hsa-miR-15a-3p	uc009zjn.1	-20.17	1648	1669
SLC2A13	hsa-miR-15a-3p	uc001rmd.1	-22.44	2248	2269
SLC38A1	hsa-miR-15a-3p	uc001rpa.1	-20.02	603	622
SLC38A1	hsa-miR-15a-3p	uc001rpb.1	-20.02	603	622
SLC38A1	hsa-miR-15a-3p	uc001rpc.1	-20.02	603	622
SLC38A1	hsa-miR-15a-3p	uc001rpd.1	-20.02	603	622
SLC38A1	hsa-miR-15a-3p	uc001rpe.1	-20.02	603	622
FMNL3	hsa-miR-15a-3p	uc001rut.1	-20.83	1564	1589
FMNL3	hsa-miR-15a-3p	uc001ruu.1	-20.83	1676	1701
FMNL3	hsa-miR-15a-3p	uc001ruv.1	-20.83	1564	1589
FMNL3	hsa-miR-15a-3p	uc001ruw.1	-20.83	1564	1589
KIAA1075	hsa-miR-15a-3p	uc001sbr.1	-21.98	730	748
PRR13	hsa-miR-15a-3p	uc001scy.2	-23.78	159	183
PRR13	hsa-miR-15a-3p	uc001scz.2	-23.78	159	183
PRR13	hsa-miR-15a-3p	uc001sda.2	-23.78	159	183
PCBP2	hsa-miR-15a-3p	uc001sdg.1	-22.9	966	986
CALCOCO1	hsa-miR-15a-3p	uc001see.1	-28.7	459	487
CALCOCO1	hsa-miR-15a-3p	uc001sef.1	-28.7	459	487
CALCOCO1	hsa-miR-15a-3p	uc009znd.1	-28.7	459	487
KIAA1536	hsa-miR-15a-3p	uc001seg.1	-28.7	459	487
CALCOCO1	hsa-miR-15a-3p	uc001seh.1	-28.7	1611	1639
CBX5	hsa-miR-15a-3p	uc001sfh.2	-22.02	3025	3045
CBX5	hsa-miR-15a-3p	uc001sfj.2	-22.02	3025	3045
CBX5	hsa-miR-15a-3p	uc001sfk.2	-22.02	3025	3045
CBX5	hsa-miR-15a-3p	uc001sfi.2	-22.02	3025	3045
RDH16	hsa-miR-15a-3p	uc001smi.2	-22.55	402	422
RDH16	hsa-miR-15a-3p	uc009zpa.1	-22.55	402	422
HMGA2	hsa-miR-15a-3p	uc001ssy.2	-31.28	31	55
MDM2	hsa-miR-15a-3p	uc009zqw.1	-26.01	41	64
LYZ	hsa-miR-15a-3p	uc001suw.2	-24.47	117	137
TMCC3	hsa-miR-15a-3p	uc001tdi.2	-23.81	439	465
TMCC3	hsa-miR-15a-3p	uc001tdj.2	-23.81	439	465
NR2C1	hsa-miR-15a-3p	uc001tdm.2	-20.23	837	864
OCC-1	hsa-miR-15a-3p	uc001tlh.2	-23.95	344	364
OCC-1	hsa-miR-15a-3p	uc001tli.2	-23.95	308	328
AK094845	hsa-miR-15a-3p	uc001tqf.1	-20.52	1252	1279
ATXN2	hsa-miR-15a-3p	uc001tsl.1	-23.14	333	353
ACAD10	hsa-miR-15a-3p	uc001tsq.1	-28.36	432	459
ACAD10	hsa-miR-15a-3p	uc009zvx.1	-28.36	432	459
ACAD10	hsa-miR-15a-3p	uc001tss.1	-28.36	2132	2159
MED13L	hsa-miR-15a-3p	uc001tvw.1	-20.33	400	421
FBXW8	hsa-miR-15a-3p	uc001twg.1	-20.69	1482	1501
FBXW8	hsa-miR-15a-3p	uc001twf.1	-20.69	1482	1501
KSR2	hsa-miR-15a-3p	uc001two.2	-21.8	10417	10441
RHOF	hsa-miR-15a-3p	uc001ubd.2	-21.09	90	110
SETD8	hsa-miR-15a-3p	uc001uew.1	-20.06	178	203
SETD8	hsa-miR-15a-3p	uc001uex.1	-20.06	178	203
GLT1D1	hsa-miR-15a-3p	uc001uhx.1	-25.59	1584	1605
GLT1D1	hsa-miR-15a-3p	uc001uhy.1	-25.59	2619	2640
DKFZp434B1272	hsa-miR-15a-3p	uc009zyp.1	-20.33	1359	1380
EP400NL	hsa-miR-15a-3p	uc001ujx.1	-21.97	3114	3136
BC035104	hsa-miR-15a-3p	uc001uoj.2	-26.56	11	40
BC043582	hsa-miR-15a-3p	uc001upc.2	-26.19	1531	1551
FLJ00188	hsa-miR-15a-3p	uc001upe.1	-30.7	989	1010
ATP5EP2	hsa-miR-15a-3p	uc001uru.1	-20.17	46	65
CAB39L	hsa-miR-15a-3p	uc001vcw.1	-20.11	582	603
CAB39L	hsa-miR-15a-3p	uc001vcx.1	-20.11	582	603
CAB39L	hsa-miR-15a-3p	uc010adf.1	-20.11	582	603
INTS6	hsa-miR-15a-3p	uc001vfi.1	-30.49	1177	1199
INTS6	hsa-miR-15a-3p	uc001vfj.1	-30.49	1177	1199
INTS6	hsa-miR-15a-3p	uc001vfk.1	-30.49	1177	1199
DKFZp434B105	hsa-miR-15a-3p	uc001vfl.1	-30.49	1177	1199
AK056689	hsa-miR-15a-3p	uc001vji.1	-20.09	542	563
BC043259	hsa-miR-15a-3p	uc001vjk.2	-21.08	1445	1467
CARKD	hsa-miR-15a-3p	uc001vqz.1	-22.41	549	569
CARKD	hsa-miR-15a-3p	uc001vra.1	-22.41	460	480
BC035340	hsa-miR-15a-3p	uc001vso.2	-22.47	902	925
A26C2	hsa-miR-15a-3p	uc010ahc.1	-21.46	1107	1127
SALL2	hsa-miR-15a-3p	uc001wbe.1	-21.83	468	492
SLC7A7	hsa-miR-15a-3p	uc001wgr.2	-20.42	89	116
SLC7A7	hsa-miR-15a-3p	uc001wgs.2	-20.42	89	116
SLC7A7	hsa-miR-15a-3p	uc001wgt.2	-20.42	89	116
SLC7A7	hsa-miR-15a-3p	uc001wgu.2	-20.42	89	116
SLC7A7	hsa-miR-15a-3p	uc001wgv.2	-20.42	89	116
RNF31	hsa-miR-15a-3p	uc001wml.1	-20.63	16	37
RNF31	hsa-miR-15a-3p	uc001wmn.1	-20.63	16	37
RNF31	hsa-miR-15a-3p	uc010alg.1	-20.63	16	37
RNF31	hsa-miR-15a-3p	uc001wmo.1	-20.63	16	37
RNF31	hsa-miR-15a-3p	uc001wmp.1	-20.63	1747	1768
hoip	hsa-miR-15a-3p	uc010alh.1	-20.63	16	37
NFATC4	hsa-miR-15a-3p	uc010alr.1	-20.85	1035	1064
NFATC4	hsa-miR-15a-3p	uc001wpc.1	-20.85	1035	1064
NFATC4	hsa-miR-15a-3p	uc001wpd.1	-20.85	1035	1064
KIAA0323	hsa-miR-15a-3p	uc001wph.2	-24.25	1787	1808
KIAA0323	hsa-miR-15a-3p	uc010alw.1	-24.25	1787	1808
GNG2	hsa-miR-15a-3p	uc001wzh.1	-27.21	1066	1092
GNG2	hsa-miR-15a-3p	uc001wzj.1	-27.21	581	607
C14orf83	hsa-miR-15a-3p	uc001xjk.1	-24.94	2373	2394
RGS6	hsa-miR-15a-3p	uc001xna.2	-26.22	2933	2952
RGS6	hsa-miR-15a-3p	uc001xmx.2	-26.22	2933	2952
RGS6	hsa-miR-15a-3p	uc001xmy.2	-26.22	2933	2952
C14orf179	hsa-miR-15a-3p	uc001xse.2	-21.69	392	412
VASH1	hsa-miR-15a-3p	uc001xst.2	-27.81	2149	2171
C14orf166B	hsa-miR-15a-3p	uc010aso.1	-22.36	572	595
ZDHHC22	hsa-miR-15a-3p	uc010asp.1	-28.6	594	615
KIAA0743	hsa-miR-15a-3p	uc001xum.1	-22.04	2210	2236
TSHR	hsa-miR-15a-3p	uc001xvd.1	-20.53	674	694
DQ587983	hsa-miR-15a-3p	uc001xwk.1	-20.53	9	33
GPR68	hsa-miR-15a-3p	uc001xzg.1	-20.44	720	741
GPR68	hsa-miR-15a-3p	uc001xzh.1	-20.44	720	741
TC2N	hsa-miR-15a-3p	uc001xzu.2	-21.04	2608	2636
TC2N	hsa-miR-15a-3p	uc001xzt.2	-21.04	2608	2636
TC2N	hsa-miR-15a-3p	uc010auc.1	-21.04	2608	2636
TC2N	hsa-miR-15a-3p	uc001xzv.2	-21.04	2608	2636
HHIPL1	hsa-miR-15a-3p	uc010avs.1	-25.61	464	485
BC014138	hsa-miR-15a-3p	uc001ygz.1	-25.24	483	514
AX746522	hsa-miR-15a-3p	uc001ymf.1	-21.07	510	531
CDC42BPB	hsa-miR-15a-3p	uc001ymi.1	-21.21	23	44
C14orf153	hsa-miR-15a-3p	uc001ynk.2	-22.33	113	131
C14orf153	hsa-miR-15a-3p	uc001ynl.2	-22.33	671	689
C14orf151	hsa-miR-15a-3p	uc001yoy.2	-21.81	468	494
C14orf151	hsa-miR-15a-3p	uc001ypa.1	-21.81	468	494
SIVA1	hsa-miR-15a-3p	uc001ypg.1	-21.34	2194	2216
PACS2	hsa-miR-15a-3p	uc001yqs.2	-23.03	978	997
PACS2	hsa-miR-15a-3p	uc001yqv.2	-23.03	978	997
PACS2	hsa-miR-15a-3p	uc001yqt.2	-23.03	978	997
PACS2	hsa-miR-15a-3p	uc001yqu.2	-23.03	978	997
C15orf2	hsa-miR-15a-3p	uc001ywo.1	-23.74	1899	1924
DKFZp686M12165	hsa-miR-15a-3p	uc001yxy.2	-24.34	2456	2485
AK311660	hsa-miR-15a-3p	uc010ayz.1	-22.16	533	553
KIAA0574	hsa-miR-15a-3p	uc001zcn.2	-20.06	487	512
KIAA0574	hsa-miR-15a-3p	uc010azk.1	-20.06	487	512
BC043570	hsa-miR-15a-3p	uc001zcp.1	-21.13	2421	2441
TMEM85	hsa-miR-15a-3p	uc001zhr.1	-21.6	379	399
GCHFR	hsa-miR-15a-3p	uc001zmr.1	-20.54	133	151
BC045779	hsa-miR-15a-3p	uc001zol.2	-32.04	1300	1331
CAPN3	hsa-miR-15a-3p	uc001zpk.1	-20.68	655	676
AF007131	hsa-miR-15a-3p	uc002abv.2	-20.66	1511	1534
ZNF609	hsa-miR-15a-3p	uc002ann.1	-20.43	661	686
OAZ2	hsa-miR-15a-3p	uc002ano.2	-21.71	320	341
ANKDD1A	hsa-miR-15a-3p	uc002aoc.1	-24.77	88	108
PARP16	hsa-miR-15a-3p	uc002aoo.2	-20.2	111	138
PARP16	hsa-miR-15a-3p	uc002aop.2	-20.2	111	138
PARP16	hsa-miR-15a-3p	uc002aoq.1	-20.2	111	138
PAQR5	hsa-miR-15a-3p	uc002arz.2	-23.29	67	94
PAQR5	hsa-miR-15a-3p	uc002asa.2	-23.29	67	94
ISLR	hsa-miR-15a-3p	uc002axg.1	-21.58	558	578
ISLR	hsa-miR-15a-3p	uc002axh.1	-21.58	558	578
BC013681	hsa-miR-15a-3p	uc002axu.2	-20.81	1886	1906
C15orf17	hsa-miR-15a-3p	uc010bkh.1	-27.48	2155	2176
C15orf17	hsa-miR-15a-3p	uc002azh.2	-27.48	2155	2176
C15orf17	hsa-miR-15a-3p	uc002azg.2	-27.48	2155	2176
C15orf17	hsa-miR-15a-3p	uc002azf.2	-27.48	1615	1636
CHRNA3	hsa-miR-15a-3p	uc002bec.1	-21.66	795	818
LOC646938	hsa-miR-15a-3p	uc002bei.1	-26.38	40	64
IL16	hsa-miR-15a-3p	uc002bge.2	-24.93	8492	8513
IL16	hsa-miR-15a-3p	uc002bgh.2	-24.93	3564	3585
IL16	hsa-miR-15a-3p	uc002bgg.1	-24.93	3564	3585
IL16	hsa-miR-15a-3p	uc002bgj.1	-24.93	3564	3585
IL16	hsa-miR-15a-3p	uc002bgk.1	-24.93	3564	3585
LOC727849	hsa-miR-15a-3p	uc010bma.1	-21.09	1849	1875
LOC727849	hsa-miR-15a-3p	uc010bmf.1	-21.09	1899	1925
AK098200	hsa-miR-15a-3p	uc010bmx.1	-20.78	73	91
MRPS11	hsa-miR-15a-3p	uc002bml.1	-26.4	222	239
MRPS11	hsa-miR-15a-3p	uc002bmm.1	-26.4	222	239
MRPS11	hsa-miR-15a-3p	uc002bmn.1	-26.4	222	239
MRPS11	hsa-miR-15a-3p	uc010bnj.1	-26.4	2193	2210
SEMA4B	hsa-miR-15a-3p	uc002boy.1	-20.46	342	366
SEMA4B	hsa-miR-15a-3p	uc002boz.1	-20.46	342	366
SEMA4B	hsa-miR-15a-3p	uc002bpa.1	-20.46	342	366
FURIN	hsa-miR-15a-3p	uc002bpu.1	-22.97	383	405
MAN2A2	hsa-miR-15a-3p	uc002bqa.1	-26.23	3368	3391
MAN2A2	hsa-miR-15a-3p	uc002bqb.1	-26.23	3343	3366
SV2B	hsa-miR-15a-3p	uc002bqu.2	-25.21	1265	1292
ST8SIA2	hsa-miR-15a-3p	uc002bra.1	-20.58	2374	2396
ST8SIA2	hsa-miR-15a-3p	uc002brb.1	-20.58	2374	2396
LYSMD4	hsa-miR-15a-3p	uc002bvk.1	-23.37	1302	1324
LYSMD4	hsa-miR-15a-3p	uc002bvk.1	-20.56	310	334
LYSMD4	hsa-miR-15a-3p	uc002bvl.1	-23.37	1302	1324
LYSMD4	hsa-miR-15a-3p	uc002bvl.1	-20.56	310	334
LYSMD4	hsa-miR-15a-3p	uc002bvm.1	-23.37	1925	1947
LYSMD4	hsa-miR-15a-3p	uc002bvm.1	-20.56	933	957
LYSMD4	hsa-miR-15a-3p	uc010bov.1	-23.37	1302	1324
LYSMD4	hsa-miR-15a-3p	uc010bov.1	-20.56	310	334
POLR3K	hsa-miR-15a-3p	uc002cfi.1	-24.15	139	159
C16orf14	hsa-miR-15a-3p	uc002cif.1	-30.83	518	540
WDR90	hsa-miR-15a-3p	uc002cii.1	-24.03	69	94
KIAA1924	hsa-miR-15a-3p	uc002cij.1	-24.03	2562	2587
KIAA1924	hsa-miR-15a-3p	uc002cil.1	-24.03	2844	2869
[truncated: 477 more rows]
