# Supplementary material for: Alu-miRNA interactions modulate transcript isoform diversity in stress response and reveal signatures of positive selection
Source: Sci Rep. 2016 Sep 2;6:32348. doi: 10.1038/srep32348 (PMC5009348; doi:10.1038/srep32348)
Supplement: Supplementary table S3 [file srep32348-s4.xls]

## Sheet: miRNA target_down-reg genes
Name and Identifiers			miRanda output (overlap with targetScan)			R output			miRNA status		mRNA status		miRNA target		Alu
Gene name	miR ID	UCSC transcript id	binding energy(miRanda)	Binding_start	Binding_end	Index	statistic_value	p-value	miRNA ID	Expression_miRNA	Gene	Expression_mRNA	Start	End	Alu_Start	Alu_End	Alu_Strand	Alu_subfamily	Element_Type
CAD	hsa-miR-15a-3p	uc001ale.1	-25.71	1314	1336	1230	6.78	0.01	hsa-miR-15a-3p	UP_regulated	CAD	DOWN_regulated_mRNA	3791245	3791267	3790993	3791294	-	AluSx	SINE
CAD	hsa-miR-15a-3p	uc009vlp.1	-25.71	1301	1323	1230	6.78	0.01	hsa-miR-15a-3p	UP_regulated	CAD	DOWN_regulated_mRNA	3791232	3791254	3790993	3791294	-	AluSx	SINE
CAD	hsa-miR-15a-3p	uc001alb.1	-25.71	1199	1221	1230	6.78	0.01	hsa-miR-15a-3p	UP_regulated	CAD	DOWN_regulated_mRNA	3791130	3791152	3790993	3791294	-	AluSx	SINE
CAD	hsa-miR-15a-3p	uc009vlq.1	-25.71	1264	1286	1230	6.78	0.01	hsa-miR-15a-3p	UP_regulated	CAD	DOWN_regulated_mRNA	3791195	3791217	3790993	3791294	-	AluSx	SINE
KLHL21	hsa-miR-15a-3p	uc001anz.1	-26.03	2395	2413	1230	6.78	0.01	hsa-miR-15a-3p	UP_regulated	KLHL21	DOWN_regulated_mRNA
KLHL21	hsa-miR-15a-3p	uc009vme.1	-26.03	395	413	1230	6.78	0.01	hsa-miR-15a-3p	UP_regulated	KLHL21	DOWN_regulated_mRNA
KLHL21	hsa-miR-15a-3p	uc001aoa.1	-26.03	395	413	1230	6.78	0.01	hsa-miR-15a-3p	UP_regulated	KLHL21	DOWN_regulated_mRNA
KIF1B	hsa-miR-15a-3p	uc001aqw.2	-20.35	3153	3174	1230	6.78	0.01	hsa-miR-15a-3p	UP_regulated	KIF1B	DOWN_regulated_mRNA
KIF1B	hsa-miR-15a-3p	uc001aqx.2	-20.35	3153	3174	1230	6.78	0.01	hsa-miR-15a-3p	UP_regulated	KIF1B	DOWN_regulated_mRNA
KIF1B	hsa-miR-15a-3p	uc001aqy.2	-20.35	1338	1359	1230	6.78	0.01	hsa-miR-15a-3p	UP_regulated	KIF1B	DOWN_regulated_mRNA
KIF1B	hsa-miR-15a-3p	uc001aqz.2	-20.35	1338	1359	1230	6.78	0.01	hsa-miR-15a-3p	UP_regulated	KIF1B	DOWN_regulated_mRNA
KIF1B	hsa-miR-15a-3p	uc001ara.2	-20.35	1338	1359	1230	6.78	0.01	hsa-miR-15a-3p	UP_regulated	KIF1B	DOWN_regulated_mRNA
KIF1B	hsa-miR-15a-3p	uc001arb.2	-20.35	1338	1359	1230	6.78	0.01	hsa-miR-15a-3p	UP_regulated	KIF1B	DOWN_regulated_mRNA
MST1	hsa-miR-15a-3p	uc009vow.1	-23.15	333	364	1230	6.78	0.01	hsa-miR-15a-3p	UP_regulated	MST1	DOWN_regulated_mRNA
MST1	hsa-miR-15a-3p	uc001azk.2	-22.76	450	481	1230	6.78	0.01	hsa-miR-15a-3p	UP_regulated	MST1	DOWN_regulated_mRNA
MST1	hsa-miR-15a-3p	uc001azl.2	-20.6	271	292	1230	6.78	0.01	hsa-miR-15a-3p	UP_regulated	MST1	DOWN_regulated_mRNA
KIAA0494	hsa-miR-15a-3p	uc001cqk.2	-22.17	2920	2944	1230	6.78	0.01	hsa-miR-15a-3p	UP_regulated	KIAA0494	DOWN_regulated_mRNA
ZYG11B	hsa-miR-15a-3p	uc001cuj.1	-24.29	1934	1957	1230	6.78	0.01	hsa-miR-15a-3p	UP_regulated	ZYG11B	DOWN_regulated_mRNA
ZYG11B	hsa-miR-15a-3p	uc009vzh.1	-24.29	1934	1957	1230	6.78	0.01	hsa-miR-15a-3p	UP_regulated	ZYG11B	DOWN_regulated_mRNA
SCP2	hsa-miR-15a-3p	uc001cus.1	-25.4	835	862	1230	6.78	0.01	hsa-miR-15a-3p	UP_regulated	SCP2	DOWN_regulated_mRNA
GATAD2B	hsa-miR-15a-3p	uc001fdb.2	-22.83	5114	5137	1230	6.78	0.01	hsa-miR-15a-3p	UP_regulated	GATAD2B	DOWN_regulated_mRNA
UBAP2L	hsa-miR-15a-3p	uc009wot.1	-21.65	89	112	1230	6.78	0.01	hsa-miR-15a-3p	UP_regulated	UBAP2L	DOWN_regulated_mRNA
HDGF	hsa-miR-15a-3p	uc009wsd.1	-22.04	57	78	1230	6.78	0.01	hsa-miR-15a-3p	UP_regulated	HDGF	DOWN_regulated_mRNA
HDGF	hsa-miR-15a-3p	uc001fpy.2	-22.04	57	78	1230	6.78	0.01	hsa-miR-15a-3p	UP_regulated	HDGF	DOWN_regulated_mRNA
HDGF	hsa-miR-15a-3p	uc001fpz.2	-22.04	57	78	1230	6.78	0.01	hsa-miR-15a-3p	UP_regulated	HDGF	DOWN_regulated_mRNA
HDGF	hsa-miR-15a-3p	uc009wse.1	-22.04	57	78	1230	6.78	0.01	hsa-miR-15a-3p	UP_regulated	HDGF	DOWN_regulated_mRNA
HDGF	hsa-miR-15a-3p	uc009wsf.1	-22.04	57	78	1230	6.78	0.01	hsa-miR-15a-3p	UP_regulated	HDGF	DOWN_regulated_mRNA
WDR42A	hsa-miR-15a-3p	uc001fvn.1	-21.31	222	245	1230	6.78	0.01	hsa-miR-15a-3p	UP_regulated	WDR42A	DOWN_regulated_mRNA
WDR42A	hsa-miR-15a-3p	uc009wth.1	-21.31	222	245	1230	6.78	0.01	hsa-miR-15a-3p	UP_regulated	WDR42A	DOWN_regulated_mRNA
WDR42A	hsa-miR-15a-3p	uc001fvo.1	-21.31	222	245	1230	6.78	0.01	hsa-miR-15a-3p	UP_regulated	WDR42A	DOWN_regulated_mRNA
BAT2D1	hsa-miR-15a-3p	uc001ghs.1	-30.94	67	95	1230	6.78	0.01	hsa-miR-15a-3p	UP_regulated	BAT2D1	DOWN_regulated_mRNA
SLC41A1	hsa-miR-15a-3p	uc001hdg.1	-24.97	181	201	1230	6.78	0.01	hsa-miR-15a-3p	UP_regulated	SLC41A1	DOWN_regulated_mRNA
SLC41A1	hsa-miR-15a-3p	uc001hdh.1	-24.97	181	201	1230	6.78	0.01	hsa-miR-15a-3p	UP_regulated	SLC41A1	DOWN_regulated_mRNA
RNASEH1	hsa-miR-15a-3p	uc002qxt.1	-22.12	271	295	1230	6.78	0.01	hsa-miR-15a-3p	UP_regulated	RNASEH1	DOWN_regulated_mRNA
SPRED2	hsa-miR-15a-3p	uc010fcw.1	-26.22	1531	1554	1230	6.78	0.01	hsa-miR-15a-3p	UP_regulated	SPRED2	DOWN_regulated_mRNA
SPRED2	hsa-miR-15a-3p	uc002sdr.2	-26.22	1531	1554	1230	6.78	0.01	hsa-miR-15a-3p	UP_regulated	SPRED2	DOWN_regulated_mRNA
REEP1	hsa-miR-15a-3p	uc002srh.2	-20.65	163	188	1230	6.78	0.01	hsa-miR-15a-3p	UP_regulated	REEP1	DOWN_regulated_mRNA
FHL2	hsa-miR-15a-3p	uc002tde.1	-30.04	1187	1206	1230	6.78	0.01	hsa-miR-15a-3p	UP_regulated	FHL2	DOWN_regulated_mRNA	105355231	105355212	105355118	105355412	-	AluY	SINE
ANKRD57	hsa-miR-15a-3p	uc002tfb.1	-20.64	963	984	1230	6.78	0.01	hsa-miR-15a-3p	UP_regulated	ANKRD57	DOWN_regulated_mRNA
ZAK	hsa-miR-15a-3p	uc002uhz.1	-32.62	397	416	1230	6.78	0.01	hsa-miR-15a-3p	UP_regulated	ZAK	DOWN_regulated_mRNA
ATG9A	hsa-miR-15a-3p	uc002vke.1	-22	1818	1842	1230	6.78	0.01	hsa-miR-15a-3p	UP_regulated	ATG9A	DOWN_regulated_mRNA
ATG9A	hsa-miR-15a-3p	uc002vkf.1	-22	1818	1842	1230	6.78	0.01	hsa-miR-15a-3p	UP_regulated	ATG9A	DOWN_regulated_mRNA
ASB1	hsa-miR-15a-3p	uc002vyg.1	-20.71	985	1004	1230	6.78	0.01	hsa-miR-15a-3p	UP_regulated	ASB1	DOWN_regulated_mRNA
DAG1	hsa-miR-15a-3p	uc003cxc.2	-26.92	2139	2161	1230	6.78	0.01	hsa-miR-15a-3p	UP_regulated	DAG1	DOWN_regulated_mRNA
IHPK1	hsa-miR-15a-3p	uc003cxo.1	-22.71	24	43	1230	6.78	0.01	hsa-miR-15a-3p	UP_regulated	IHPK1	DOWN_regulated_mRNA
RBM15B	hsa-miR-15a-3p	uc003dbd.1	-21.89	3686	3708	1230	6.78	0.01	hsa-miR-15a-3p	UP_regulated	RBM15B	DOWN_regulated_mRNA
MCM2	hsa-miR-15a-3p	uc010hsl.1	-25.74	729	750	1230	6.78	0.01	hsa-miR-15a-3p	UP_regulated	MCM2	DOWN_regulated_mRNA
WHSC1	hsa-miR-15a-3p	uc003gdy.1	-21.84	1680	1705	1230	6.78	0.01	hsa-miR-15a-3p	UP_regulated	WHSC1	DOWN_regulated_mRNA
WHSC1	hsa-miR-15a-3p	uc003gea.1	-21.84	1680	1705	1230	6.78	0.01	hsa-miR-15a-3p	UP_regulated	WHSC1	DOWN_regulated_mRNA
RGS12	hsa-miR-15a-3p	uc003ggv.1	-25.02	606	626	1230	6.78	0.01	hsa-miR-15a-3p	UP_regulated	RGS12	DOWN_regulated_mRNA
ANKRD50	hsa-miR-15a-3p	uc003ifg.2	-20.9	432	455	1230	6.78	0.01	hsa-miR-15a-3p	UP_regulated	ANKRD50	DOWN_regulated_mRNA
ANKRD50	hsa-miR-15a-3p	uc010inw.1	-20.9	432	455	1230	6.78	0.01	hsa-miR-15a-3p	UP_regulated	ANKRD50	DOWN_regulated_mRNA
TRIO	hsa-miR-15a-3p	uc003jff.1	-23.89	406	432	1230	6.78	0.01	hsa-miR-15a-3p	UP_regulated	TRIO	DOWN_regulated_mRNA
TRIO	hsa-miR-15a-3p	uc003jfh.1	-24.99	702	722	1230	6.78	0.01	hsa-miR-15a-3p	UP_regulated	TRIO	DOWN_regulated_mRNA
MTMR12	hsa-miR-15a-3p	uc003jhq.1	-20.38	2242	2263	1230	6.78	0.01	hsa-miR-15a-3p	UP_regulated	MTMR12	DOWN_regulated_mRNA
MTMR12	hsa-miR-15a-3p	uc010iuk.1	-20.38	2242	2263	1230	6.78	0.01	hsa-miR-15a-3p	UP_regulated	MTMR12	DOWN_regulated_mRNA
MTMR12	hsa-miR-15a-3p	uc010iul.1	-20.38	2242	2263	1230	6.78	0.01	hsa-miR-15a-3p	UP_regulated	MTMR12	DOWN_regulated_mRNA
RAD1	hsa-miR-15a-3p	uc003jiw.1	-20.22	740	762	1230	6.78	0.01	hsa-miR-15a-3p	UP_regulated	RAD1	DOWN_regulated_mRNA
RAD1	hsa-miR-15a-3p	uc003jiw.1	-20.55	2383	2410	1230	6.78	0.01	hsa-miR-15a-3p	UP_regulated	RAD1	DOWN_regulated_mRNA	34942243	34942216	34942218	34942520	+	AluJo	SINE
RAD1	hsa-miR-15a-3p	uc003jix.1	-20.22	740	762	1230	6.78	0.01	hsa-miR-15a-3p	UP_regulated	RAD1	DOWN_regulated_mRNA
RAD1	hsa-miR-15a-3p	uc003jix.1	-20.55	2383	2410	1230	6.78	0.01	hsa-miR-15a-3p	UP_regulated	RAD1	DOWN_regulated_mRNA	34942243	34942216	34942218	34942520	+	AluJo	SINE
RAD1	hsa-miR-15a-3p	uc003jiy.1	-20.22	740	762	1230	6.78	0.01	hsa-miR-15a-3p	UP_regulated	RAD1	DOWN_regulated_mRNA
RAD1	hsa-miR-15a-3p	uc003jiy.1	-20.55	2383	2410	1230	6.78	0.01	hsa-miR-15a-3p	UP_regulated	RAD1	DOWN_regulated_mRNA	34942243	34942216	34942218	34942520	+	AluJo	SINE
SMA4	hsa-miR-15a-3p	uc003jxo.2	-27.96	223	244	1230	6.78	0.01	hsa-miR-15a-3p	UP_regulated	SMA4	DOWN_regulated_mRNA
SMA4	hsa-miR-15a-3p	uc003jxp.2	-27.96	223	244	1230	6.78	0.01	hsa-miR-15a-3p	UP_regulated	SMA4	DOWN_regulated_mRNA	69452111	69452132	69452129	69452439	+	AluSx	SINE
SMA4	hsa-miR-15a-3p	uc010ixq.1	-27.96	297	318	1230	6.78	0.01	hsa-miR-15a-3p	UP_regulated	SMA4	DOWN_regulated_mRNA
SMA4	hsa-miR-15a-3p	uc010ixr.1	-28.75	189	210	1230	6.78	0.01	hsa-miR-15a-3p	UP_regulated	SMA4	DOWN_regulated_mRNA
SMA4	hsa-miR-15a-3p	uc003jzv.2	-27.96	208	229	1230	6.78	0.01	hsa-miR-15a-3p	UP_regulated	SMA4	DOWN_regulated_mRNA
SMA4	hsa-miR-15a-3p	uc010iyg.1	-28.75	174	195	1230	6.78	0.01	hsa-miR-15a-3p	UP_regulated	SMA4	DOWN_regulated_mRNA
SMA4	hsa-miR-15a-3p	uc003jzw.2	-27.96	208	229	1230	6.78	0.01	hsa-miR-15a-3p	UP_regulated	SMA4	DOWN_regulated_mRNA
SMA4	hsa-miR-15a-3p	uc003jzx.2	-27.96	208	229	1230	6.78	0.01	hsa-miR-15a-3p	UP_regulated	SMA4	DOWN_regulated_mRNA
SMA4	hsa-miR-15a-3p	uc010iyh.1	-27.96	257	278	1230	6.78	0.01	hsa-miR-15a-3p	UP_regulated	SMA4	DOWN_regulated_mRNA
SMA4	hsa-miR-15a-3p	uc003jzz.1	-25.23	1	20	1230	6.78	0.01	hsa-miR-15a-3p	UP_regulated	SMA4	DOWN_regulated_mRNA
GALNT10	hsa-miR-15a-3p	uc003lvh.1	-23.25	2286	2313	1230	6.78	0.01	hsa-miR-15a-3p	UP_regulated	GALNT10	DOWN_regulated_mRNA
GALNT10	hsa-miR-15a-3p	uc010jic.1	-23.25	4605	4632	1230	6.78	0.01	hsa-miR-15a-3p	UP_regulated	GALNT10	DOWN_regulated_mRNA
GALNT10	hsa-miR-15a-3p	uc010jid.1	-23.25	2286	2313	1230	6.78	0.01	hsa-miR-15a-3p	UP_regulated	GALNT10	DOWN_regulated_mRNA
GALNT10	hsa-miR-15a-3p	uc003lvj.1	-23.25	2286	2313	1230	6.78	0.01	hsa-miR-15a-3p	UP_regulated	GALNT10	DOWN_regulated_mRNA
ALDH5A1	hsa-miR-15a-3p	uc003nef.1	-29.86	757	780	1230	6.78	0.01	hsa-miR-15a-3p	UP_regulated	ALDH5A1	DOWN_regulated_mRNA
ALDH5A1	hsa-miR-15a-3p	uc003neg.1	-29.86	757	780	1230	6.78	0.01	hsa-miR-15a-3p	UP_regulated	ALDH5A1	DOWN_regulated_mRNA
RXRB	hsa-miR-15a-3p	uc003odb.1	-26.83	723	747	1230	6.78	0.01	hsa-miR-15a-3p	UP_regulated	RXRB	DOWN_regulated_mRNA
RXRB	hsa-miR-15a-3p	uc003odc.1	-26.83	723	747	1230	6.78	0.01	hsa-miR-15a-3p	UP_regulated	RXRB	DOWN_regulated_mRNA
RXRB	hsa-miR-15a-3p	uc003odd.1	-26.83	723	747	1230	6.78	0.01	hsa-miR-15a-3p	UP_regulated	RXRB	DOWN_regulated_mRNA
VPS52	hsa-miR-15a-3p	uc003odm.1	-20.18	228	248	1230	6.78	0.01	hsa-miR-15a-3p	UP_regulated	VPS52	DOWN_regulated_mRNA
VPS52	hsa-miR-15a-3p	uc003odn.1	-20.18	228	248	1230	6.78	0.01	hsa-miR-15a-3p	UP_regulated	VPS52	DOWN_regulated_mRNA
BRPF3	hsa-miR-15a-3p	uc010jwc.1	-20.38	3218	3238	1230	6.78	0.01	hsa-miR-15a-3p	UP_regulated	BRPF3	DOWN_regulated_mRNA
INTS1	hsa-miR-15a-3p	uc003skn.2	-27.52	241	268	1230	6.78	0.01	hsa-miR-15a-3p	UP_regulated	INTS1	DOWN_regulated_mRNA
FKBP9	hsa-miR-15a-3p	uc003tdg.1	-20.14	45	66	1230	6.78	0.01	hsa-miR-15a-3p	UP_regulated	FKBP9	DOWN_regulated_mRNA	32994930	32994951	32994855	32995029	-	FRAM	SINE
TRIM56	hsa-miR-15a-3p	uc003uxq.1	-21.02	498	516	1230	6.78	0.01	hsa-miR-15a-3p	UP_regulated	TRIM56	DOWN_regulated_mRNA
ZNF282	hsa-miR-15a-3p	uc003wfm.1	-21.92	1260	1283	1230	6.78	0.01	hsa-miR-15a-3p	UP_regulated	ZNF282	DOWN_regulated_mRNA
ZNF282	hsa-miR-15a-3p	uc003wfo.2	-21.92	1577	1600	1230	6.78	0.01	hsa-miR-15a-3p	UP_regulated	ZNF282	DOWN_regulated_mRNA
KIAA0146	hsa-miR-15a-3p	uc003xqf.1	-21.99	2635	2660	1230	6.78	0.01	hsa-miR-15a-3p	UP_regulated	KIAA0146	DOWN_regulated_mRNA
ZNF618	hsa-miR-15a-3p	uc004bib.1	-23.27	1415	1437	1230	6.78	0.01	hsa-miR-15a-3p	UP_regulated	ZNF618	DOWN_regulated_mRNA
MRRF	hsa-miR-15a-3p	uc010mvz.1	-20.61	215	233	1230	6.78	0.01	hsa-miR-15a-3p	UP_regulated	MRRF	DOWN_regulated_mRNA
MRRF	hsa-miR-15a-3p	uc004bme.1	-20.61	166	184	1230	6.78	0.01	hsa-miR-15a-3p	UP_regulated	MRRF	DOWN_regulated_mRNA
ELF4	hsa-miR-15a-3p	uc004evd.2	-20.69	177	198	1230	6.78	0.01	hsa-miR-15a-3p	UP_regulated	ELF4	DOWN_regulated_mRNA
ELF4	hsa-miR-15a-3p	uc004eve.2	-20.69	177	198	1230	6.78	0.01	hsa-miR-15a-3p	UP_regulated	ELF4	DOWN_regulated_mRNA
MECP2	hsa-miR-15a-3p	uc004fjv.2	-20.4	520	540	1230	6.78	0.01	hsa-miR-15a-3p	UP_regulated	MECP2	DOWN_regulated_mRNA
MECP2	hsa-miR-15a-3p	uc004fjw.2	-20.4	520	540	1230	6.78	0.01	hsa-miR-15a-3p	UP_regulated	MECP2	DOWN_regulated_mRNA
DDX21	hsa-miR-15a-3p	uc001jov.1	-20.8	1077	1095	1230	6.78	0.01	hsa-miR-15a-3p	UP_regulated	DDX21	DOWN_regulated_mRNA
DDX21	hsa-miR-15a-3p	uc001jow.1	-20.8	1077	1095	1230	6.78	0.01	hsa-miR-15a-3p	UP_regulated	DDX21	DOWN_regulated_mRNA
SH3PXD2A	hsa-miR-15a-3p	uc009xxn.1	-23.3	5433	5455	1230	6.78	0.01	hsa-miR-15a-3p	UP_regulated	SH3PXD2A	DOWN_regulated_mRNA
SH3PXD2A	hsa-miR-15a-3p	uc001kxj.1	-23.3	5433	5455	1230	6.78	0.01	hsa-miR-15a-3p	UP_regulated	SH3PXD2A	DOWN_regulated_mRNA
BUB3	hsa-miR-15a-3p	uc001lhf.2	-21.14	435	456	1230	6.78	0.01	hsa-miR-15a-3p	UP_regulated	BUB3	DOWN_regulated_mRNA
ABTB2	hsa-miR-15a-3p	uc001mvl.1	-20.18	754	776	1230	6.78	0.01	hsa-miR-15a-3p	UP_regulated	ABTB2	DOWN_regulated_mRNA
ARHGAP1	hsa-miR-15a-3p	uc009yle.1	-21.57	1014	1032	1230	6.78	0.01	hsa-miR-15a-3p	UP_regulated	ARHGAP1	DOWN_regulated_mRNA
CLCF1	hsa-miR-15a-3p	uc001okq.1	-22.5	273	290	1230	6.78	0.01	hsa-miR-15a-3p	UP_regulated	CLCF1	DOWN_regulated_mRNA
P2RY6	hsa-miR-15a-3p	uc001otm.1	-20.66	818	841	1230	6.78	0.01	hsa-miR-15a-3p	UP_regulated	P2RY6	DOWN_regulated_mRNA
P2RY6	hsa-miR-15a-3p	uc001otn.1	-20.66	818	841	1230	6.78	0.01	hsa-miR-15a-3p	UP_regulated	P2RY6	DOWN_regulated_mRNA
P2RY6	hsa-miR-15a-3p	uc001oto.1	-20.66	818	841	1230	6.78	0.01	hsa-miR-15a-3p	UP_regulated	P2RY6	DOWN_regulated_mRNA
P2RY6	hsa-miR-15a-3p	uc001otp.1	-20.66	818	841	1230	6.78	0.01	hsa-miR-15a-3p	UP_regulated	P2RY6	DOWN_regulated_mRNA
P2RY6	hsa-miR-15a-3p	uc001otq.1	-20.66	818	841	1230	6.78	0.01	hsa-miR-15a-3p	UP_regulated	P2RY6	DOWN_regulated_mRNA
P2RY6	hsa-miR-15a-3p	uc001otr.1	-20.66	818	841	1230	6.78	0.01	hsa-miR-15a-3p	UP_regulated	P2RY6	DOWN_regulated_mRNA
P2RY6	hsa-miR-15a-3p	uc001ots.1	-20.66	818	841	1230	6.78	0.01	hsa-miR-15a-3p	UP_regulated	P2RY6	DOWN_regulated_mRNA
UVRAG	hsa-miR-15a-3p	uc001oxc.1	-22.37	2320	2342	1230	6.78	0.01	hsa-miR-15a-3p	UP_regulated	UVRAG	DOWN_regulated_mRNA
UVRAG	hsa-miR-15a-3p	uc001oxd.1	-22.37	2320	2342	1230	6.78	0.01	hsa-miR-15a-3p	UP_regulated	UVRAG	DOWN_regulated_mRNA
SLC38A1	hsa-miR-15a-3p	uc001rpa.1	-20.02	603	622	1230	6.78	0.01	hsa-miR-15a-3p	UP_regulated	SLC38A1	DOWN_regulated_mRNA
SLC38A1	hsa-miR-15a-3p	uc001rpb.1	-20.02	603	622	1230	6.78	0.01	hsa-miR-15a-3p	UP_regulated	SLC38A1	DOWN_regulated_mRNA
SLC38A1	hsa-miR-15a-3p	uc001rpc.1	-20.02	603	622	1230	6.78	0.01	hsa-miR-15a-3p	UP_regulated	SLC38A1	DOWN_regulated_mRNA
SLC38A1	hsa-miR-15a-3p	uc001rpd.1	-20.02	603	622	1230	6.78	0.01	hsa-miR-15a-3p	UP_regulated	SLC38A1	DOWN_regulated_mRNA
SLC38A1	hsa-miR-15a-3p	uc001rpe.1	-20.02	603	622	1230	6.78	0.01	hsa-miR-15a-3p	UP_regulated	SLC38A1	DOWN_regulated_mRNA
CBX5	hsa-miR-15a-3p	uc001sfh.2	-22.02	3025	3045	1230	6.78	0.01	hsa-miR-15a-3p	UP_regulated	CBX5	DOWN_regulated_mRNA
CBX5	hsa-miR-15a-3p	uc001sfj.2	-22.02	3025	3045	1230	6.78	0.01	hsa-miR-15a-3p	UP_regulated	CBX5	DOWN_regulated_mRNA
CBX5	hsa-miR-15a-3p	uc001sfk.2	-22.02	3025	3045	1230	6.78	0.01	hsa-miR-15a-3p	UP_regulated	CBX5	DOWN_regulated_mRNA
CBX5	hsa-miR-15a-3p	uc001sfi.2	-22.02	3025	3045	1230	6.78	0.01	hsa-miR-15a-3p	UP_regulated	CBX5	DOWN_regulated_mRNA
NR2C1	hsa-miR-15a-3p	uc001tdm.2	-20.23	837	864	1230	6.78	0.01	hsa-miR-15a-3p	UP_regulated	NR2C1	DOWN_regulated_mRNA	93939298	93939271	93939273	93939401	+	AluJb	SINE
ATXN2	hsa-miR-15a-3p	uc001tsl.1	-23.14	333	353	1230	6.78	0.01	hsa-miR-15a-3p	UP_regulated	ATXN2	DOWN_regulated_mRNA
RHOF	hsa-miR-15a-3p	uc001ubd.2	-21.09	90	110	1230	6.78	0.01	hsa-miR-15a-3p	UP_regulated	RHOF	DOWN_regulated_mRNA
SETD8	hsa-miR-15a-3p	uc001uew.1	-20.06	178	203	1230	6.78	0.01	hsa-miR-15a-3p	UP_regulated	SETD8	DOWN_regulated_mRNA
SETD8	hsa-miR-15a-3p	uc001uex.1	-20.06	178	203	1230	6.78	0.01	hsa-miR-15a-3p	UP_regulated	SETD8	DOWN_regulated_mRNA
CDC42BPB	hsa-miR-15a-3p	uc001ymi.1	-21.21	23	44	1230	6.78	0.01	hsa-miR-15a-3p	UP_regulated	CDC42BPB	DOWN_regulated_mRNA
OAZ2	hsa-miR-15a-3p	uc002ano.2	-21.71	320	341	1230	6.78	0.01	hsa-miR-15a-3p	UP_regulated	OAZ2	DOWN_regulated_mRNA
CCNF	hsa-miR-15a-3p	uc002cqd.1	-21.39	1108	1130	1230	6.78	0.01	hsa-miR-15a-3p	UP_regulated	CCNF	DOWN_regulated_mRNA
CCNF	hsa-miR-15a-3p	uc002cqe.1	-21.39	1108	1130	1230	6.78	0.01	hsa-miR-15a-3p	UP_regulated	CCNF	DOWN_regulated_mRNA
EEF2K	hsa-miR-15a-3p	uc002dki.1	-26.03	2958	2979	1230	6.78	0.01	hsa-miR-15a-3p	UP_regulated	EEF2K	DOWN_regulated_mRNA
SRCAP	hsa-miR-15a-3p	uc002dzf.2	-23	7409	7428	1230	6.78	0.01	hsa-miR-15a-3p	UP_regulated	SRCAP	DOWN_regulated_mRNA
KIFC3	hsa-miR-15a-3p	uc002emm.1	-21.6	515	533	1230	6.78	0.01	hsa-miR-15a-3p	UP_regulated	KIFC3	DOWN_regulated_mRNA
KIFC3	hsa-miR-15a-3p	uc002emo.2	-21.6	515	533	1230	6.78	0.01	hsa-miR-15a-3p	UP_regulated	KIFC3	DOWN_regulated_mRNA
KIFC3	hsa-miR-15a-3p	uc010cdf.1	-21.6	515	533	1230	6.78	0.01	hsa-miR-15a-3p	UP_regulated	KIFC3	DOWN_regulated_mRNA
KIFC3	hsa-miR-15a-3p	uc002emp.1	-21.6	465	483	1230	6.78	0.01	hsa-miR-15a-3p	UP_regulated	KIFC3	DOWN_regulated_mRNA
KIFC3	hsa-miR-15a-3p	uc002emq.1	-21.6	515	533	1230	6.78	0.01	hsa-miR-15a-3p	UP_regulated	KIFC3	DOWN_regulated_mRNA
RANBP10	hsa-miR-15a-3p	uc002eud.1	-26.15	1839	1865	1230	6.78	0.01	hsa-miR-15a-3p	UP_regulated	RANBP10	DOWN_regulated_mRNA
RANBP10	hsa-miR-15a-3p	uc010ceo.1	-26.15	1839	1865	1230	6.78	0.01	hsa-miR-15a-3p	UP_regulated	RANBP10	DOWN_regulated_mRNA
WWP2	hsa-miR-15a-3p	uc002ext.1	-27.1	1034	1058	1230	6.78	0.01	hsa-miR-15a-3p	UP_regulated	WWP2	DOWN_regulated_mRNA
MAP2K4	hsa-miR-15a-3p	uc002gnj.1	-20.73	1606	1628	1230	6.78	0.01	hsa-miR-15a-3p	UP_regulated	MAP2K4	DOWN_regulated_mRNA
MAP2K4	hsa-miR-15a-3p	uc002gnk.1	-20.73	1606	1628	1230	6.78	0.01	hsa-miR-15a-3p	UP_regulated	MAP2K4	DOWN_regulated_mRNA
USP22	hsa-miR-15a-3p	uc002gym.2	-23.04	2901	2923	1230	6.78	0.01	hsa-miR-15a-3p	UP_regulated	USP22	DOWN_regulated_mRNA
USP22	hsa-miR-15a-3p	uc002gyn.2	-23.04	2901	2923	1230	6.78	0.01	hsa-miR-15a-3p	UP_regulated	USP22	DOWN_regulated_mRNA
USP22	hsa-miR-15a-3p	uc002gyl.2	-23.04	2901	2923	1230	6.78	0.01	hsa-miR-15a-3p	UP_regulated	USP22	DOWN_regulated_mRNA
NMT1	hsa-miR-15a-3p	uc002ihz.1	-32.87	3035	3057	1230	6.78	0.01	hsa-miR-15a-3p	UP_regulated	NMT1	DOWN_regulated_mRNA
NMT1	hsa-miR-15a-3p	uc002iia.1	-32.87	4548	4570	1230	6.78	0.01	hsa-miR-15a-3p	UP_regulated	NMT1	DOWN_regulated_mRNA
MTMR4	hsa-miR-15a-3p	uc002iwj.1	-21.3	1324	1350	1230	6.78	0.01	hsa-miR-15a-3p	UP_regulated	MTMR4	DOWN_regulated_mRNA
DHX40	hsa-miR-15a-3p	uc002ixn.1	-20.98	94	118	1230	6.78	0.01	hsa-miR-15a-3p	UP_regulated	DHX40	DOWN_regulated_mRNA
UBE2O	hsa-miR-15a-3p	uc002jrl.2	-21.08	555	576	1230	6.78	0.01	hsa-miR-15a-3p	UP_regulated	UBE2O	DOWN_regulated_mRNA
UBE2O	hsa-miR-15a-3p	uc002jrm.2	-21.08	555	576	1230	6.78	0.01	hsa-miR-15a-3p	UP_regulated	UBE2O	DOWN_regulated_mRNA
NPLOC4	hsa-miR-15a-3p	uc002kat.2	-28.81	900	922	1230	6.78	0.01	hsa-miR-15a-3p	UP_regulated	NPLOC4	DOWN_regulated_mRNA
MBP	hsa-miR-15a-3p	uc002lml.1	-20.5	698	717	1230	6.78	0.01	hsa-miR-15a-3p	UP_regulated	MBP	DOWN_regulated_mRNA
MBP	hsa-miR-15a-3p	uc002lmn.1	-20.5	698	717	1230	6.78	0.01	hsa-miR-15a-3p	UP_regulated	MBP	DOWN_regulated_mRNA
MBP	hsa-miR-15a-3p	uc002lmp.1	-20.5	698	717	1230	6.78	0.01	hsa-miR-15a-3p	UP_regulated	MBP	DOWN_regulated_mRNA
MBP	hsa-miR-15a-3p	uc002lmq.1	-20.5	698	717	1230	6.78	0.01	hsa-miR-15a-3p	UP_regulated	MBP	DOWN_regulated_mRNA
UHRF1	hsa-miR-15a-3p	uc002mbo.1	-26.49	651	673	1230	6.78	0.01	hsa-miR-15a-3p	UP_regulated	UHRF1	DOWN_regulated_mRNA
UHRF1	hsa-miR-15a-3p	uc002mbp.1	-26.49	651	673	1230	6.78	0.01	hsa-miR-15a-3p	UP_regulated	UHRF1	DOWN_regulated_mRNA
SFRS14	hsa-miR-15a-3p	uc002nkz.1	-25.88	220	241	1230	6.78	0.01	hsa-miR-15a-3p	UP_regulated	SFRS14	DOWN_regulated_mRNA
SFRS14	hsa-miR-15a-3p	uc002nla.1	-25.88	220	241	1230	6.78	0.01	hsa-miR-15a-3p	UP_regulated	SFRS14	DOWN_regulated_mRNA
PLEKHF1	hsa-miR-15a-3p	uc002nsh.2	-25.55	268	289	1230	6.78	0.01	hsa-miR-15a-3p	UP_regulated	PLEKHF1	DOWN_regulated_mRNA
PLEKHF1	hsa-miR-15a-3p	uc002nsi.2	-25.55	268	289	1230	6.78	0.01	hsa-miR-15a-3p	UP_regulated	PLEKHF1	DOWN_regulated_mRNA
ACTN4	hsa-miR-15a-3p	uc002oja.1	-27.04	944	963	1230	6.78	0.01	hsa-miR-15a-3p	UP_regulated	ACTN4	DOWN_regulated_mRNA
ACTN4	hsa-miR-15a-3p	uc002ojb.1	-27.04	944	963	1230	6.78	0.01	hsa-miR-15a-3p	UP_regulated	ACTN4	DOWN_regulated_mRNA
PLEKHA4	hsa-miR-15a-3p	uc010eml.1	-20.74	244	260	1230	6.78	0.01	hsa-miR-15a-3p	UP_regulated	PLEKHA4	DOWN_regulated_mRNA
LOC147804	hsa-miR-15a-3p	uc002qbo.1	-25.17	2374	2397	1230	6.78	0.01	hsa-miR-15a-3p	UP_regulated	LOC147804	DOWN_regulated_mRNA
LOC147804	hsa-miR-15a-3p	uc002qbp.1	-25.17	2480	2503	1230	6.78	0.01	hsa-miR-15a-3p	UP_regulated	LOC147804	DOWN_regulated_mRNA
LOC147804	hsa-miR-15a-3p	uc002qbq.1	-25.17	2804	2827	1230	6.78	0.01	hsa-miR-15a-3p	UP_regulated	LOC147804	DOWN_regulated_mRNA
BTBD3	hsa-miR-15a-3p	uc002wny.1	-20.44	1173	1200	1230	6.78	0.01	hsa-miR-15a-3p	UP_regulated	BTBD3	DOWN_regulated_mRNA
BTBD3	hsa-miR-15a-3p	uc002wnz.1	-20.44	1173	1200	1230	6.78	0.01	hsa-miR-15a-3p	UP_regulated	BTBD3	DOWN_regulated_mRNA
BTBD3	hsa-miR-15a-3p	uc002woa.1	-20.44	1173	1200	1230	6.78	0.01	hsa-miR-15a-3p	UP_regulated	BTBD3	DOWN_regulated_mRNA
PDRG1	hsa-miR-15a-3p	uc002wxd.1	-22.17	301	325	1230	6.78	0.01	hsa-miR-15a-3p	UP_regulated	PDRG1	DOWN_regulated_mRNA
JPH2	hsa-miR-15a-3p	uc002xli.1	-24.63	746	768	1230	6.78	0.01	hsa-miR-15a-3p	UP_regulated	JPH2	DOWN_regulated_mRNA
BRWD1	hsa-miR-15a-3p	uc002yxk.1	-20.48	227	247	1230	6.78	0.01	hsa-miR-15a-3p	UP_regulated	BRWD1	DOWN_regulated_mRNA
ADARB1	hsa-miR-15a-3p	uc002zgq.1	-25.09	885	912	1230	6.78	0.01	hsa-miR-15a-3p	UP_regulated	ADARB1	DOWN_regulated_mRNA
ADARB1	hsa-miR-15a-3p	uc002zgs.1	-25.09	885	912	1230	6.78	0.01	hsa-miR-15a-3p	UP_regulated	ADARB1	DOWN_regulated_mRNA
ADARB1	hsa-miR-15a-3p	uc002zgt.1	-25.09	885	912	1230	6.78	0.01	hsa-miR-15a-3p	UP_regulated	ADARB1	DOWN_regulated_mRNA
ADARB1	hsa-miR-15a-3p	uc002zgv.1	-25.09	3404	3431	1230	6.78	0.01	hsa-miR-15a-3p	UP_regulated	ADARB1	DOWN_regulated_mRNA
ADARB1	hsa-miR-15a-3p	uc002zgy.1	-25.09	885	912	1230	6.78	0.01	hsa-miR-15a-3p	UP_regulated	ADARB1	DOWN_regulated_mRNA
CRKL	hsa-miR-15a-3p	uc002ztg.1	-23.05	1967	1998	1230	6.78	0.01	hsa-miR-15a-3p	UP_regulated	CRKL	DOWN_regulated_mRNA
LZTR1	hsa-miR-15a-3p	uc002ztn.1	-24.27	1259	1289	1230	6.78	0.01	hsa-miR-15a-3p	UP_regulated	LZTR1	DOWN_regulated_mRNA
LZTR1	hsa-miR-15a-3p	uc002zto.1	-24.27	1259	1289	1230	6.78	0.01	hsa-miR-15a-3p	UP_regulated	LZTR1	DOWN_regulated_mRNA
LZTR1	hsa-miR-15a-3p	uc002ztp.1	-24.27	1470	1500	1230	6.78	0.01	hsa-miR-15a-3p	UP_regulated	LZTR1	DOWN_regulated_mRNA
KIAA1671	hsa-miR-15a-3p	uc003abl.1	-22.02	618	642	1230	6.78	0.01	hsa-miR-15a-3p	UP_regulated	KIAA1671	DOWN_regulated_mRNA
MICALL1	hsa-miR-15a-3p	uc003aui.1	-20.3	115	140	1230	6.78	0.01	hsa-miR-15a-3p	UP_regulated	MICALL1	DOWN_regulated_mRNA
POLR3H	hsa-miR-15a-3p	uc003baf.1	-22.81	1819	1843	1230	6.78	0.01	hsa-miR-15a-3p	UP_regulated	POLR3H	DOWN_regulated_mRNA
POLR3H	hsa-miR-15a-3p	uc003bag.1	-22.81	1819	1843	1230	6.78	0.01	hsa-miR-15a-3p	UP_regulated	POLR3H	DOWN_regulated_mRNA
POLR3H	hsa-miR-15a-3p	uc003bai.1	-22.81	1819	1843	1230	6.78	0.01	hsa-miR-15a-3p	UP_regulated	POLR3H	DOWN_regulated_mRNA
GTSE1	hsa-miR-15a-3p	uc003bhk.1	-26.56	246	271	1230	6.78	0.01	hsa-miR-15a-3p	UP_regulated	GTSE1	DOWN_regulated_mRNA	45104938	45104963	45104760	45105062	+	AluJb	SINE
GTSE1	hsa-miR-15a-3p	uc003bhk.1	-28.76	883	916	1230	6.78	0.01	hsa-miR-15a-3p	UP_regulated	GTSE1	DOWN_regulated_mRNA
GTSE1	hsa-miR-15a-3p	uc003bhn.1	-26.56	791	816	1230	6.78	0.01	hsa-miR-15a-3p	UP_regulated	GTSE1	DOWN_regulated_mRNA	45104938	45104963	45104760	45105062	+	AluJb	SINE
GTSE1	hsa-miR-15a-3p	uc003bhn.1	-28.76	1428	1461	1230	6.78	0.01	hsa-miR-15a-3p	UP_regulated	GTSE1	DOWN_regulated_mRNA
GTSE1	hsa-miR-15a-3p	uc003bho.2	-26.56	330	355	1230	6.78	0.01	hsa-miR-15a-3p	UP_regulated	GTSE1	DOWN_regulated_mRNA	45104938	45104963	45104760	45105062	+	AluJb	SINE
GTSE1	hsa-miR-15a-3p	uc003bho.2	-28.76	967	1000	1230	6.78	0.01	hsa-miR-15a-3p	UP_regulated	GTSE1	DOWN_regulated_mRNA
NCAPH2	hsa-miR-15a-3p	uc003blq.2	-25.29	38	61	1230	6.78	0.01	hsa-miR-15a-3p	UP_regulated	NCAPH2	DOWN_regulated_mRNA
SMA4	hsa-miR-15a-3p	uc003zfk.2	-27.96	217	238	1230	6.78	0.01	hsa-miR-15a-3p	UP_regulated	SMA4	DOWN_regulated_mRNA
SMA4	hsa-miR-15a-3p	uc003zfp.2	-27.96	217	238	1230	6.78	0.01	hsa-miR-15a-3p	UP_regulated	SMA4	DOWN_regulated_mRNA	870244	870265	870221	870516	+	AluJo	SINE
SMA4	hsa-miR-15a-3p	uc003zfl.2	-27.96	217	238	1230	6.78	0.01	hsa-miR-15a-3p	UP_regulated	SMA4	DOWN_regulated_mRNA
SMA4	hsa-miR-15a-3p	uc010jmk.1	-28.75	174	195	1230	6.78	0.01	hsa-miR-15a-3p	UP_regulated	SMA4	DOWN_regulated_mRNA
SMA4	hsa-miR-15a-3p	uc003mqv.2	-27.96	208	229	1230	6.78	0.01	hsa-miR-15a-3p	UP_regulated	SMA4	DOWN_regulated_mRNA
SMA4	hsa-miR-15a-3p	uc003mqx.2	-27.96	208	229	1230	6.78	0.01	hsa-miR-15a-3p	UP_regulated	SMA4	DOWN_regulated_mRNA
SMA4	hsa-miR-15a-3p	uc003mqw.2	-27.96	257	278	1230	6.78	0.01	hsa-miR-15a-3p	UP_regulated	SMA4	DOWN_regulated_mRNA	939387	939408	939371	939681	+	AluSx	SINE
SMA4	hsa-miR-15a-3p	uc003mqz.1	-25.23	1	20	1230	6.78	0.01	hsa-miR-15a-3p	UP_regulated	SMA4	DOWN_regulated_mRNA
SMA4	hsa-miR-15a-3p	uc010jml.1	-25.23	1	20	1230	6.78	0.01	hsa-miR-15a-3p	UP_regulated	SMA4	DOWN_regulated_mRNA
RXRB	hsa-miR-15a-3p	uc003rpj.1	-26.83	723	747	1230	6.78	0.01	hsa-miR-15a-3p	UP_regulated	RXRB	DOWN_regulated_mRNA
RXRB	hsa-miR-15a-3p	uc003rpk.1	-26.83	723	747	1230	6.78	0.01	hsa-miR-15a-3p	UP_regulated	RXRB	DOWN_regulated_mRNA
RXRB	hsa-miR-15a-3p	uc003rpl.1	-26.83	723	747	1230	6.78	0.01	hsa-miR-15a-3p	UP_regulated	RXRB	DOWN_regulated_mRNA
VPS52	hsa-miR-15a-3p	uc003rpu.1	-20.18	228	248	1230	6.78	0.01	hsa-miR-15a-3p	UP_regulated	VPS52	DOWN_regulated_mRNA
VPS52	hsa-miR-15a-3p	uc003rpv.1	-20.18	228	248	1230	6.78	0.01	hsa-miR-15a-3p	UP_regulated	VPS52	DOWN_regulated_mRNA
RXRB	hsa-miR-15a-3p	uc003sgu.1	-26.83	723	747	1230	6.78	0.01	hsa-miR-15a-3p	UP_regulated	RXRB	DOWN_regulated_mRNA
RXRB	hsa-miR-15a-3p	uc003sgv.1	-26.83	723	747	1230	6.78	0.01	hsa-miR-15a-3p	UP_regulated	RXRB	DOWN_regulated_mRNA
RXRB	hsa-miR-15a-3p	uc003sgw.1	-26.83	723	747	1230	6.78	0.01	hsa-miR-15a-3p	UP_regulated	RXRB	DOWN_regulated_mRNA
VPS52	hsa-miR-15a-3p	uc003shf.1	-20.18	228	248	1230	6.78	0.01	hsa-miR-15a-3p	UP_regulated	VPS52	DOWN_regulated_mRNA
VPS52	hsa-miR-15a-3p	uc003shg.1	-20.18	228	248	1230	6.78	0.01	hsa-miR-15a-3p	UP_regulated	VPS52	DOWN_regulated_mRNA
E2F2	hsa-miR-302d-3p	uc001bhe.1	-21.76	1496	1525	6471	18.72	0	hsa-miR-302d-3p	UP_regulated	E2F2	DOWN_regulated_mRNA
KIAA1522	hsa-miR-302d-3p	uc001bvu.1	-20.49	821	850	6471	18.72	0	hsa-miR-302d-3p	UP_regulated	KIAA1522	DOWN_regulated_mRNA
KIAA1522	hsa-miR-302d-3p	uc001bvv.1	-20.49	821	850	6471	18.72	0	hsa-miR-302d-3p	UP_regulated	KIAA1522	DOWN_regulated_mRNA
MKRN2	hsa-miR-302d-3p	uc003bxd.1	-21.62	814	836	6471	18.72	0	hsa-miR-302d-3p	UP_regulated	MKRN2	DOWN_regulated_mRNA
MKRN2	hsa-miR-302d-3p	uc003bxe.1	-21.62	814	836	6471	18.72	0	hsa-miR-302d-3p	UP_regulated	MKRN2	DOWN_regulated_mRNA
ACAD9	hsa-miR-302d-3p	uc003ela.2	-21.82	420	447	6471	18.72	0	hsa-miR-302d-3p	UP_regulated	ACAD9	DOWN_regulated_mRNA
ACAD9	hsa-miR-302d-3p	uc003elb.1	-21.82	420	447	6471	18.72	0	hsa-miR-302d-3p	UP_regulated	ACAD9	DOWN_regulated_mRNA
ACAD9	hsa-miR-302d-3p	uc003ele.1	-21.82	420	447	6471	18.72	0	hsa-miR-302d-3p	UP_regulated	ACAD9	DOWN_regulated_mRNA
TMEM41A	hsa-miR-302d-3p	uc003fpl.1	-21.57	449	476	6471	18.72	0	hsa-miR-302d-3p	UP_regulated	TMEM41A	DOWN_regulated_mRNA
WHSC1	hsa-miR-302d-3p	uc003gdz.2	-22.39	683	716	6471	18.72	0	hsa-miR-302d-3p	UP_regulated	WHSC1	DOWN_regulated_mRNA
WHSC1	hsa-miR-302d-3p	uc003geb.2	-22.39	683	716	6471	18.72	0	hsa-miR-302d-3p	UP_regulated	WHSC1	DOWN_regulated_mRNA
WHSC1	hsa-miR-302d-3p	uc003gec.2	-22.39	683	716	6471	18.72	0	hsa-miR-302d-3p	UP_regulated	WHSC1	DOWN_regulated_mRNA
WHSC1	hsa-miR-302d-3p	uc003ged.2	-22.39	683	716	6471	18.72	0	hsa-miR-302d-3p	UP_regulated	WHSC1	DOWN_regulated_mRNA
WHSC1	hsa-miR-302d-3p	uc003gee.2	-22.39	5369	5402	6471	18.72	0	hsa-miR-302d-3p	UP_regulated	WHSC1	DOWN_regulated_mRNA
WHSC1	hsa-miR-302d-3p	uc003gef.2	-22.39	5502	5535	6471	18.72	0	hsa-miR-302d-3p	UP_regulated	WHSC1	DOWN_regulated_mRNA
WHSC1	hsa-miR-302d-3p	uc003gei.2	-22.39	683	716	6471	18.72	0	hsa-miR-302d-3p	UP_regulated	WHSC1	DOWN_regulated_mRNA
WHSC1	hsa-miR-302d-3p	uc010icf.1	-22.39	683	716	6471	18.72	0	hsa-miR-302d-3p	UP_regulated	WHSC1	DOWN_regulated_mRNA
ADD1	hsa-miR-302d-3p	uc003gfu.1	-20.97	4008	4031	6471	18.72	0	hsa-miR-302d-3p	UP_regulated	ADD1	DOWN_regulated_mRNA	2874152	2874175	2873981	2874266	+	AluSx	SINE
MTMR12	hsa-miR-302d-3p	uc003jhq.1	-21.46	882	904	6471	18.72	0	hsa-miR-302d-3p	UP_regulated	MTMR12	DOWN_regulated_mRNA
MTMR12	hsa-miR-302d-3p	uc010iuk.1	-21.46	882	904	6471	18.72	0	hsa-miR-302d-3p	UP_regulated	MTMR12	DOWN_regulated_mRNA
MTMR12	hsa-miR-302d-3p	uc010iul.1	-21.46	882	904	6471	18.72	0	hsa-miR-302d-3p	UP_regulated	MTMR12	DOWN_regulated_mRNA
FBXL17	hsa-miR-302d-3p	uc003kon.2	-21	2309	2334	6471	18.72	0	hsa-miR-302d-3p	UP_regulated	FBXL17	DOWN_regulated_mRNA
MAT2B	hsa-miR-302d-3p	uc003lzj.1	-21.57	561	584	6471	18.72	0	hsa-miR-302d-3p	UP_regulated	MAT2B	DOWN_regulated_mRNA
MAT2B	hsa-miR-302d-3p	uc003lzk.1	-21.57	561	584	6471	18.72	0	hsa-miR-302d-3p	UP_regulated	MAT2B	DOWN_regulated_mRNA
MAT2B	hsa-miR-302d-3p	uc003lzl.1	-21.57	2153	2176	6471	18.72	0	hsa-miR-302d-3p	UP_regulated	MAT2B	DOWN_regulated_mRNA
MAML1	hsa-miR-302d-3p	uc003mkm.1	-20.04	1237	1262	6471	18.72	0	hsa-miR-302d-3p	UP_regulated	MAML1	DOWN_regulated_mRNA
KCTD20	hsa-miR-302d-3p	uc003ome.1	-25.93	1473	1503	6471	18.72	0	hsa-miR-302d-3p	UP_regulated	KCTD20	DOWN_regulated_mRNA
KCTD20	hsa-miR-302d-3p	uc010jwk.1	-25.93	1473	1503	6471	18.72	0	hsa-miR-302d-3p	UP_regulated	KCTD20	DOWN_regulated_mRNA
FAM46A	hsa-miR-302d-3p	uc003pjf.1	-21.06	2455	2478	6471	18.72	0	hsa-miR-302d-3p	UP_regulated	FAM46A	DOWN_regulated_mRNA
FAM46A	hsa-miR-302d-3p	uc003pjg.1	-21.06	2455	2478	6471	18.72	0	hsa-miR-302d-3p	UP_regulated	FAM46A	DOWN_regulated_mRNA
LYRM2	hsa-miR-302d-3p	uc003pnm.1	-21.32	1331	1358	6471	18.72	0	hsa-miR-302d-3p	UP_regulated	LYRM2	DOWN_regulated_mRNA
HEATR2	hsa-miR-302d-3p	uc003sja.2	-20.01	1752	1774	6471	18.72	0	hsa-miR-302d-3p	UP_regulated	HEATR2	DOWN_regulated_mRNA
GTF2IP1	hsa-miR-302d-3p	uc003txp.1	-21.54	217	241	6471	18.72	0	hsa-miR-302d-3p	UP_regulated	GTF2IP1	DOWN_regulated_mRNA
GTF2IP1	hsa-miR-302d-3p	uc003ubw.1	-21.54	217	241	6471	18.72	0	hsa-miR-302d-3p	UP_regulated	GTF2IP1	DOWN_regulated_mRNA
CUL1	hsa-miR-302d-3p	uc010lpg.1	-22.03	320	344	6471	18.72	0	hsa-miR-302d-3p	UP_regulated	CUL1	DOWN_regulated_mRNA
CUL1	hsa-miR-302d-3p	uc003wey.1	-22.03	320	344	6471	18.72	0	hsa-miR-302d-3p	UP_regulated	CUL1	DOWN_regulated_mRNA
CUL1	hsa-miR-302d-3p	uc003wez.1	-22.03	320	344	6471	18.72	0	hsa-miR-302d-3p	UP_regulated	CUL1	DOWN_regulated_mRNA
CUL1	hsa-miR-302d-3p	uc003wfa.1	-22.03	320	344	6471	18.72	0	hsa-miR-302d-3p	UP_regulated	CUL1	DOWN_regulated_mRNA
SLC7A2	hsa-miR-302d-3p	uc003wxq.2	-22.67	3928	3955	6471	18.72	0	hsa-miR-302d-3p	UP_regulated	SLC7A2	DOWN_regulated_mRNA
SLC7A2	hsa-miR-302d-3p	uc003wxo.2	-22.67	3928	3955	6471	18.72	0	hsa-miR-302d-3p	UP_regulated	SLC7A2	DOWN_regulated_mRNA
SLC7A2	hsa-miR-302d-3p	uc003wxp.2	-22.67	3928	3955	6471	18.72	0	hsa-miR-302d-3p	UP_regulated	SLC7A2	DOWN_regulated_mRNA
SLC7A2	hsa-miR-302d-3p	uc010lsx.1	-22.67	3928	3955	6471	18.72	0	hsa-miR-302d-3p	UP_regulated	SLC7A2	DOWN_regulated_mRNA
MYST3	hsa-miR-302d-3p	uc010lxb.1	-28.29	472	493	6471	18.72	0	hsa-miR-302d-3p	UP_regulated	MYST3	DOWN_regulated_mRNA
MYST3	hsa-miR-302d-3p	uc010lxc.1	-28.29	472	493	6471	18.72	0	hsa-miR-302d-3p	UP_regulated	MYST3	DOWN_regulated_mRNA
MYST3	hsa-miR-302d-3p	uc003xon.2	-28.29	472	493	6471	18.72	0	hsa-miR-302d-3p	UP_regulated	MYST3	DOWN_regulated_mRNA
YWHAZ	hsa-miR-302d-3p	uc003yjy.1	-22.5	1039	1062	6471	18.72	0	hsa-miR-302d-3p	UP_regulated	YWHAZ	DOWN_regulated_mRNA
FAM84B	hsa-miR-302d-3p	uc003yrz.1	-20.64	262	292	6471	18.72	0	hsa-miR-302d-3p	UP_regulated	FAM84B	DOWN_regulated_mRNA
MAMDC2	hsa-miR-302d-3p	uc004ahn.1	-25.42	1254	1278	6471	18.72	0	hsa-miR-302d-3p	UP_regulated	MAMDC2	DOWN_regulated_mRNA
PHF2	hsa-miR-302d-3p	uc004aub.1	-20.5	765	790	6471	18.72	0	hsa-miR-302d-3p	UP_regulated	PHF2	DOWN_regulated_mRNA
RABGAP1	hsa-miR-302d-3p	uc010mwf.1	-25.32	493	517	6471	18.72	0	hsa-miR-302d-3p	UP_regulated	RABGAP1	DOWN_regulated_mRNA
ODF2	hsa-miR-302d-3p	uc004bvb.1	-23.4	160	181	6471	18.72	0	hsa-miR-302d-3p	UP_regulated	ODF2	DOWN_regulated_mRNA
ODF2	hsa-miR-302d-3p	uc004bvc.1	-23.4	160	181	6471	18.72	0	hsa-miR-302d-3p	UP_regulated	ODF2	DOWN_regulated_mRNA
ODF2	hsa-miR-302d-3p	uc004bvd.2	-23.4	160	181	6471	18.72	0	hsa-miR-302d-3p	UP_regulated	ODF2	DOWN_regulated_mRNA
ODF2	hsa-miR-302d-3p	uc004bvf.1	-23.4	160	181	6471	18.72	0	hsa-miR-302d-3p	UP_regulated	ODF2	DOWN_regulated_mRNA
ODF2	hsa-miR-302d-3p	uc004bvh.1	-23.4	160	181	6471	18.72	0	hsa-miR-302d-3p	UP_regulated	ODF2	DOWN_regulated_mRNA
CHST3	hsa-miR-302d-3p	uc001jsn.1	-22.04	1441	1462	6471	18.72	0	hsa-miR-302d-3p	UP_regulated	CHST3	DOWN_regulated_mRNA
PPFIA1	hsa-miR-302d-3p	uc001opp.1	-21.8	451	478	6471	18.72	0	hsa-miR-302d-3p	UP_regulated	PPFIA1	DOWN_regulated_mRNA
RNF121	hsa-miR-302d-3p	uc001ora.1	-24.76	420	441	6471	18.72	0	hsa-miR-302d-3p	UP_regulated	RNF121	DOWN_regulated_mRNA
RNF121	hsa-miR-302d-3p	uc001orb.1	-24.76	420	441	6471	18.72	0	hsa-miR-302d-3p	UP_regulated	RNF121	DOWN_regulated_mRNA
RNF121	hsa-miR-302d-3p	uc001orc.1	-24.76	420	441	6471	18.72	0	hsa-miR-302d-3p	UP_regulated	RNF121	DOWN_regulated_mRNA
RNF121	hsa-miR-302d-3p	uc001ord.1	-24.76	420	441	6471	18.72	0	hsa-miR-302d-3p	UP_regulated	RNF121	DOWN_regulated_mRNA
RNF121	hsa-miR-302d-3p	uc009yst.1	-24.76	566	587	6471	18.72	0	hsa-miR-302d-3p	UP_regulated	RNF121	DOWN_regulated_mRNA
P2RY6	hsa-miR-302d-3p	uc001otm.1	-23.18	706	736	6471	18.72	0	hsa-miR-302d-3p	UP_regulated	P2RY6	DOWN_regulated_mRNA
P2RY6	hsa-miR-302d-3p	uc001otn.1	-23.18	706	736	6471	18.72	0	hsa-miR-302d-3p	UP_regulated	P2RY6	DOWN_regulated_mRNA
P2RY6	hsa-miR-302d-3p	uc001oto.1	-23.18	706	736	6471	18.72	0	hsa-miR-302d-3p	UP_regulated	P2RY6	DOWN_regulated_mRNA
P2RY6	hsa-miR-302d-3p	uc001otp.1	-23.18	706	736	6471	18.72	0	hsa-miR-302d-3p	UP_regulated	P2RY6	DOWN_regulated_mRNA
P2RY6	hsa-miR-302d-3p	uc001otq.1	-23.18	706	736	6471	18.72	0	hsa-miR-302d-3p	UP_regulated	P2RY6	DOWN_regulated_mRNA
P2RY6	hsa-miR-302d-3p	uc001otr.1	-23.18	706	736	6471	18.72	0	hsa-miR-302d-3p	UP_regulated	P2RY6	DOWN_regulated_mRNA
P2RY6	hsa-miR-302d-3p	uc001ots.1	-23.18	706	736	6471	18.72	0	hsa-miR-302d-3p	UP_regulated	P2RY6	DOWN_regulated_mRNA
CBX5	hsa-miR-302d-3p	uc001sfh.2	-22.56	3893	3912	6471	18.72	0	hsa-miR-302d-3p	UP_regulated	CBX5	DOWN_regulated_mRNA
CBX5	hsa-miR-302d-3p	uc001sfj.2	-22.56	3893	3912	6471	18.72	0	hsa-miR-302d-3p	UP_regulated	CBX5	DOWN_regulated_mRNA
CBX5	hsa-miR-302d-3p	uc001sfk.2	-22.56	3893	3912	6471	18.72	0	hsa-miR-302d-3p	UP_regulated	CBX5	DOWN_regulated_mRNA
CBX5	hsa-miR-302d-3p	uc001sfi.2	-22.56	3893	3912	6471	18.72	0	hsa-miR-302d-3p	UP_regulated	CBX5	DOWN_regulated_mRNA
NUAK1	hsa-miR-302d-3p	uc001tlj.1	-22.22	2919	2943	6471	18.72	0	hsa-miR-302d-3p	UP_regulated	NUAK1	DOWN_regulated_mRNA
ATXN2	hsa-miR-302d-3p	uc001tsl.1	-21.54	563	585	6471	18.72	0	hsa-miR-302d-3p	UP_regulated	ATXN2	DOWN_regulated_mRNA
ARHGEF7	hsa-miR-302d-3p	uc001vrr.2	-21.32	1921	1944	6471	18.72	0	hsa-miR-302d-3p	UP_regulated	ARHGEF7	DOWN_regulated_mRNA
ARHGEF7	hsa-miR-302d-3p	uc001vrs.2	-21.32	1921	1944	6471	18.72	0	hsa-miR-302d-3p	UP_regulated	ARHGEF7	DOWN_regulated_mRNA
ARHGEF7	hsa-miR-302d-3p	uc001vrt.2	-21.32	1921	1944	6471	18.72	0	hsa-miR-302d-3p	UP_regulated	ARHGEF7	DOWN_regulated_mRNA
ZFYVE26	hsa-miR-302d-3p	uc001xka.1	-20.52	1646	1665	6471	18.72	0	hsa-miR-302d-3p	UP_regulated	ZFYVE26	DOWN_regulated_mRNA
KIAA1737	hsa-miR-302d-3p	uc001xtc.1	-21.04	527	553	6471	18.72	0	hsa-miR-302d-3p	UP_regulated	KIAA1737	DOWN_regulated_mRNA
KIAA1737	hsa-miR-302d-3p	uc001xtd.1	-21.04	527	553	6471	18.72	0	hsa-miR-302d-3p	UP_regulated	KIAA1737	DOWN_regulated_mRNA
UBE3A	hsa-miR-302d-3p	uc001zaq.1	-20.95	915	941	6471	18.72	0	hsa-miR-302d-3p	UP_regulated	UBE3A	DOWN_regulated_mRNA
UBE3A	hsa-miR-302d-3p	uc001zar.1	-20.95	915	941	6471	18.72	0	hsa-miR-302d-3p	UP_regulated	UBE3A	DOWN_regulated_mRNA
UBE3A	hsa-miR-302d-3p	uc001zas.1	-20.95	915	941	6471	18.72	0	hsa-miR-302d-3p	UP_regulated	UBE3A	DOWN_regulated_mRNA
UBE3A	hsa-miR-302d-3p	uc001zat.1	-20.95	915	941	6471	18.72	0	hsa-miR-302d-3p	UP_regulated	UBE3A	DOWN_regulated_mRNA
NR2F2	hsa-miR-302d-3p	uc002btp.1	-22.79	584	611	6471	18.72	0	hsa-miR-302d-3p	UP_regulated	NR2F2	DOWN_regulated_mRNA
NR2F2	hsa-miR-302d-3p	uc002btq.1	-22.79	584	611	6471	18.72	0	hsa-miR-302d-3p	UP_regulated	NR2F2	DOWN_regulated_mRNA
IGF1R	hsa-miR-302d-3p	uc002bul.1	-20.48	257	281	6471	18.72	0	hsa-miR-302d-3p	UP_regulated	IGF1R	DOWN_regulated_mRNA
IGF1R	hsa-miR-302d-3p	uc010bon.1	-20.48	257	281	6471	18.72	0	hsa-miR-302d-3p	UP_regulated	IGF1R	DOWN_regulated_mRNA
UBE2I	hsa-miR-302d-3p	uc002cle.1	-20.65	1121	1148	6471	18.72	0	hsa-miR-302d-3p	UP_regulated	UBE2I	DOWN_regulated_mRNA	1306858	1306885	1306844	1307150	+	AluSx	SINE
NDE1	hsa-miR-302d-3p	uc002ddu.1	-21.65	488	513	6471	18.72	0	hsa-miR-302d-3p	UP_regulated	NDE1	DOWN_regulated_mRNA
RABEP1	hsa-miR-302d-3p	uc002gbm.2	-22.6	696	719	6471	18.72	0	hsa-miR-302d-3p	UP_regulated	RABEP1	DOWN_regulated_mRNA
RABEP1	hsa-miR-302d-3p	uc002gbl.2	-22.6	696	719	6471	18.72	0	hsa-miR-302d-3p	UP_regulated	RABEP1	DOWN_regulated_mRNA
MLLT6	hsa-miR-302d-3p	uc002hqi.2	-20.27	344	367	6471	18.72	0	hsa-miR-302d-3p	UP_regulated	MLLT6	DOWN_regulated_mRNA
MLLT6	hsa-miR-302d-3p	uc002hqk.2	-20.27	344	367	6471	18.72	0	hsa-miR-302d-3p	UP_regulated	MLLT6	DOWN_regulated_mRNA
DHX40	hsa-miR-302d-3p	uc002ixn.1	-22.12	78	107	6471	18.72	0	hsa-miR-302d-3p	UP_regulated	DHX40	DOWN_regulated_mRNA
DHX40	hsa-miR-302d-3p	uc002ixn.1	-23.39	956	980	6471	18.72	0	hsa-miR-302d-3p	UP_regulated	DHX40	DOWN_regulated_mRNA
NPLOC4	hsa-miR-302d-3p	uc002kau.2	-20.36	81	107	6471	18.72	0	hsa-miR-302d-3p	UP_regulated	NPLOC4	DOWN_regulated_mRNA
RAB12	hsa-miR-302d-3p	uc002kno.1	-25.48	3799	3822	6471	18.72	0	hsa-miR-302d-3p	UP_regulated	RAB12	DOWN_regulated_mRNA
CABLES1	hsa-miR-302d-3p	uc002kub.2	-21.71	32	58	6471	18.72	0	hsa-miR-302d-3p	UP_regulated	CABLES1	DOWN_regulated_mRNA
CABLES1	hsa-miR-302d-3p	uc002kuc.2	-21.71	32	58	6471	18.72	0	hsa-miR-302d-3p	UP_regulated	CABLES1	DOWN_regulated_mRNA
CABLES1	hsa-miR-302d-3p	uc002kud.2	-21.71	32	58	6471	18.72	0	hsa-miR-302d-3p	UP_regulated	CABLES1	DOWN_regulated_mRNA
LMAN1	hsa-miR-302d-3p	uc002lhz.1	-21.78	1050	1075	6471	18.72	0	hsa-miR-302d-3p	UP_regulated	LMAN1	DOWN_regulated_mRNA
MBP	hsa-miR-302d-3p	uc002lmr.1	-22.21	1375	1396	6471	18.72	0	hsa-miR-302d-3p	UP_regulated	MBP	DOWN_regulated_mRNA
MBP	hsa-miR-302d-3p	uc002lmr.1	-22.53	2780	2805	6471	18.72	0	hsa-miR-302d-3p	UP_regulated	MBP	DOWN_regulated_mRNA
ARHGEF18	hsa-miR-302d-3p	uc002mgg.1	-20.21	1467	1488	6471	18.72	0	hsa-miR-302d-3p	UP_regulated	ARHGEF18	DOWN_regulated_mRNA
ARHGEF18	hsa-miR-302d-3p	uc002mgh.1	-20.21	1467	1488	6471	18.72	0	hsa-miR-302d-3p	UP_regulated	ARHGEF18	DOWN_regulated_mRNA
ARHGEF18	hsa-miR-302d-3p	uc002mgi.1	-20.21	1467	1488	6471	18.72	0	hsa-miR-302d-3p	UP_regulated	ARHGEF18	DOWN_regulated_mRNA
ARHGEF18	hsa-miR-302d-3p	uc002mgj.1	-20.21	1688	1709	6471	18.72	0	hsa-miR-302d-3p	UP_regulated	ARHGEF18	DOWN_regulated_mRNA
SLC35E1	hsa-miR-302d-3p	uc002nel.2	-28.94	3557	3579	6471	18.72	0	hsa-miR-302d-3p	UP_regulated	SLC35E1	DOWN_regulated_mRNA
SUV420H2	hsa-miR-302d-3p	uc002qkj.2	-21.65	613	635	6471	18.72	0	hsa-miR-302d-3p	UP_regulated	SUV420H2	DOWN_regulated_mRNA
SUV420H2	hsa-miR-302d-3p	uc002qkl.1	-21.65	613	635	6471	18.72	0	hsa-miR-302d-3p	UP_regulated	SUV420H2	DOWN_regulated_mRNA
TGM2	hsa-miR-302d-3p	uc002xht.1	-21.84	80	112	6471	18.72	0	hsa-miR-302d-3p	UP_regulated	TGM2	DOWN_regulated_mRNA
ZHX3	hsa-miR-302d-3p	uc010ggg.1	-21.53	4200	4228	6471	18.72	0	hsa-miR-302d-3p	UP_regulated	ZHX3	DOWN_regulated_mRNA
ZHX3	hsa-miR-302d-3p	uc002xjq.1	-21.53	3875	3903	6471	18.72	0	hsa-miR-302d-3p	UP_regulated	ZHX3	DOWN_regulated_mRNA
ZHX3	hsa-miR-302d-3p	uc002xjr.1	-21.53	3875	3903	6471	18.72	0	hsa-miR-302d-3p	UP_regulated	ZHX3	DOWN_regulated_mRNA
ZHX3	hsa-miR-302d-3p	uc002xjs.1	-21.53	4140	4168	6471	18.72	0	hsa-miR-302d-3p	UP_regulated	ZHX3	DOWN_regulated_mRNA
ZHX3	hsa-miR-302d-3p	uc002xjt.1	-21.53	4140	4168	6471	18.72	0	hsa-miR-302d-3p	UP_regulated	ZHX3	DOWN_regulated_mRNA
ZHX3	hsa-miR-302d-3p	uc002xju.1	-21.53	4140	4168	6471	18.72	0	hsa-miR-302d-3p	UP_regulated	ZHX3	DOWN_regulated_mRNA
MAPK1	hsa-miR-302d-3p	uc002zvn.1	-23.81	1768	1793	6471	18.72	0	hsa-miR-302d-3p	UP_regulated	MAPK1	DOWN_regulated_mRNA
MAPK1	hsa-miR-302d-3p	uc002zvn.1	-20.35	564	591	6471	18.72	0	hsa-miR-302d-3p	UP_regulated	MAPK1	DOWN_regulated_mRNA
UNC84B	hsa-miR-302d-3p	uc003awh.1	-25.3	470	491	6471	18.72	0	hsa-miR-302d-3p	UP_regulated	UNC84B	DOWN_regulated_mRNA
UNC84B	hsa-miR-302d-3p	uc003awi.1	-25.3	470	491	6471	18.72	0	hsa-miR-302d-3p	UP_regulated	UNC84B	DOWN_regulated_mRNA
UNC84B	hsa-miR-302d-3p	uc010gxq.1	-25.3	470	491	6471	18.72	0	hsa-miR-302d-3p	UP_regulated	UNC84B	DOWN_regulated_mRNA
UNC84B	hsa-miR-302d-3p	uc010gxr.1	-25.3	470	491	6471	18.72	0	hsa-miR-302d-3p	UP_regulated	UNC84B	DOWN_regulated_mRNA
UNC84B	hsa-miR-302d-3p	uc010gxs.1	-25.3	175	196	6471	18.72	0	hsa-miR-302d-3p	UP_regulated	UNC84B	DOWN_regulated_mRNA
