# Supplementary material for: Alu-miRNA interactions modulate transcript isoform diversity in stress response and reveal signatures of positive selection
Source: Sci Rep. 2016 Sep 2;6:32348. doi: 10.1038/srep32348 (PMC5009348; doi:10.1038/srep32348)
Supplement: Supplementary table S4 [file srep32348-s5.xls]

## Sheet: DLR Assay Raw Data
DLR Assay for Alu-miRNA target clones in batches
Sample	Firefly	Renilla	Ratio (R/F)	Average	Normalized wrt Empty Vector	Normalized individually	Std. Dev.
Batch 1
Empty Vector_NHS	56	818	14.6071	14.7605	1	1
Empty Vector_NHS	58	865	14.9138
RAD1-Alu_NHS	5851	40508	6.92326	6.97652	0.472649	0.469041	0.003608
RAD1-Alu_NHS	7826	55015	7.02977			0.476257
RAD1-Alu+AntimiR_NHS	765	13212	17.2706	17.4207	1.18023	1.17006	0.0101731
RAD1-Alu+AntimiR_NHS	825	14496	17.5709			1.1904
RAD1-UTR_NHS	22392	86660	3.87013	4.00587	0.271392	0.262196	0.00919592
RAD1-UTR_NHS	33523	138839	4.1416			0.280588
RAD1-UTR+AntimiR_NHS	728	9465	13.0014	13.9331	0.943946	0.880824	0.0631217
RAD1-UTR+AntimiR_NHS	1028	15281	14.8648			1.00707
Batch 2
Empty Vector_NHS	127	1870	14.7244	15.2199	1	1
Empty Vector_NHS	130	2043	15.7154
NR2C1-Alu_NHS	29951	116595	3.89286	3.68987	0.242437	0.255774	0.0133371
NR2C1-Alu_NHS	41306	144029	3.48688			0.2291
NR2C1-Alu+AntimiR_NHS	958	12032	12.5595	11.764	0.772938	0.825203	0.0522651
NR2C1-Alu+AntimiR_NHS	986	10815	10.9686			0.720672
NR2C1-UTR_NHS	13115	2553	0.194663	0.188987	0.19	0.19	0.005
NR2C1-UTR_NHS	14189	2601	0.183311			0.18
NR2C1-UTR+AntimiR_NHS	346	242	0.699422	0.610182	0.61		0.09
NR2C1-UTR+AntimiR_NHS	382	199	0.520942
Batch 3
Empty Vector_NHS	1098	13972	12.725	12.5346	1	1
Empty Vector_NHS	1316	16245	12.3442
FKBP9-UTR_NHS	41631	447373	10.7462	9.89854	0.789698	0.85732	0.0676213
FKBP9-UTR_NHS	49510	448112	9.05094			0.722077
FKBP9-UTR+AntimiR_NHS	2715	52693	19.4081	18.8883	1.50689	1.54836	0.0414721
FKBP9-UTR+AntimiR_NHS	5062	92981	18.3684			1.46542
GTSE1-UTR_NHS	57065	185790	3.25576	3.16198	0.252261	0.259742	0.00748152
GTSE1-UTR_NHS	58793	180389	3.06821			0.244779
GTSE1-UTR+AntimiR_NHS	5001	43308	8.65987	9.32903	0.744263	0.690878	0.0533852
GTSE1-UTR+AntimiR_NHS	4424	44232	9.99819			0.797648
Batch 4
Empty Vector_NHS	169	5186	30.6864	27.9744	1	1
Empty Vector_NHS	240	6063	25.2625
FKBP9-Alu_NHS	2071	22564	10.8952	10.7165	0.383082	0.38947	0.00638868
FKBP9-Alu_NHS	1919	20222	10.5378			0.376693
FKBP9-Alu+AntimiR_NHS	488	6410	13.1352	16.4935	0.58959	0.469544	0.120046
FKBP9-Alu+AntimiR_NHS	418	8298	19.8517			0.709636
Batch 5
Empty Vector_NHS	614	16027	26.1026	27.615	1	1
Empty Vector_NHS	730	21263	29.1274
GTSE1-Alu_NHS	9460	150825	15.9434	14.2039	0.514355	0.577347	0.0629924
GTSE1-Alu_NHS	9684	120705	12.4644			0.451362
GTSE1-Alu+AntimiR_NHS	2599	74575	28.6937	29.7896	1.07875	1.03906	0.0396843
GTSE1-Alu+AntimiR_NHS	1930	59609	30.8855			1.11843
Sample	Firefly	Renilla	Ratio (R/F)	Average	Normalized wrt Empty Vector
Empty Vector-psiCheck2	173	13829	79.9364
Empty Vector-psiCheck2	153	12429	81.2353
Empty Vector-psiCheck2	149	12509	83.953	81.7082	1
UBE2I-Alu	1264	67524	53.4209
UBE2I-Alu	1511	76488	50.6208
UBE2I-Alu	1195	56487	47.2695	50.437	0.617282
UBE2I-Alu+302d Mimic	958	30810	32.1608
UBE2I-Alu+302d Mimic	1006	31390	31.2028
UBE2I-Alu+302d Mimic	1106	31477	28.4602	30.6079	0.3746
UBE2I-UTR	2282	91785	40.2213
UBE2I-UTR	3677	155068	42.1724
UBE2I-UTR	3250	127563	39.2502	40.548	0.496253
UBE2I-UTR+302d Mimic	4644	126847	27.3142
UBE2I-UTR+302d Mimic	7473	217924	29.1615
UBE2I-UTR+302d Mimic	7184	183999	25.6123	27.3627	0.334883
