# Supplementary material for: Alu-miRNA interactions modulate transcript isoform diversity in stress response and reveal signatures of positive selection
Source: Sci Rep. 2016 Sep 2;6:32348. doi: 10.1038/srep32348 (PMC5009348; doi:10.1038/srep32348)
Supplement: Supplementary table S5 [file srep32348-s6.xls]

## Sheet: Alu vs. non-Alu SNPs
Global FST	Alu		non-Alu			YRI	Alu		non-Alu			CHB	Alu		non-Alu			CEU	Alu		non-Alu
Transcript ID	Total SNP Count	High FST SNP Count	Total SNP Count	High FST SNP Count		Transcript ID	Total SNP Count	High iHS SNP Count	Total SNP Count	High iHS SNP Count		Transcript ID	Total SNP Count	High iHS SNP Count	Total SNP Count	High iHS SNP Count		Transcript ID	Total SNP Count	High iHS SNP Count	Total SNP Count	High iHS SNP Count		Comparative analyses of the occurrence of high FST/ high iHS SNPs in the Alu vs. the non-Alu regions of the 3'UTR.
NM_000777			1	1		NM_001006610	1	1	1	1		NM_006919	1	1	1	1		NM_001198842	1	1	1	1
NM_000853			1	1		NM_001145645	1	1	1	1		NM_144664	2	2	1	1		NM_001204450	1	1	1	1
NM_001005283			1	1		NM_001286821	1	1	1	1		NM_001114387	1		1	1		NM_001204451	1	1	1	1
NM_001006109			1	1		NM_001565	1	1	1	1		NM_024640	1		1	1		NM_001304341	1	1	1	1
NM_001031698			1	1		NM_181715	1	1	1	1		NM_182606	1		1	1		NM_003505	1	1	1	1
NM_001033719	2		1	1		NM_001278945	2	1	1	1		NR_109771_0	1		1	1		NM_006431	1	1	1	1
NM_001040032			1	1		NM_018492	2	1	1	1		NM_000239	2		1	1		NR_038882_3	1	1	1	1
NM_001077490_5			1	1		NM_032312	2	1	1	1		NM_000536			1	1		NM_014705	2	1	1	1
NM_001085479			1	1		NM_001131035	3	1	1	1		NM_001167911			1	1		NM_198213_1	2	1	1	1
NM_001100812			1	1		NM_001131036	3	1	1	1		NM_001167912			1	1		NR_125364_5	4	2	1	1
NM_001100916			1	1		NM_032280	3	1	1	1		NM_001204221			1	1		NM_000274	1		1	1
NM_001122607			1	1		NM_017798	5	1	1	1		NM_001243785			1	1		NM_000994	1		1	1
NM_001130045			1	1		NR_024261_3	5	1	1	1		NM_001243786			1	1		NM_001007073	1		1	1
NM_001144762			1	1		NM_173082	2	2	1	1		NM_001291308_1			1	1		NM_001007074	1		1	1
NM_001145028			1	1		NR_002612_10	2	2	1	1		NM_001304762			1	1		NM_001127395	1		1	1
NM_001145054			1	1		NM_000576	1		1	1		NM_006398			1	1		NM_001135934	1		1	1
NM_001145320			1	1		NM_001145411	1		1	1		NM_018166			1	1		NM_001135935	1		1	1
NM_001161575	1		1	1		NM_001165993	1		1	1		NM_024621			1	1		NM_001135936	1		1	1
NM_001195190	1	1	1	1		NM_001167575	1		1	1		NM_173625			1	1		NM_001171814	1		1	1
NM_001195427_1			1	1		NM_002009	1		1	1		NR_002318_3			1	1		NM_001276267	1		1	1
NM_001195520			1	1		NM_006653	1		1	1		NR_002833_10			1	1		NM_001276268	1		1	1
NM_001198909			1	1		NM_016620	1		1	1		NR_024191_7			1	1		NM_001278629	1		1	1
NM_001200001	1		1	1		NM_019071	1		1	1		NR_051966_1			1	1		NM_001278630	1		1	1
NM_001203258_5			1	1		NM_024725	1		1	1		NR_052013_13			1	1		NM_001282601	1		1	1
NM_001207023			1	1		NM_024828	1		1	1		NR_120432_1			1	1		NM_001282602	1		1	1
NM_001253726			1	1		NM_031952	1		1	1		NM_001134486			1	1		NM_001282603	1		1	1
NM_001256358_0			1	1		NM_032186	1		1	1		NM_015469			1	1		NM_001282604	1		1	1
NM_001256538			1	1		NM_152373	1		1	1		NM_016275_0			1	1		NM_001282605	1		1	1
NM_001261411			1	1		NM_182501	1		1	1		NM_052942			1	1		NM_001286665	1		1	1
NM_001276318_2			1	1		NM_198336	1		1	1		NR_002140			1	1		NM_001286666	1		1	1
NM_001286462_1	5		1	1		NM_201269	1		1	1		NR_003561_18			1	1		NM_001286667	1		1	1
NM_001291829			1	1		NR_027460_6	1		1	1		NR_021493_1			1	1		NM_001289174	1		1	1
NM_001291830			1	1		NR_027779_3	1		1	1		NR_027768_16			1	1		NM_001289176	1		1	1
NM_001293807			1	1		NR_033296_4	1		1	1		NR_038862_1			1	1		NM_001300898	1		1	1
NM_001293808			1	1		NR_033297_4	1		1	1		NR_104133_0			1	1		NM_004275	1		1	1
NM_001293809			1	1		NR_033298_5	1		1	1		NR_110229_1			1	1		NM_006475	1		1	1
NM_001293810			1	1		NR_038833_1	1		1	1		NR_130778_0			1	1		NM_006601	1		1	1
NM_001293811			1	1		NR_038948_2	1		1	1		NM_001184718	2	1	1	1		NM_007375	1		1	1
NM_001293812			1	1		NR_039978_2	1		1	1		NM_015508	2	1	1	1		NM_014494	1		1	1
NM_001293813			1	1		NR_073479_2	1		1	1		NM_001277339	1		1	1		NM_015070	1		1	1
NM_001293814			1	1		NR_109771_0	1		1	1		NM_020130	1		1	1		NM_018224	1		1	1
NM_001300779	1		1	1		NM_001130037	2		1	1		NR_110833_2	1		1	1		NM_022553	1		1	1
NM_001300846			1	1		NM_001168551	2		1	1		NM_001080398			1	1		NM_022788	1		1	1
NM_001300848			1	1		NM_001172303	2		1	1		NM_001089591			1	1		NM_031275	1		1	1
NM_001305141			1	1		NM_001172304	2		1	1		NM_001184717			1	1		NM_145280	1		1	1
NM_001305142			1	1		NM_004490	2		1	1		NM_001301732			1	1		NM_152459	1		1	1
NM_001672			1	1		NM_006911	2		1	1		NM_004713			1	1		NM_152786	1		1	1
NM_003117_0			1	1		NM_018087	2		1	1		NM_182975			1	1		NM_175883	1		1	1
NM_003260			1	1		NM_018712	2		1	1		NR_003713_3			1	1		NM_176876	1		1	1
NM_003660_1			1	1		NM_032844	2		1	1		NR_048535_2			1	1		NR_027779_3	1		1	1
NM_004231			1	1		NR_002599_3	2		1	1		NR_104244_10			1	1		NR_073479_2	1		1	1
NM_004592			1	1		NR_027689_1	2		1	1		NM_001199774	1		2	1		NR_104314_6	1		1	1
NM_005441			1	1		NR_027690_1	2		1	1		NM_002790	1		2	1		NR_120511_1	1		1	1
NM_006491			1	1		NR_103826_8	2		1	1		NM_001007559			2	1		NR_120512_1	1		1	1
NM_006817			1	1		NR_120678_1	2		1	1		NM_001199772			2	1		NR_121601_1	1		1	1
NM_012272			1	1		NM_001243778	3		1	1		NM_001199773			2	1		NM_000239	2		1	1
NM_012291			1	1		NM_001243779	3		1	1		NM_001277127			2	1		NM_002644	2		1	1
NM_014228			1	1		NM_001243780	3		1	1		NM_001286548			2	1		NM_153267	2		1	1
NM_014694			1	1		NM_001243781	3		1	1		NM_001286549			2	1		NR_003561_16	2		1	1
NM_015950			1	1		NM_001243782	3		1	1		NM_005637			2	1		NR_027768_14	2		1	1
NM_015954	1		1	1		NM_032333	3		1	1		NM_176824	3	1	1	1		NM_001276380	3		1	1
NM_015964			1	1		NR_110608_1	5		1	1		NM_001130037	4	1	1	1		NM_016649	3		1	1
NM_016140			1	1		NM_000078			1	1		NM_001159596	4	1	1	1		NM_020164	3		1	1
NM_016592_6			1	1		NM_000196			1	1		NM_017693	4	1	1	1		NM_032467	3		1	1
NM_017570			1	1		NM_000228			1	1		NM_018712	4	1	1	1		NM_000196			1	1
NM_018296	1		1	1		NM_000509			1	1		NM_001127178	2	2	1	1		NM_001003678			1	1
NM_020187			1	1		NM_000596			1	1		NM_001289051	2	2	1	1		NM_001004055_1			1	1
NM_020677			1	1		NM_000812			1	1		NM_001289052	2	2	1	1		NM_001006945			1	1
NM_021945			1	1		NM_000984			1	1		NM_017733	2	2	1	1		NM_001010909			1	1
NM_022059_0			1	1		NM_001007255_1			1	1		NM_001004303			1	1		NM_001014764			1	1
NM_022147			1	1		NM_001007257			1	1		NM_001159597			1	1		NM_001024957			1	1
NM_024299			1	1		NM_001007271_2			1	1		NM_001199649			1	1		NM_001038633_1			1	1
NM_025268			1	1		NM_001008779			1	1		NM_001282682			1	1		NM_001080398			1	1
NM_030818			1	1		NM_001010881			1	1		NM_001282687			1	1		NM_001080978			1	1
NM_080284			1	1		NM_001012708			1	1		NM_005607			1	1		NM_001083113			1	1
NM_080739			1	1		NM_001014794			1	1		NM_015677			1	1		NM_001091			1	1
NM_138353			1	1		NM_001014795			1	1		NM_153831			1	1		NM_001098527			1	1
NM_148901			1	1		NM_001017402			1	1		NR_024397_5			1	1		NM_001099280			1	1
NM_172229			1	1		NM_001024957			1	1		NR_027122_3			1	1		NM_001099281			1	1
NM_182500_1			1	1		NM_001025232_1			1	1		NM_002380			2	1		NM_001102426			1	1
NM_194450			1	1		NM_001032730			1	1		NM_018268			2	1		NM_001122671			1	1
NM_197964	5	2	1	1		NM_001035247			1	1		NM_030583			2	1		NM_001122672			1	1
NM_198951			1	1		NM_001039574			1	1		NM_030625			2	1		NM_001123329			1	1
NR_001558_1			1	1		NM_001042417			1	1		NM_005924	3	1	1	1		NM_001127460			1	1
NR_001558_2			1	1		NM_001042635			1	1		NM_032291	1		1	1		NM_001130445_1			1	1
NR_002578_2			1	1		NM_001077268			1	1		NR_002833_18			1	1		NM_001136478			1	1
NR_003039_0			1	1		NM_001077525			1	1		NR_003505_15			1	1		NM_001136479			1	1
NR_003256_14			1	1		NM_001077526			1	1		NM_001025068			2	1		NM_001142628			1	1
NR_003256_2			1	1		NM_001079521			1	1		NM_001025069			2	1		NM_001143688			1	1
NR_003610_18			1	1		NM_001079522			1	1		NM_001267616			2	1		NM_001144663			1	1
NR_003610_5			1	1		NM_001079827			1	1		NM_001267618			2	1		NM_001144756			1	1
NR_003666_2			1	1		NM_001091			1	1		NM_013371			2	1		NM_001144762			1	1
NR_024019_7			1	1		NM_001123329			1	1		NM_153758			2	1		NM_001145712_1			1	1
NR_024178_2	1	1	1	1		NM_001127641			1	1		NM_173824			2	1		NM_001159545			1	1
NR_024191_0			1	1		NM_001130090			1	1		NM_198399			2	1		NM_001159546			1	1
NR_024448_5			1	1		NM_001130445_1			1	1		NR_038369_5			2	1		NM_001160708			1	1
NR_024480_1			1	1		NM_001135690			1	1		NM_001012750	1	1	1	1		NM_001164595			1	1
NR_026728_8			1	1		NM_001135694			1	1		NM_001012751	1	1	1	1		NM_001166279			1	1
NR_026743_2			1	1		NM_001142459			1	1		NM_001012752	1	1	1	1		NM_001170635			1	1
NR_026966_3			1	1		NM_001142460			1	1		NM_001178116	1	1	1	1		NM_001173514			1	1
NR_027335_2			1	1		NM_001145641			1	1		NM_001178119	1	1	1	1		NM_001173515			1	1
NR_027336_2			1	1		NM_001164410			1	1		NM_001178120	1	1	1	1		NM_001195193			1	1
NR_027486_1			1	1		NM_001164595			1	1		NM_001178121	1	1	1	1		NM_001195653			1	1
NR_027633_13			1	1		NM_001165031			1	1		NM_001178122	1	1	1	1		NM_001195654			1	1
NR_027768_8			1	1		NM_001184705			1	1		NM_001178123	1	1	1	1		NM_001199377			1	1
NR_029451_2			1	1		NM_001195193			1	1		NM_001178124	1	1	1	1		NM_001199933			1	1
NR_030170			1	1		NM_001207067			1	1		NM_001178125	1	1	1	1		NM_001199934			1	1
NR_033234_10			1	1		NM_001207069			1	1		NM_005470	1	1	1	1		NM_001204126			1	1
NR_033656_1			1	1		NM_001258420			1	1		NR_015360_2	1		1	1		NM_001204127			1	1
NR_033871_3			1	1		NM_001258421			1	1		NM_001303001	2		1	1		NM_001204221			1	1
NR_033871_4			1	1		NM_001261834			1	1		NM_000543			1	1		NM_001206796			1	1
NR_033959_5			1	1		NM_001271014			1	1		NM_001007593			1	1		NM_001206797			1	1
NR_033979_1			1	1		NM_001271828			1	1		NM_001923			1	1		NM_001206798			1	1
NR_033999_0			1	1		NM_001272072			1	1		NM_007008			1	1		NM_001206799			1	1
NR_034115_3			1	1		NM_001272106			1	1		NM_018464			1	1		NM_001207067			1	1
NR_034162_1			1	1		NM_001272109			1	1		NM_020532			1	1		NM_001207069			1	1
NR_036542_18			1	1		NM_001272110			1	1		NM_033382			1	1		NM_001236			1	1
NR_036608_3			1	1		NM_001272111			1	1		NM_153828			1	1		NM_001242597			1	1
NR_037489			1	1		NM_001272112			1	1		NM_207520			1	1		NM_001242598			1	1
NR_037718_7			1	1		NM_001272113			1	1		NM_207521			1	1		NM_001242908_1			1	1
NR_037839_3			1	1		NM_001277200			1	1		NR_033255_2			1	1		NM_001242909_1			1	1
NR_037850_4			1	1		NM_001278225			1	1		NR_037804_35			1	1		NM_001242910_1			1	1
NR_038164_6			1	1		NM_001278441			1	1		NR_037892_5			1	1		NM_001252290			1	1
NR_038439_0			1	1		NM_001278442			1	1		NR_037894_6			1	1		NM_001254734			1	1
NR_038829_1			1	1		NM_001278708			1	1		NM_001143823	2		3	1		NM_001256796			1	1
NR_038829_6			1	1		NM_001278709			1	1		NM_001243702	2		3	1		NM_001257144			1	1
NR_038862_1			1	1		NM_001282509			1	1		NM_001243704	2		3	1		NM_001257145			1	1
NR_038889_1			1	1		NM_001282510			1	1		NM_003409	2		3	1		NM_001261397			1	1
NR_038889_3			1	1		NM_001284260			1	1		NM_022133	2		3	1		NM_001261398			1	1
NR_038974_1	1		1	1		NM_001284261			1	1		NM_152836	2		3	1		NM_001267045			1	1
NR_039736			1	1		NM_001284262			1	1		NM_152837	2		3	1		NM_001272072			1	1
NR_039738			1	1		NM_001286085			1	1		NM_001127586_1			1	1		NM_001278187			1	1
NR_039744			1	1		NM_001286123			1	1		NR_024393_2			1	1		NM_001278270			1	1
NR_039856			1	1		NM_001286125			1	1		NR_027120_1			1	1		NM_001278305			1	1
NR_039893			1	1		NM_001286715			1	1		NR_111981_1			1	1		NM_001278306			1	1
NR_045573_6			1	1		NM_001286717			1	1		NR_117100_2			1	1		NM_001278307			1	1
NR_045574_0			1	1		NM_001287503_1			1	1		NM_001284259			2	1		NM_001278308			1	1
NR_045574_4			1	1		NM_001287504_1			1	1		NM_016195			2	1		NM_001278403			1	1
NR_046106_11			1	1		NM_001289174			1	1		NM_001172303	2	1	1	1		NM_001278404			1	1
NR_046215_9			1	1		NM_001289175			1	1		NM_001172304	2	1	1	1		NM_001280559			1	1
NR_046418_4			1	1		NM_001289176			1	1		NM_032844	2	1	1	1		NM_001280560_1			1	1
NR_046427_1			1	1		NM_001289395			1	1		NM_001287813			1	1		NM_001282454			1	1
NR_046853_1			1	1		NM_001293626			1	1		NM_001287814			1	1		NM_001282704			1	1
NR_047571_10			1	1		NM_001301130			1	1		NM_018930			1	1		NM_001282705			1	1
NR_048541_5			1	1		NM_001301131			1	1		NM_018967			1	1		NM_001282706			1	1
NR_051983_0			1	1		NM_001303279			1	1		NM_139178			1	1		NM_001282707			1	1
NR_052013_17			1	1		NM_001304746			1	1		NM_182640			1	1		NM_001286159			1	1
NR_052022_0			1	1		NM_001672			1	1		NR_049728_4			1	1		NM_001286457			1	1
NR_073573_9			1	1		NM_002047			1	1		NR_110174_4			1	1		NM_001286458			1	1
NR_073574_9			1	1		NM_002482			1	1		NM_001282179	1	1	2	1		NM_001286834			1	1
NR_073600_0			1	1		NM_002808			1	1		NM_001282180	1	1	2	1		NM_001286837			1	1
NR_074074_4			1	1		NM_003322			1	1		NM_001282181	1	1	2	1		NM_001287390			1	1
NR_102436_2			1	1		NM_003357			1	1		NM_001032282	1		2	1		NM_001287503_1			1	1
NR_103526_5			1	1		NM_003755			1	1		NM_005655	1		2	1		NM_001287504_1			1	1
NR_103769_0			1	1		NM_003878			1	1		NM_001282182			2	1		NM_001288987_1			1	1
NR_103832_3	1		1	1		NM_004517			1	1		NM_006246			2	1		NM_001289175			1	1
NR_104048_1			1	1		NM_004749			1	1		NM_001300951	3		4	1		NM_001290331			1	1
NR_104066_6			1	1		NM_004853			1	1		NM_003430	3		4	1		NM_001300846			1	1
NR_104071_6			1	1		NM_004935			1	1		NM_001202423	1		1	1		NM_001300939			1	1
NR_104111_17			1	1		NM_004986			1	1		NM_030934	1		1	1		NM_001301064			1	1
NR_104112_16			1	1		NM_005327			1	1		NR_103787_2			1	1		NM_001304371			1	1
NR_104307_12			1	1		NM_005621			1	1		NR_103788_2			1	1		NM_001304815			1	1
NR_104309_12			1	1		NM_005659			1	1		NR_103789_1			1	1		NM_001682			1	1
NR_104425_0			1	1		NM_005662			1	1		NM_016010	1		2	1		NM_001693			1	1
NR_104586_0			1	1		NM_005835			1	1		NM_019004	1		2	1		NM_001855			1	1
NR_104587_0			1	1		NM_006082			1	1		NM_001130003			2	1		NM_001988			1	1
NR_104610_4			1	1		NM_006211			1	1		NM_016396			2	1		NM_002446			1	1
NR_104646_6			1	1		NM_006365			1	1		NM_144642			2	1		NM_002482			1	1
NR_104650_0			1	1		NM_006398			1	1		NM_001257995	2		3	1		NM_002560			1	1
NR_104673_1			1	1		NM_006573			1	1		NM_145049	1		1	1		NM_002654			1	1
NR_108078_1			1	1		NM_006751			1	1		NM_021223			1	1		NM_002800			1	1
NR_109769_2			1	1		NM_007024			1	1		NR_037710_1			1	1		NM_002880			1	1
NR_109951_0			1	1		NM_007186			1	1		NR_073141_4			1	1		NM_002936			1	1
NR_110050_2			1	1		NM_012145			1	1		NR_073143_3			1	1		NM_003260			1	1
NR_110180_0			1	1		NM_012202			1	1		NR_111911_5			1	1		NM_003332			1	1
NR_110266_9			1	1		NM_012387			1	1		NM_001037174	2		2	1		NM_003470			1	1
NR_110458_1			1	1		NM_013237			1	1		NM_003654	2		2	1		NM_003685			1	1
NR_110459_3			1	1		NM_013377			1	1		NM_012097	2		2	1		NM_003878			1	1
NR_110460_3			1	1		NM_013936			1	1		NM_177985	2		2	1		NM_004059			1	1
NR_110461_2			1	1		NM_014078			1	1		NM_001682			2	1		NM_004063			1	1
NR_110463_2			1	1		NM_014466			1	1		NM_015684			2	1		NM_004399			1	1
NR_110464_2			1	1		NM_014670			1	1		NM_016589			2	1		NM_004594			1	1
NR_110465_2			1	1		NM_015239			1	1		NR_104610_2	1	1	3	1		NM_004885			1	1
NR_110466_1			1	1		NM_015399			1	1		NM_001244755	3	1	4	1		NM_005483			1	1
NR_110467_1			1	1		NM_015866			1	1		NM_005752	3	1	4	1		NM_005508			1	1
NR_110468_1			1	1		NM_016205			1	1		NM_001242472	4	1	1	1		NM_005593			1	1
NR_110578_0			1	1		NM_017734			1	1		NM_001242474	4	1	1	1		NM_005742			1	1
NR_110660_3			1	1		NM_017821			1	1		NM_001242475	4	1	1	1		NM_005789			1	1
NR_110751_2			1	1		NM_017890			1	1		NM_001242476	4	1	1	1		NM_005874			1	1
NR_110751_4			1	1		NM_017971			1	1		NM_003419	4	1	1	1		NM_006152			1	1
NR_110802_2			1	1		NM_021945			1	1		NM_001113475	1		1	1		NM_006354			1	1
NR_110901_0			1	1		NM_022485			1	1		NR_003610_5			1	1		NM_006605			1	1
NR_111923_10			1	1		NM_022553			1	1		NR_045628_14			1	1		NM_006751			1	1
NR_119379_2			1	1		NM_023009			1	1		NR_046371_15			1	1		NM_006789_1			1	1
NR_119380_1	1		1	1		NM_024635			1	1		NR_073142_3			1	1		NM_006898			1	1
NR_119381_1	1		1	1		NM_024746			1	1		NM_004688			2	1		NM_007187			1	1
NR_119382_1	1		1	1		NM_024897			1	1		NR_111911_3			2	1		NM_007361			1	1
NR_119383_5			1	1		NM_030900			1	1		NM_001302998			4	1		NM_012163_1			1	1
NR_120601_3			1	1		NM_031294			1	1		NM_001302999			4	1		NM_013377			1	1
NR_125366_1			1	1		NM_032112			1	1		NM_001303000			4	1		NM_014306			1	1
NR_125958_0			1	1		NM_032331			1	1		NM_198996			4	1		NM_014426			1	1
NR_125970_1			1	1		NM_032626			1	1		NM_014686	1	1	1	1		NM_014454			1	1
NR_125970_3			1	1		NM_032850			1	1		NR_110608_1	2		1	1		NM_014581_1			1	1
NR_126356_2			1	1		NM_032983_2			1	1		NM_001249			1	1		NM_014670			1	1
NR_126448_0			1	1		NM_033401			1	1		NM_032112			1	1		NM_014680			1	1
NR_126449_0			1	1		NM_052841			1	1		NM_207002			1	1		NM_014868			1	1
NR_126526_2			1	1		NM_052945			1	1		NR_036650_4			1	1		NM_014871			1	1
NR_130649_15			1	1		NM_080574_0			1	1		NR_104452_15			1	1		NM_015125			1	1
NR_130712_8			1	1		NM_080871			1	1		NR_109980_1			1	1		NM_015162			1	1
NR_130758_4			1	1		NM_138392			1	1		NR_110459_0			1	1		NM_015522			1	1
NM_000207			2	1		NM_138477			1	1		NR_110460_0			1	1		NM_015932			1	1
NM_001002006			2	1		NM_138994			1	1		NR_110465_0			1	1		NM_017890			1	1
NM_001002876			2	1		NM_152298			1	1		NR_110466_0			1	1		NM_018082			1	1
NM_001004470			2	1		NM_152366			1	1		NR_123729_10			1	1		NM_018144			1	1
NM_001009998			2	1		NM_152564			1	1		NR_126383_0			1	1		NM_018358			1	1
NM_001012279_1			2	1		NM_152775			1	1		NM_000573	4	1	2	1		NM_018372			1	1
NM_001014450			2	1		NM_176782			1	1		NM_000651	4	1	2	1		NM_018427			1	1
NM_001031803			2	1		NM_177983			1	1		NM_019859			2	1		NM_018975			1	1
NM_001039372			2	1		NM_178455			1	1		NR_040015_5			2	1		NM_019592			1	1
NM_001040006	1		2	1		NM_182491			1	1		NM_001286725			3	1		NM_020242			1	1
NM_001080505	1		2	1		NM_198285			1	1		NM_020866			3	1		NM_020997			1	1
NM_001085474			2	1		NM_199001			1	1		NM_032476	1		1	1		NM_022104			1	1
NM_001104577			2	1		NM_199122			1	1		NM_000253			1	1		NM_022147			1	1
NM_001110215			2	1		NM_207002			1	1		NM_001300785			1	1		NM_022737			1	1
NM_001122671	1		2	1		NR_001569_6			1	1		NM_080670			1	1		NM_024302			1	1
NM_001122672	1		2	1		NR_002196_3			1	1		NR_024391_1			1	1		NM_024898			1	1
NM_001122770	2		2	1		NR_002570_8			1	1		NR_026883_1			1	1		NM_025216			1	1
NM_001127178	2		2	1		NR_002578_11			1	1		NR_045597_11			1	1		NM_030653			1	1
NM_001127213			2	1		NR_002833_3			1	1		NM_172037	1	1	2	1		NM_030920			1	1
NM_001130080			2	1		NR_002833_4			1	1		NM_001277115	1		2	1		NM_031298			1	1
NM_001134194			2	1		NR_002837			1	1		NM_000872			2	1		NM_031313			1	1
NM_001142560			2	1		NR_003501_1			1	1		NM_001258403			3	1		NM_032091			1	1
NM_001144761			2	1		NR_003561_20			1	1		NM_024949			5	1		NM_032112			1	1
NM_001144856	3		2	1		NR_003610_2			1	1		NM_001099735			1	1		NM_032527			1	1
NM_001144857	3		2	1		NR_003927_5			1	1		NM_001099736			1	1		NM_032635			1	1
NM_001144924			2	1		NR_024040_0			1	1		NM_001145734			1	1		NM_033058			1	1
NM_001145134_1			2	1		NR_024042_10			1	1		NM_001170402			1	1		NM_033227			1	1
NM_001145135_1			2	1		NR_024050_0			1	1		NM_001204051			1	1		NM_033228_1			1	1
NM_001145137_1			2	1		NR_024106_6			1	1		NM_001204052			1	1		NM_033427			1	1
NM_001145154	1		2	1		NR_024107_6			1	1		NM_001825			1	1		NM_033448			1	1
NM_001178003			2	1		NR_024191_0			1	1		NM_004277			1	1		NM_052997_1			1	1
NM_001185097			2	1		NR_024203_10			1	1		NM_005593			1	1		NM_053036			1	1
NM_001185098			2	1		NR_024203_11			1	1		NM_152623			1	1		NM_058244			1	1
NM_001191002			2	1		NR_024470_1			1	1		NR_038287_2			1	1		NM_080608			1	1
NM_001191003			2	1		NR_024505_6			1	1		NR_110873_2			1	1		NM_080678			1	1
NM_001199053			2	1		NR_024507_5			1	1		NM_006822			4	1		NM_133375			1	1
NM_001199086			2	1		NR_026876_5			1	1		NM_001300741	5	1	5	1		NM_138343			1	1
NM_001199087			2	1		NR_027120_1			1	1		NM_031438	5	1	5	1		NM_138392			1	1
NM_001199088			2	1		NR_027271_1			1	1		NM_001288629	3		2	1		NM_138395			1	1
NM_001199479			2	1		NR_027299_10			1	1		NM_004440	3		2	1		NM_139178			1	1
NM_001199480			2	1		NR_027751_6			1	1		NM_001142628			2	1		NM_145285			1	1
NM_001204076			2	1		NR_027768_22			1	1		NM_003778			2	1		NM_145858			1	1
NM_001211			2	1		NR_027928_23			1	1		NM_018144			2	1		NM_152227			1	1
NM_001242			2	1		NR_028077_1			1	1		NM_212543			2	1		NM_152298			1	1
NM_001253725	1		2	1		NR_028352_2			1	1		NM_001300898	1		3	1		NM_152438			1	1
NM_001258304			2	1		NR_028483_1			1	1		NM_001078166			3	1		NM_152564			1	1
NM_001258306			2	1		NR_028484_1			1	1		NM_001136574			3	1		NM_173556			1	1
NM_001267556	1	1	2	1		NR_029429_4			1	1		NM_001136575			3	1		NM_176863			1	1
NM_001267557	1	1	2	1		NR_029615			1	1		NM_001244871_1			3	1		NM_178011			1	1
NM_001267558	1	1	2	1		NR_029898			1	1		NM_001343_1			3	1		NM_178469			1	1
NM_001267559	1	1	2	1		NR_030170			1	1		NM_006055			3	1		NM_181485			1	1
NM_001271828			2	1		NR_030634			1	1		NM_003471	2		4	1		NM_182470			1	1
NM_001276254			2	1		NR_030714			1	1		NM_024743	2		4	1		NM_182471			1	1
NM_001278059			2	1		NR_031679_0			1	1		NM_172159	2		4	1		NM_182628			1	1
NM_001281987			2	1		NR_033179_5			1	1		NM_172160	2		4	1		NM_184085			1	1
NM_001281988			2	1		NR_033233_2			1	1		NR_037913_8			4	1		NM_184086			1	1
NM_001283060			2	1		NR_033255_3			1	1		NR_037914_8			4	1		NM_184087			1	1
NM_001286526			2	1		NR_033421_7			1	1		NR_103723_8			4	1		NM_198125			1	1
NM_001288804			2	1		NR_033422_7			1	1		NR_103724_8			4	1		NM_198471			1	1
NM_001288952			2	1		NR_033678_7			1	1		NR_103725_6			4	1		NM_198570			1	1
NM_001288954			2	1		NR_033679_7			1	1		NM_001144924			1	1		NM_198994			1	1
NM_001288956			2	1		NR_033833_0			1	1		NM_001199053			1	1		NM_213602			1	1
NM_001288957			2	1		NR_033879_3			1	1		NM_018060			1	1		NM_213603			1	1
NM_001288958			2	1		NR_033887_0			1	1		NM_030941			1	1		NR_003012			1	1
NM_001288959			2	1		NR_033935_24			1	1		NR_073589_0			1	1		NR_003085_6			1	1
NM_001288960			2	1		NR_033935_7			1	1		NR_125894_0			1	1		NR_003256_16			1	1
NM_001288995			2	1		NR_033999_0			1	1		NR_125919_1			1	1		NR_003561_18			1	1
NM_001289008	2		2	1		NR_034105_1			1	1		NM_001206747	3	1	2	1		NR_003561_20			1	1
NM_001289051	2		2	1		NR_034106_1			1	1		NM_001206748	3	1	2	1		NR_003705			1	1
NM_001289052			2	1		NR_036064			1	1		NM_001233	3	1	2	1		NR_021493_1			1	1
NM_001289166	1		2	1		NR_036127			1	1		NM_198212	3	1	2	1		NR_024071_0			1	1
NM_001289167	1		2	1		NR_036474_7			1	1		NM_001085411	2		2	1		NR_024106_11			1	1
NM_001289168			2	1		NR_036494_22			1	1		NM_001287340	2		2	1		NR_024107_11			1	1
NM_001289169	1		2	1		NR_036494_24			1	1		NM_001287341	2		2	1		NR_024203_10			1	1
NM_001289170	1		2	1		NR_036552_1			1	1		NM_153013	2		2	1		NR_024203_11			1	1
NM_001289171	1		2	1		NR_037188_9			1	1		NR_110174_3			2	1		NR_024351_5			1	1
NM_001289172	1		2	1		NR_037575_2			1	1		NM_000110	1		3	1		NR_024444_0			1	1
NM_001289173	1		2	1		NR_037597_0			1	1		NM_001291504			4	1		NR_026597_0			1	1
NM_001291283			2	1		NR_037616_7			1	1		NM_001291505			4	1		NR_026697_0			1	1
NM_001291897			2	1		NR_037638_4			1	1		NM_006241			4	1		NR_026883_1			1	1
NM_001297417			2	1		NR_037667_16			1	1		NM_145246			1	1		NR_026884_0			1	1
NM_001301684			2	1		NR_037713_0			1	1		NR_037923_12			1	1		NR_026948_1			1	1
NM_001303622	1		2	1		NR_037719_0			1	1		NR_073136_7			1	1		NR_026968_2			1	1
NM_001304370			2	1		NR_037804_34			1	1		NR_110550_2			1	1		NR_027120_1			1	1
NM_001304372_1			2	1		NR_037850_4			1	1		NM_003328			2	1		NR_027122_3			1	1
NM_001304373			2	1		NR_038118_1			1	1		NM_001002030	1		1	1		NR_027498_0			1	1
NM_002208			2	1		NR_038177_3			1	1		NM_001105544	1		1	1		NR_027768_16			1	1
NM_002346			2	1		NR_038450_2			1	1		NM_001139510	1		1	1		NR_027768_22			1	1
NM_002457			2	1		NR_038862_1			1	1		NR_034170_0			1	1		NR_027902_0			1	1
NM_002975			2	1		NR_038872_2			1	1		NR_104235_10			1	1		NR_027902_2			1	1
NM_003544			2	1		NR_039614			1	1		NR_104236_7			1	1		NR_029844			1	1
NM_004059	1		2	1		NR_039856			1	1		NR_104237_7			1	1		NR_033255_2			1	1
NM_004160			2	1		NR_039910			1	1		NR_104238_5			1	1		NR_033390_3			1	1
NM_004518			2	1		NR_039984_0			1	1		NM_002421	2	1	2	1		NR_033656_1			1	1
NM_004524			2	1		NR_040096_2			1	1		NM_001100412			2	1		NR_033678_7			1	1
NM_004594			2	1		NR_040772_3			1	1		NM_001142683			2	1		NR_033679_7			1	1
NM_004832			2	1		NR_040773_3			1	1		NM_001145938			2	1		NR_033844_0			1	1
NM_004994			2	1		NR_045114_3			1	1		NM_001270439			2	1		NR_033920_0			1	1
NM_005532			2	1		NR_045525_1			1	1		NM_005717			2	1		NR_034162_4			1	1
NM_005720			2	1		NR_045603_4			1	1		NM_007187			2	1		NR_034170_0			1	1
NM_005835			2	1		NR_045604_4			1	1		NM_013235			2	1		NR_036232			1	1
NM_006220			2	1		NR_045948_2			1	1		NM_024584			2	1		NR_036576_5			1	1
NM_006299			2	1		NR_045951_2			1	1		NM_000916	3	1	3	1		NR_036577_5			1	1
NM_006706	1		2	1		NR_046012_1			1	1		NM_033195	1		3	1		NR_036578_5			1	1
NM_007186			2	1		NR_046224_1			1	1		NM_014936	4	1	4	1		NR_036579_5			1	1
NM_007269	1		2	1		NR_046359_3			1	1		NM_001252150			1	1		NR_037575_2			1	1
NM_013232	1	1	2	1		NR_046360_4			1	1		NM_001304420	1		2	1		NR_037591_4			1	1
NM_013237			2	1		NR_046361_3			1	1		NM_001304421	1		2	1		NR_037592_4			1	1
NM_013330			2	1		NR_046853_1			1	1		NM_001304422	1		2	1		NR_037667_16			1	1
NM_014224	1		2	1		NR_047029_2			1	1		NM_001304423	1		2	1		NR_037710_1			1	1
NM_014498			2	1		NR_047029_3			1	1		NM_007159	1		2	1		NR_037841_1			1	1
NM_015528			2	1		NR_047576_8			1	1		NM_001102397	3		2	1		NR_037892_5			1	1
NM_015997			2	1		NR_047653_14			1	1		NM_001102398	3		2	1		NR_037894_6			1	1
NM_017733	2		2	1		NR_047654_14			1	1		NM_001102399	3		2	1		NR_038287_2			1	1
NM_017806			2	1		NR_047655_14			1	1		NM_001297620	3		2	1		NR_038325_4			1	1
NM_017888			2	1		NR_047656_13			1	1		NM_001297621	3		2	1		NR_038331_5			1	1
NM_017971			2	1		NR_047657_15			1	1		NM_001297622	3		2	1		NR_038371_2			1	1
NM_017986			2	1		NR_047658_14			1	1		NM_005826	3		2	1		NR_039779			1	1
NM_018173	3		2	1		NR_047689_5			1	1		NM_032020			2	1		NR_039912			1	1
NM_018593	1		2	1		NR_048543_2			1	1		NM_001009611			1	1		NR_040025_1			1	1
NM_021817			2	1		NR_049776_3			1	1		NM_001064			1	1		NR_040055_0			1	1
NM_021821	1		2	1		NR_051978_6			1	1		NM_001258028			1	1		NR_040095_4			1	1
NM_022903			2	1		NR_051983_0			1	1		NM_001276366			2	1		NR_045104_0			1	1
NM_024053			2	1		NR_051996_1			1	1		NM_001276367			2	1		NR_045553_6			1	1
NM_024507	1		2	1		NR_052013_17			1	1		NM_001276368			2	1		NR_045553_8			1	1
NM_024526			2	1		NR_052852_1			1	1		NM_152605			2	1		NR_045573_5			1	1
NM_030941			2	1		NR_073006_1			1	1		NM_182919			2	1		NR_045574_3			1	1
NM_032229	3		2	1		NR_073033_1			1	1		NM_005815	1		3	1		NR_045628_14			1	1
NM_032272			2	1		NR_073093_4			1	1		NM_001401	2		3	1		NR_045756_22			1	1
NM_032310			2	1		NR_073199_1			1	1		NM_057159	2		3	1		NR_045756_7			1	1
NM_032594			2	1		NR_073423_6			1	1		NR_033704_8			3	1		NR_045901_0			1	1
NM_032627			2	1		NR_073525_10			1	1		NM_001256054			4	1		NR_046005_7			1	1
NM_033253			2	1		NR_073554_5			1	1		NM_018325			4	1		NR_046251_0			1	1
NM_033452			2	1		NR_073555_5			1	1		NM_001079839	2	1	1	1		NR_046696_0			1	1
NM_052945			2	1		NR_073556_5			1	1		NM_001079840	2	1	1	1		NR_046752_3			1	1
NM_058181			2	1		NR_073557_5			1	1		NM_001079841_1	2	1	1	1		NR_047508_0			1	1
NM_133181			2	1		NR_073558_5			1	1		NM_001079842	2	1	1	1		NR_047549_12			1	1
NM_138367	1		2	1		NR_073573_12			1	1		NM_001168254	2	1	1	1		NR_047571_10			1	1
NM_138770			2	1		NR_073574_12			1	1		NM_017830	2	1	1	1		NR_047689_5			1	1
NM_138803	1		2	1		NR_073581_2			1	1		NM_002755			1	1		NR_048535_2			1	1
NM_139053			2	1		NR_073582_2			1	1		NM_015531			1	1		NR_049726_1			1	1
NM_144569			2	1		NR_073593_2			1	1		NM_144703_1			1	1		NR_049726_2			1	1
NM_152246_1			2	1		NR_073594_2			1	1		NM_152597			1	1		NR_051978_11			1	1
NM_152328			2	1		NR_073595_2			1	1		NR_033645_0			1	1		NR_051996_1			1	1
NM_153006			2	1		NR_102732_3			1	1		NR_036442_0			1	1		NR_052022_1			1	1
NM_153289			2	1		NR_102732_4			1	1		NM_001177515			2	1		NR_052023_1			1	1
NM_153354	2		2	1		NR_102733_3			1	1		NM_021160			2	1		NR_052024_1			1	1
NM_172106			2	1		NR_102733_4			1	1		NM_001009922	1		3	1		NR_072979_11			1	1
NM_172107			2	1		NR_103460_3			1	1		NM_001278536	1		3	1		NR_072979_8			1	1
NM_172108			2	1		NR_103740_26			1	1		NM_001278537	1		3	1		NR_072979_9			1	1
NM_177983			2	1		NR_103740_8			1	1		NM_001278538	1		3	1		NR_072992_0			1	1
NM_178161			2	1		NR_103776_1			1	1		NM_001278539	1		3	1		NR_072993_0			1	1
NM_178861			2	1		NR_103836_1			1	1		NM_015436	1		3	1		NR_073131_4			1	1
NM_182490	1		2	1		NR_103837_1			1	1		NM_001163991_0			1	1		NR_073136_7			1	1
NM_182554			2	1		NR_103840_4			1	1		NM_182761_0			1	1		NR_073163_8			1	1
NM_197972			2	1		NR_103996_2			1	1		NR_038450_2			1	1		NR_073423_11			1	1
NM_198151			2	1		NR_104133_0			1	1		NR_104610_1			1	1		NR_073465_0			1	1
NM_199165			2	1		NR_104314_5			1	1		NR_105005_5			1	1		NR_102264_13			1	1
NM_203425			2	1		NR_104664_4			1	1		NM_001010870			4	1		NR_102732_4			1	1
NM_203444			2	1		NR_104674_4			1	1		NM_001168359			4	1		NR_102733_4			1	1
NR_003081_3	1		2	1		NR_105043_19			1	1		NR_109982_8			1	1		NR_102735_0			1	1
NR_003085_3			2	1		NR_106957			1	1		NR_126532_24			1	1		NR_103488_6			1	1
NR_003256_10			2	1		NR_108078_1			1	1		NM_001136007			2	1		NR_103526_5			1	1
NR_003521_3			2	1		NR_109805_0			1	1		NM_001136011			2	1		NR_103766_3			1	1
NR_003610_17			2	1		NR_109868_8			1	1		NM_001136012			2	1		NR_103773_2			1	1
NR_023923_0			2	1		NR_109878_4			1	1		NM_005971			2	1		NR_103780_1			1	1
NR_024040_3			2	1		NR_109888_2			1	1		NM_021910			2	1		NR_103781_1			1	1
NR_024610_0			2	1		NR_109913_5			1	1		NM_001270419			3	1		NR_103782_3			1	1
NR_024611_0			2	1		NR_109914_3			1	1		NM_181581			3	1		NR_103863_2			1	1
NR_026556_0			2	1		NR_109959_0			1	1		NR_119373_3			3	1		NR_104181_4			1	1
NR_027091_2			2	1		NR_110145_3			1	1		NR_077234_1	1		4	1		NR_104212_5			1	1
NR_027092_2			2	1		NR_110174_4			1	1		NM_001294255			1	1		NR_104212_8			1	1
NR_027093_2			2	1		NR_110175_3			1	1		NR_027398_1			1	1		NR_104215_4			1	1
NR_027249_12			2	1		NR_110176_2			1	1		NR_109910_1			1	1		NR_104215_7			1	1
NR_027412_1			2	1		NR_110177_2			1	1		NM_052886			2	1		NR_104216_5			1	1
NR_027413_1			2	1		NR_110227_3			1	1		NR_109866_6			2	1		NR_104216_8			1	1
NR_027755_0			2	1		NR_110453_1			1	1		NM_001253693	1		3	1		NR_104227_8			1	1
NR_027889_0			2	1		NR_110454_1			1	1		NM_018298	1		3	1		NR_104244_10			1	1
NR_027928_20			2	1		NR_110541_0			1	1		NM_000192	2		3	1		NR_104249_1			1	1
NR_027928_29			2	1		NR_110591_1			1	1		NM_080717	2		3	1		NR_104399_3			1	1
NR_028059_2			2	1		NR_110595_2			1	1		NM_181486	2		3	1		NR_104401_3			1	1
NR_028130_0			2	1		NR_110620_11			1	1		NM_001277196	3	2	4	1		NR_104455_4			1	1
NR_028131_0			2	1		NR_110628_0			1	1		NM_016018	3	2	4	1		NR_104601_7			1	1
NR_031589			2	1		NR_110635_0			1	1		NM_001199377			1	1		NR_109796_4			1	1
NR_033378_0			2	1		NR_110751_4			1	1		NM_015162			1	1		NR_109797_4			1	1
NR_033844_2	1		2	1		NR_110759_6			1	1		NR_002833_8			1	1		NR_109798_5			1	1
NR_033958_3			2	1		NR_110873_3			1	1		NR_026884_0			1	1		NR_109799_5			1	1
NR_033970_0			2	1		NR_110877_2			1	1		NR_026948_1			1	1		NR_109800_4			1	1
NR_034089_3			2	1		NR_110954_4			1	1		NM_001243650	3	2	2	1		NR_109829_0			1	1
NR_034089_6	2		2	1		NR_119383_5			1	1		NM_001200	1		2	1		NR_109829_12			1	1
NR_034115_3			2	1		NR_120452_3			1	1		NM_015322			2	1		NR_109858_9			1	1
NR_034115_7			2	1		NR_120616_7			1	1		NR_120426_2			2	1		NR_109889_6			1	1
NR_034162_5			2	1		NR_121578_4			1	1		NM_001289108	1	1	3	1		NR_109980_1			1	1
NR_034179_3			2	1		NR_121672_6			1	1		NM_022346			4	1		NR_110227_3			1	1
NR_036076			2	1		NR_125352_3			1	1		NM_001178055	3	1	6	1		NR_110242_7			1	1
NR_036077			2	1		NR_125352_9			1	1		NM_001178056	3	1	6	1		NR_110243_5			1	1
NR_036460_0			2	1		NR_125805_2			1	1		NM_024615	3	1	6	1		NR_110296_22			1	1
NR_037142_2			2	1		NR_125831_0			1	1		NM_003596_0			1	1		NR_110312_0			1	1
NR_037454			2	1		NR_125854_1			1	1		NM_012325			1	1		NR_110323_14			1	1
NR_037839_6			2	1		NR_125898_2			1	1		NM_198513			1	1		NR_110323_15			1	1
NR_037918_1	1		2	1		NR_125911_1			1	1		NM_014939	1		2	1		NR_110418_3			1	1
NR_038277_4			2	1		NR_125919_1			1	1		NM_001256045			2	1		NR_110512_2			1	1
NR_038907_4			2	1		NR_125954_0			1	1		NM_001290021			2	1		NR_110550_2			1	1
NR_039631			2	1		NR_126324_3			1	1		NM_006219			2	1		NR_110655_3			1	1
NR_039702			2	1		NR_126330_5			1	1		NM_080721			2	1		NR_110743_1			1	1
NR_039747			2	1		NR_126383_0			1	1		NM_001171195			3	1		NR_110751_2			1	1
NR_039997_4			2	1		NR_126409_2			1	1		NM_001171197			3	1		NR_110822_3			1	1
NR_040029_3			2	1		NR_126410_2			1	1		NM_004432			3	1		NR_110954_4			1	1
NR_040080_7			2	1		NR_126417_0			1	1		NM_001278712			4	1		NR_120480_2			1	1
NR_040253_0			2	1		NR_126532_10			1	1		NM_006321			1	1		NR_120531_1			1	1
NR_040584_0			2	1		NR_130123_2			1	1		NR_130750_1			1	1		NR_120641_2			1	1
NR_040772_0			2	1		NR_130649_13			1	1		NR_130751_0			1	1		NR_120642_1			1	1
NR_045586_1			2	1		NR_130703_0			1	1		NR_130752_0			1	1		NR_121620_6			1	1
NR_045603_4			2	1		NR_130706_0			1	1		NR_130753_0			1	1		NR_121669_2			1	1
NR_045604_4			2	1		NR_130712_8			1	1		NM_017890			1	1		NR_121672_6			1	1
NR_045677_1	1		2	1		NR_130778_0			1	1		NM_052997_0			1	1		NR_123717_1			1	1
NR_045948_2			2	1		NR_130953_3			1	1		NM_152564			1	1		NR_125384_2			1	1
NR_045951_2			2	1		NR_130954_3			1	1		NR_104663_2			1	1		NR_125385_1			1	1
NR_046669_3			2	1		NM_001008387	1	1	2	1		NM_001292034	1		2	1		NR_125426_2			1	1
NR_046680_0			2	1		NM_001198842	1	1	2	1		NM_001292035	1		2	1		NR_125854_1			1	1
NR_047015_0	1		2	1		NM_001199649	1	1	2	1		NM_015093	1		2	1		NR_125919_1			1	1
NR_047669_2			2	1		NM_001270040	1	1	2	1		NM_001012455			2	1		NR_125927_3			1	1
NR_047680_3			2	1		NM_001286724	1	1	2	1		NM_001142407			2	1		NR_126355_2			1	1
NR_047681_3			2	1		NM_003031	1	1	2	1		NM_001142408			2	1		NR_126383_2			1	1
NR_047682_3			2	1		NM_005607	1	1	2	1		NM_001142417			2	1		NR_126383_3			1	1
NR_047683_3			2	1		NM_006431	1	1	2	1		NM_001142435			2	1		NR_130785_0			1	1
NR_048536_2			2	1		NM_014458	1	1	2	1		NM_001261822			2	1		NR_130975_5			1	1
NR_051954_6			2	1		NM_153831	1	1	2	1		NM_003296			2	1		NM_001008387	1	1	2	1
NR_051955_6			2	1		NM_198448	1	1	2	1		NM_152902			2	1		NM_001143787	1	1	2	1
NR_051956_6			2	1		NR_047511_1	1	1	2	1		NM_170692	2		3	1		NM_001270040	1	1	2	1
NR_051957_6			2	1		NM_001127178	2	1	2	1		NM_004841			3	1		NM_012444	1	1	2	1
NR_051958_5			2	1		NM_001127482	2	1	2	1		NM_019613			3	1		NM_016488	1	1	2	1
NR_051978_2			2	1		NM_001289051	2	1	2	1		NM_001007022			5	1		NM_198265	1	1	2	1
NR_052022_0			2	1		NM_001289052	2	1	2	1		NM_020729			5	1		NM_198448	1	1	2	1
NR_052023_0			2	1		NM_003505	2	1	2	1		NM_001099693			1	1		NM_001130015	2	1	2	1
NR_073033_1			2	1		NM_017733	2	1	2	1		NM_013386			1	1		NM_001286724	2	1	2	1
NR_073152_2			2	1		NM_000866	3	1	2	1		NM_213651			1	1		NM_001303401	2	1	2	1
NR_073488_0			2	1		NM_001286548	3	1	2	1		NR_027676_2			1	1		NM_001304459	2	1	2	1
NR_073599_0			2	1		NM_001286549	3	1	2	1		NR_051992_2			1	1		NM_001304460	2	1	2	1
NR_102743_4			2	1		NM_001304468	3	1	2	1		NR_103836_1			1	1		NM_024548	2	1	2	1
NR_103466_5	1		2	1		NR_130917_3	4	1	2	1		NR_103837_1			1	1		NM_000214	1		2	1
NR_103517_21			2	1		NR_130918_2	4	1	2	1		NR_110742_0			1	1		NM_001002295	1		2	1
NR_103521_1			2	1		NR_130919_3	4	1	2	1		NR_024113_3	3		2	1		NM_001098672	1		2	1
NR_104048_7			2	1		NR_130920_3	4	1	2	1		NM_016134			2	1		NM_001145411	1		2	1
NR_104098_9	3	2	2	1		NM_000350	1		2	1		NR_104653_0			2	1		NM_001159597	1		2	1
NR_104229_12			2	1		NM_001003810_1	1		2	1		NM_015070			3	1		NM_001196	1		2	1
NR_104269_21			2	1		NM_001035260	1		2	1		NM_001174166			4	1		NM_001244569	1		2	1
NR_104417_0			2	1		NM_001128429	1		2	1		NM_004694			4	1		NM_001244570	1		2	1
NR_104418_0			2	1		NM_001128430	1		2	1		NM_152995			4	1		NM_001244572	1		2	1
NR_104452_15			2	1		NM_001144891	1		2	1		NM_003878			1	1		NM_001256430	1		2	1
NR_109878_4	1		2	1		NM_001195386	1		2	1		NR_037638_4			1	1		NM_001270938	1		2	1
NR_109903_0			2	1		NM_001195387	1		2	1		NR_110229_2			1	1		NM_001282682	1		2	1
NR_109910_4	1		2	1		NM_001202423	1		2	1		NM_001039938	1		3	1		NM_001282687	1		2	1
NR_109986_7			2	1		NM_001243776	1		2	1		NM_001079810			3	1		NM_002051	1		2	1
NR_110050_2	1		2	1		NM_001243777	1		2	1		NM_001199143			3	1		NM_002986	1		2	1
NR_110154_1	1		2	1		NM_001244995	1		2	1		NM_001199145			3	1		NM_012333	1		2	1
NR_110154_3	2	1	2	1		NM_001254949	1		2	1		NR_105001_2			3	1		NM_015677	1		2	1
NR_110174_3			2	1		NM_001267699	1		2	1		NM_001278623			4	1		NM_016557	1		2	1
NR_110174_4			2	1		NM_001289008	1		2	1		NM_001278624			4	1		NM_018448	1		2	1
NR_110241_4			2	1		NM_001291822	1		2	1		NM_001166058			1	1		NM_024939	1		2	1
NR_110283_2			2	1		NM_001291823	1		2	1		NM_001271609_1			1	1		NM_133509	1		2	1
NR_110298_2			2	1		NM_001304722	1		2	1		NM_130806			1	1		NM_138347	1		2	1
NR_110539_5			2	1		NM_001304723	1		2	1		NR_102712_3			1	1		NM_152775	1		2	1
NR_110764_1			2	1		NM_001304724	1		2	1		NR_126372_2			1	1		NM_153835	1		2	1
NR_110786_0			2	1		NM_002138_1	1		2	1		NM_001145031			2	1		NM_178445	1		2	1
NR_110860_9			2	1		NM_002995	1		2	1		NM_002658			2	1		NM_178539	1		2	1
NR_110951_4			2	1		NM_003401	1		2	1		NM_012329	2	1	3	1		NM_194294	1		2	1
NR_117091_1			2	1		NM_005034	1		2	1		NM_000459			3	1		NM_197966	1		2	1
NR_117100_5			2	1		NM_006320	1		2	1		NM_001003712			3	1		NM_197967	1		2	1
NR_120335_0			2	1		NM_006756	1		2	1		NM_001290077			3	1		NM_199450	1		2	1
NR_120480_4			2	1		NM_014317	1		2	1		NM_001290078			3	1		NR_015360_2	1		2	1
NR_120571_5			2	1		NM_016161	1		2	1		NM_001291994			3	1		NR_109872_1	1		2	1
NR_120639_0			2	1		NM_016274	1		2	1		NM_014961			3	1		NR_110312_1	1		2	1
NR_121673_2			2	1		NM_016523	1		2	1		NM_020841			3	1		NR_121645	1		2	1
NR_122120_0			2	1		NM_016586	1		2	1		NR_077235_1	1		4	1		NM_001195144	2		2	1
NR_125406_0			2	1		NM_020159	1		2	1		NM_016087			1	1		NM_001286657	2		2	1
NR_125426_1			2	1		NM_021016_1	1		2	1		NM_025132_1			1	1		NM_152417	2		2	1
NR_125819_4	1		2	1		NM_022406	1		2	1		NM_057168			1	1		NM_153705	2		2	1
NR_125885_7			2	1		NM_022550	1		2	1		NM_001145432	1		2	1		NM_178336	2		2	1
NR_125927_3			2	1		NM_022750	1		2	1		NM_017994	2		3	1		NM_180982	2		2	1
NR_125995_1			2	1		NM_030934	1		2	1		NM_001270927	2	1	4	1		NM_181304	2		2	1
NR_125996_1			2	1		NM_031369_1	1		2	1		NM_001270929	2	1	4	1		NM_181305	2		2	1
NR_126024_3			2	1		NM_031370_1	1		2	1		NM_001270930	2	1	4	1		NM_181306	2		2	1
NR_126025_5			2	1		NM_032377	1		2	1		NM_001548	2	1	4	1		NM_181307	2		2	1
NR_126026_4			2	1		NM_052880	1		2	1		NM_001270928			4	1		NR_038281_4	2		2	1
NR_126440_1			2	1		NM_144701	1		2	1		NR_110900_2			1	1		NR_038282_4	2		2	1
NR_130734_0			2	1		NM_145054	1		2	1		NM_001164595			2	1		NR_038283_3	2		2	1
NM_000180_1			3	1		NM_152485	1		2	1		NM_001202547			2	1		NR_104452_30	2		2	1
NM_000277			3	1		NM_153354	1		2	1		NM_001202548			2	1		NM_001297698	3		2	1
NM_000347			3	1		NM_182943	1		2	1		NM_001202549			2	1		NM_001304504_1	3		2	1
NM_000460			3	1		NM_201437	1		2	1		NM_001204090			2	1		NM_001304505_1	3		2	1
NM_000687			3	1		NR_034075_5	1		2	1		NM_013377			2	1		NM_013402	3		2	1
NM_000773	2		3	1		NR_034076_4	1		2	1		NM_016468			2	1		NM_018200_1	3		2	1
NM_001003810_1	3		3	1		NR_038882_3	1		2	1		NM_021201	3		3	1		NM_022059_1	3		2	1
NM_001010989	1		3	1		NR_045756_35	1		2	1		NM_206938	3		3	1		NM_024865	3		2	1
NM_001012300			3	1		NR_104598_4	1		2	1		NM_206939	3		3	1		NM_207322	3		2	1
NM_001014987_1			3	1		NR_109901_11	1		2	1		NM_206940	3		3	1		NR_024113_3	3		2	1
NM_001014988_1			3	1		NR_109902_4	1		2	1		NM_001276435			3	1		NM_001288629	4		2	1
NM_001014989_1			3	1		NR_110266_12	1		2	1		NM_001276436			3	1		NM_004440	4		2	1
NM_001018044			3	1		NR_125329_5	1		2	1		NM_001276437			3	1		NM_000055			2	1
NM_001018046			3	1		NM_000059	2		2	1		NM_001276438			3	1		NM_000082			2	1
NM_001018047			3	1		NM_001286657	2		2	1		NM_001276439			3	1		NM_000421			2	1
NM_001031683	9		3	1		NM_001289412	2		2	1		NM_002243			3	1		NM_000507			2	1
NM_001035247			3	1		NM_002031	2		2	1		NM_170736			3	1		NM_000812			2	1
NM_001042450			3	1		NM_002239	2		2	1		NM_170737			3	1		NM_000872			2	1
NM_001077639	2		3	1		NM_005776	2		2	1		NM_001128303_1	3		5	1		NM_001005360			2	1
NM_001080556			3	1		NM_014015_1	2		2	1		NM_153218_1	3		5	1		NM_001005361			2	1
NM_001098506			3	1		NM_014777	2		2	1		NM_199427			1	1		NM_001005362			2	1
NM_001098535			3	1		NM_024783	2		2	1		NR_040055_0			1	1		NM_001006622			2	1
NM_001098612	3		3	1		NM_032291	2		2	1		NM_000367	2		2	1		NM_001007233			2	1
NM_001126128	4		3	1		NM_032837	2		2	1		NM_018140			2	1		NM_001008844			2	1
NM_001130714	2		3	1		NM_152417	2		2	1		NR_103486_3	3		3	1		NM_001024732			2	1
NM_001131010	1		3	1		NM_178336	2		2	1		NR_103822_3	1		5	1		NM_001025068			2	1
NM_001134434			3	1		NM_180982	2		2	1		NM_001018088	5	1	7	1		NM_001025069			2	1
NM_001135051			3	1		NM_181304	2		2	1		NM_018080	5	1	7	1		NM_001031717			2	1
NM_001135694			3	1		NM_181305	2		2	1		NM_001010895	1	1	1	1		NM_001039362			2	1
NM_001142465			3	1		NM_181306	2		2	1		NM_001565	1		1	1		NM_001039619			2	1
NM_001142854			3	1		NM_181307	2		2	1		NR_121601_1	1		1	1		NM_001044370			2	1
NM_001161766			3	1		NR_024124_1	2		2	1		NM_003755			1	1		NM_001077268			2	1
NM_001164114			3	1		NR_024125_2	2		2	1		NM_007031			1	1		NM_001080527			2	1
NM_001164115			3	1		NR_104057_2	2		2	1		NM_017888			1	1		NM_001081552			2	1
NM_001164116			3	1		NM_000067			2	1		NR_003077			1	1		NM_001098577			2	1
NM_001167749			3	1		NM_000424			2	1		NR_031672			1	1		NM_001098637			2	1
NM_001168319	2		3	1		NM_000447			2	1		NR_036157			1	1		NM_001098817			2	1
NM_001174071_1			3	1		NM_000547			2	1		NM_198581	1	1	2	1		NM_001105677			2	1
NM_001177597			3	1		NM_000691			2	1		NM_001297775	2		3	1		NM_001127628			2	1
NM_001185057			3	1		NM_000935			2	1		NM_152636_1	2		3	1		NM_001129908			2	1
NM_001190864_1	1		3	1		NM_001001936			2	1		NM_001271723			3	1		NM_001136007			2	1
NM_001195156			3	1		NM_001002843			2	1		NM_006320			3	1		NM_001136011			2	1
NM_001195470	1		3	1		NM_001005910			2	1		NM_030793			3	1		NM_001136012			2	1
NM_001197295	3		3	1		NM_001005911			2	1		NM_004115			4	1		NM_001144761			2	1
NM_001197296			3	1		NM_001012974			2	1		NM_175929			4	1		NM_001145288			2	1
NM_001198974			3	1		NM_001024807			2	1		NM_001258388			8	1		NM_001166108_1			2	1
NM_001204502_1			3	1		NM_001031709			2	1		NM_199133			8	1		NM_001166109			2	1
NM_001204503_1			3	1		NM_001037537			2	1		NM_001190811	2	1	2	1		NM_001166110			2	1
NM_001207020			3	1		NM_001037806			2	1		NM_001351	2	1	2	1		NM_001166135			2	1
NM_001242648	1		3	1		NM_001039876			2	1		NR_027311_2			2	1		NM_001167827			2	1
NM_001243778	3		3	1		NM_001040177			2	1		NR_027312_2			2	1		NM_001170766			2	1
NM_001243779	3		3	1		NM_001040181			2	1		NM_003071			3	1		NM_001190706			2	1
NM_001243780	3		3	1		NM_001040182			2	1		NR_034041_3			3	1		NM_001190716			2	1
NM_001243781	3		3	1		NM_001040183			2	1		NM_005746	1		4	1		NM_001193343			2	1
NM_001243782	3		3	1		NM_001040199			2	1		NM_172070	1		4	1		NM_001199279			2	1
NM_001258305			3	1		NM_001040200			2	1		NM_006716	1	1	5	1		NM_001202544			2	1
NM_001261834			3	1		NM_001042595			2	1		NR_037595_1	1		1	1		NM_001202545			2	1
NM_001270648			3	1		NM_001079			2	1		NM_001077262			1	1		NM_001202546			2	1
NM_001270649			3	1		NM_001080418			2	1		NM_145345			1	1		NM_001238			2	1
NM_001271068	1		3	1		NM_001080556			2	1		NM_183008			1	1		NM_001244567			2	1
NM_001272011	1		3	1		NM_001098577			2	1		NR_027112_10			1	1		NM_001252150			2	1
NM_001272103_1	1		3	1		NM_001098832			2	1		NR_108074_1			1	1		NM_001252274			2	1
NM_001276307			3	1		NM_001099337			2	1		NM_001105545_1			2	1		NM_001252275			2	1
NM_001276309			3	1		NM_001099693			2	1		NM_001144772			2	1		NM_001256670			2	1
NM_001276311			3	1		NM_001102426			2	1		NM_003580			2	1		NM_001258420			2	1
NM_001276312			3	1		NM_001128147			2	1		NM_018327			2	1		NM_001258421			2	1
NM_001276319			3	1		NM_001128326_1			2	1		NM_018479_1			2	1		NM_001265612			2	1
NM_001277078	2		3	1		NM_001130045			2	1		NM_001033564	1		6	1		NM_001267616			2	1
NM_001277864			3	1		NM_001130918			2	1		NM_001256021	1		7	1		NM_001267618			2	1
NM_001278444	8	2	3	1		NM_001135167			2	1		NR_052013_17			1	1		NM_001270439			2	1
NM_001278637_1			3	1		NM_001135168			2	1		NR_130761_0			1	1		NM_001270491			2	1
NM_001278638_1			3	1		NM_001136009			2	1		NR_130762_0			1	1		NM_001271943			2	1
NM_001282417			3	1		NM_001136010			2	1		NM_024574			2	1		NM_001271944			2	1
NM_001282609	2		3	1		NM_001136108			2	1		NR_031679_0			2	1		NM_001271945			2	1
NM_001282883			3	1		NM_001136116			2	1		NR_002174_12	1		3	1		NM_001272065			2	1
NM_001286123			3	1		NM_001136199			2	1		NM_001178074			3	1		NM_001272066			2	1
NM_001286125			3	1		NM_001136215			2	1		NM_001253750_1			3	1		NM_001272067			2	1
NM_001286375			3	1		NM_001137608			2	1		NM_021150			3	1		NM_001272068			2	1
NM_001286769	4		3	1		NM_001142307			2	1		NM_001128148			5	1		NM_001272082			2	1
NM_001286770	4		3	1		NM_001144924			2	1		NM_003234			5	1		NM_001272083			2	1
NM_001287390			3	1		NM_001146178_1			2	1		NR_103860_4			1	1		NM_001278535			2	1
NM_001288773			3	1		NM_001146179_1			2	1		NM_001286724	1	1	2	1		NM_001281443_1			2	1
NM_001288811_1	2		3	1		NM_001160708			2	1		NM_001142499			2	1		NM_001282953			2	1
NM_001288813_1	2		3	1		NM_001163991_0			2	1		NM_001142500			2	1		NM_001282954			2	1
NM_001289758	9		3	1		NM_001164478			2	1		NM_138439			2	1		NM_001282955			2	1
NM_001289759	9		3	1		NM_001165258			2	1		NM_005436	2	1	3	1		NM_001282956			2	1
NM_001289998			3	1		NM_001166135			2	1		NM_006924			3	1		NM_001284259			2	1
NM_001290003			3	1		NM_001197296			2	1		NM_002469	2	1	4	1		NM_001287499			2	1
NM_001290022			3	1		NM_001199053			2	1		NM_021255	1		4	1		NM_001287500			2	1
NM_001290028			3	1		NM_001199135			2	1		NM_007226			5	1		NM_001287502			2	1
NM_001290113			3	1		NM_001199756			2	1		NM_001170			1	1		NM_001287819			2	1
NM_001291284			3	1		NM_001199922			2	1		NM_004701			1	1		NM_001287820			2	1
NM_001297772			3	1		NM_001202504			2	1		NM_018590			2	1		NM_001290212			2	1
NM_001300887			3	1		NM_001204502_1			2	1		NM_024815			2	1		NM_001290285			2	1
NM_001304514			3	1		NM_001204503_1			2	1		NR_034086_1			2	1		NM_001294341			2	1
NM_001304833			3	1		NM_001205273			2	1		NR_038325_3			2	1		NM_001294342			2	1
NM_001304834			3	1		NM_001206540_1			2	1		NM_012333	1		3	1		NM_001300950			2	1
NM_001304835			3	1		NM_001206541			2	1		NM_022899	1		3	1		NM_001301233			2	1
NM_001304836			3	1		NM_001206744			2	1		NM_001100425	1	1	4	1		NM_001301239			2	1
NM_001304837			3	1		NM_001206745			2	1		NM_001199706	1	1	4	1		NM_001305121			2	1
NM_001304838			3	1		NM_001242414_1			2	1		NM_001199707	1	1	4	1		NM_001305122			2	1
NM_001393	3		3	1		NM_001243432			2	1		NM_001199708	1	1	4	1		NM_001336			2	1
NM_001459_1			3	1		NM_001252150			2	1		NM_001300956	1	1	4	1		NM_001913			2	1
NM_001549	9		3	1		NM_001253891			2	1		NM_015314	1	1	4	1		NM_001938			2	1
NM_001647			3	1		NM_001255982			2	1		NR_026836_2	1		5	1		NM_002202			2	1
NM_001816_1	2		3	1		NM_001255983			2	1		NM_022482			6	1		NM_002809			2	1
NM_001955			3	1		NM_001255984			2	1		NM_001278535			2	1		NM_002923			2	1
NM_001988			3	1		NM_001255985			2	1		NR_104649_2			2	1		NM_003256			2	1
NM_002138_1	3		3	1		NM_001255986			2	1		NR_104650_1			2	1		NM_003708			2	1
NM_002699			3	1		NM_001255987			2	1		NR_104651_2			2	1		NM_004048_1			2	1
NM_002971	1		3	1		NM_001255988			2	1		NM_001301054			4	1		NM_004124			2	1
NM_003055			3	1		NM_001255989			2	1		NM_001301055			4	1		NM_004184			2	1
NM_003092			3	1		NM_001256213			2	1		NM_001301057			4	1		NM_004198			2	1
NM_003183	2		3	1		NM_001256214			2	1		NM_024028			4	1		NM_004415			2	1
NM_003380	1		3	1		NM_001267727			2	1		NM_003650			1	1		NM_004503			2	1
NM_003946			3	1		NM_001270439			2	1		NM_001128150	1	1	3	1		NM_004907			2	1
NM_003960			3	1		NM_001271021			2	1		NM_016467	1	1	3	1		NM_004945			2	1
NM_004472	2		3	1		NM_001271025			2	1		NR_037881_2			5	1		NM_005232			2	1
NM_004749			3	1		NM_001271882			2	1		NM_018293			7	1		NM_005642			2	1
NM_004952			3	1		NM_001272104			2	1		NM_001242790			1	1		NM_005700			2	1
NM_005423			3	1		NM_001272105			2	1		NR_110736_0			2	1		NM_005717			2	1
NM_005498			3	1		NM_001272107			2	1		NM_025191	2		6	1		NM_005971			2	1
NM_005659			3	1		NM_001272108			2	1		NM_001163999			1	1		NM_006109			2	1
NM_005662			3	1		NM_001277127			2	1		NM_001202521_0			1	1		NM_006288			2	1
NM_006012			3	1		NM_001278270			2	1		NM_133464			1	1		NM_006373			2	1
NM_006604			3	1		NM_001278575			2	1		NM_176782			1	1		NM_006530			2	1
NM_006610			3	1		NM_001278576			2	1		NM_015172	2	2	2	1		NM_006653			2	1
NM_006756	2	1	3	1		NM_001278577			2	1		NM_003268			2	1		NM_006798			2	1
NM_007022			3	1		NM_001278578			2	1		NM_003619			4	1		NM_006809			2	1
NM_012184	1		3	1		NM_001278637_1			2	1		NM_153686	1		5	1		NM_007162			2	1
NM_013436	1		3	1		NM_001278638_1			2	1		NM_001105077			1	1		NM_007345			2	1
NM_014226	1		3	1		NM_001281443_1			2	1		NM_001105078			1	1		NM_012339			2	1
NM_014320	1		3	1		NM_001282162			2	1		NM_001164000			1	1		NM_012423			2	1
NM_014387_1			3	1		NM_001286829			2	1		NM_001205194			1	1		NM_014243			2	1
NM_014685	1		3	1		NM_001287505			2	1		NM_004991			1	1		NM_014847			2	1
NM_015689			3	1		NM_001287824			2	1		NM_005241			1	1		NM_015399			2	1
NM_015702			3	1		NM_001288588			2	1		NR_110461_0			1	1		NM_015721			2	1
NM_015720			3	1		NM_001290787			2	1		NM_001290020			2	1		NM_015934			2	1
NM_016581			3	1		NM_001293675			2	1		NM_018076			2	1		NM_015946			2	1
NM_017431_1			3	1		NM_001301011			2	1		NM_001243120	5	1	3	1		NM_016011			2	1
NM_017678	2		3	1		NM_001301650			2	1		NM_005983	5	1	3	1		NM_016081_1			2	1
NM_017743	3	1	3	1		NM_001301680			2	1		NR_038371_2			3	1		NM_016097			2	1
NM_017857			3	1		NM_001301867			2	1		NM_001300791	4	1	4	1		NM_016195			2	1
NM_018122			3	1		NM_001303614			2	1		NM_001300792	4	1	4	1		NM_016284			2	1
NM_018328			3	1		NM_001304762			2	1		NM_007054	4	1	4	1		NM_016333			2	1
NM_018417			3	1		NM_001304833			2	1		NM_001290072	3		6	1		NM_016479			2	1
NM_018933	3		3	1		NM_001304834			2	1		NM_001290073	3		6	1		NM_016589			2	1
NM_018948	3		3	1		NM_001304835			2	1		NM_021572	3		6	1		NM_016940			2	1
NM_019107	1		3	1		NM_001304836			2	1		NM_001146695	1		2	1		NM_017872			2	1
NM_019841			3	1		NM_001304837			2	1		NM_001146696	1		2	1		NM_018012			2	1
NM_020356			3	1		NM_001304838			2	1		NM_004275			2	1		NM_018026			2	1
NM_020672			3	1		NM_001374			2	1		NM_001127208			3	1		NM_018077			2	1
NM_021217			3	1		NM_001459_1			2	1		NM_001252148			3	1		NM_018135			2	1
NM_021935	4		3	1		NM_001525			2	1		NM_001252151			3	1		NM_018464			2	1
NM_022054			3	1		NM_001677			2	1		NM_001252152			3	1		NM_019859			2	1
NM_022087			3	1		NM_002224			2	1		NM_001656			3	1		NM_019860_1			2	1
NM_024074	1		3	1		NM_002742			2	1		NM_018375			3	1		NM_020247			2	1
NM_024623			3	1		NM_002800			2	1		NM_001198838	2		4	1		NM_021910			2	1
NM_025052			3	1		NM_002982			2	1		NM_001198840	2		4	1		NM_021969			2	1
NM_030580	4		3	1		NM_003256			2	1		NM_006047	2		4	1		NM_021991_1			2	1
NM_030663			3	1		NM_003394			2	1		NM_152838	2		4	1		NM_024815			2	1
NM_030900			3	1		NM_003862			2	1		NM_001731			7	1		NM_030965			2	1
NM_030948	1		3	1		NM_004095			2	1		NM_006653			1	1		NM_031479			2	1
NM_031369_1	3		3	1		NM_004126			2	1		NM_001286777			4	1		NM_031921			2	1
NM_031370_1	3		3	1		NM_004180			2	1		NM_001286778			4	1		NM_031945			2	1
NM_032261			3	1		NM_004688			2	1		NM_031461			4	1		NM_032045			2	1
NM_032333	3		3	1		NM_004715			2	1		NM_001007246			5	1		NM_032219			2	1
NM_033543			3	1		NM_004826			2	1		NM_001164356			1	1		NM_032714			2	1
NM_080721	1		3	1		NM_004896			2	1		NM_015963			1	1		NM_032850			2	1
NM_130434	3	1	3	1		NM_004915			2	1		NM_001098817			2	1		NM_033051			2	1
NM_133467			3	1		NM_004930			2	1		NM_194281			2	1		NM_052880			2	1
NM_145054			3	1		NM_005166			2	1		NM_016063	1		3	1		NM_078471			2	1
NM_145056	2		3	1		NM_005254			2	1		NM_001008393	1		4	1		NM_080749			2	1
NM_145114	1		3	1		NM_005316			2	1		NR_040247_6	1		4	1		NM_130443			2	1
NM_152351			3	1		NM_005461			2	1		NM_024812			4	1		NM_138499_1			2	1
NM_152751			3	1		NM_005542			2	1		NM_001252290			1	1		NM_138691			2	1
NM_173178			3	1		NM_005575			2	1		NM_001286188			1	1		NM_139319			2	1
NM_178276_1			3	1		NM_005642			2	1		NM_001286189			1	1		NM_144583			2	1
NM_178424			3	1		NM_005717			2	1		NM_001286194			1	1		NM_145246			2	1
NM_181716			3	1		NM_006181			2	1		NM_001286199			1	1		NM_145306			2	1
NM_182981			3	1		NM_006214			2	1		NM_014892			1	1		NM_145804			2	1
NM_197960	3	1	3	1		NM_006243			2	1		NR_047689_5			1	1		NM_145913			2	1
NM_197961	3	1	3	1		NM_006354			2	1		NM_000159			2	1		NM_152613			2	1
NM_198220	1		3	1		NM_006562			2	1		NM_001024372			5	1		NM_153208			2	1
NM_198463			3	1		NM_006843			2	1		NM_001281786	2	2	1	1		NM_153693			2	1
NM_199122			3	1		NM_007187			2	1		NM_004169	2	2	1	1		NM_173701			2	1
NM_201437	2	1	3	1		NM_009586			2	1		NM_148918	2	2	1	1		NM_176792			2	1
NM_201516	2		3	1		NM_012071			2	1		NM_001008487			1	1		NM_177983			2	1
NM_205842			3	1		NM_012486			2	1		NM_001164475			1	1		NM_181500			2	1
NM_205853			3	1		NM_013242			2	1		NM_017836			1	1		NM_181788			2	1
NR_000029_2			3	1		NM_014577			2	1		NM_001007239	1	1	3	1		NM_182554			2	1
NR_001569_16			3	1		NM_014679			2	1		NM_014955	1	1	3	1		NM_182608			2	1
NR_002188_6			3	1		NM_014793			2	1		NM_015935			3	1		NM_194281			2	1
NR_002570_4			3	1		NM_014960			2	1		NM_015295			6	1		NM_198399			2	1
NR_002787_0			3	1		NM_015258			2	1		NR_120595_0			1	1		NM_198503			2	1
NR_002948_0			3	1		NM_015514			2	1		NR_120596_0			1	1		NM_198976			2	1
NR_002948_1			3	1		NM_015720			2	1		NM_017799	1		2	1		NM_203318			2	1
NR_003256_7			3	1		NM_015721			2	1		NM_001172773			2	1		NM_207421			2	1
NR_003266_4			3	1		NM_015934			2	1		NM_001297417			2	1		NM_213645			2	1
NR_003266_7			3	1		NM_016097			2	1		NM_152909			2	1		NM_213646			2	1
NR_003521_0			3	1		NM_016100			2	1		NM_001142403	1		5	1		NR_002788_0			2	1
NR_003923_5			3	1		NM_016305			2	1		NM_001142404	1		5	1		NR_015429_7			2	1
NR_003950_0			3	1		NM_016462			2	1		NR_039745			1	1		NR_015440_4			2	1
NR_024106_17			3	1		NM_016654			2	1		NR_103766_3			1	1		NR_022006_0			2	1
NR_024107_18			3	1		NM_016818			2	1		NR_105000_2			1	1		NR_024268_0			2	1
NR_024373_1			3	1		NM_017661			2	1		NM_015161			2	1		NR_024429_7			2	1
NR_024397_5			3	1		NM_017872			2	1		NM_001017420			3	1		NR_024431_9			2	1
NR_024472_1			3	1		NM_017907			2	1		NM_004288			4	1		NR_026597_2			2	1
NR_024528_3			3	1		NM_018028			2	1		NM_020980			2	1		NR_027149_1			2	1
NR_024529_2			3	1		NM_018077			2	1		NR_125776_3			3	1		NR_027249_10			2	1
NR_026592_9			3	1		NM_018082			2	1		NR_038387_2			4	1		NR_027271_1			2	1
NR_026804_2			3	1		NM_018166			2	1		NM_001267597	1		5	1		NR_027768_18			2	1
NR_027794_6			3	1		NM_018437			2	1		NM_002336	1		5	1		NR_027779_8			2	1
NR_027796_6			3	1		NM_019118			2	1		NM_021045	1		5	1		NR_028135_1			2	1
NR_028323_12			3	1		NM_019841			2	1		NR_033847_1			1	1		NR_033354_1			2	1
NR_028323_16			3	1		NM_019895			2	1		NM_001001323			2	1		NR_033645_4			2	1
NR_028389_0			3	1		NM_020236			2	1		NM_014016			2	1		NR_033646_5			2	1
NR_033151_6			3	1		NM_020456			2	1		NR_120641_3			2	1		NR_033656_0			2	1
NR_033531_0			3	1		NM_020675			2	1		NR_120642_2			2	1		NR_033842_2			2	1
NR_033686_3			3	1		NM_020682			2	1		NM_001130006	2	1	6	1		NR_033900_3			2	1
NR_033688_4			3	1		NM_020895			2	1		NM_001130007	2	1	6	1		NR_033975_0			2	1
NR_033825_4			3	1		NM_022054			2	1		NM_002094	2	1	6	1		NR_033989_3			2	1
NR_033893_1			3	1		NM_024027			2	1		NR_103795_23	1		3	1		NR_037188_9			2	1
NR_033938_0			3	1		NM_024164			2	1		NM_001002926			3	1		NR_037688_4			2	1
NR_034055_1			3	1		NM_024335			2	1		NM_024769			3	1		NR_037946_0			2	1
NR_034162_8			3	1		NM_024529			2	1		NM_000885	2		4	1		NR_038190_0			2	1
NR_034173_0			3	1		NM_024593			2	1		NM_173688			5	1		NR_038396_3			2	1
NR_034174_0			3	1		NM_024623			2	1		NR_104302_0			5	1		NR_038401_3			2	1
NR_037801_3	3		3	1		NM_030941			2	1		NM_001102426			1	1		NR_038887_2			2	1
NR_037918_8			3	1		NM_031912			2	1		NR_120531_10			1	1		NR_040043_2			2	1
NR_038829_7			3	1		NM_032091			2	1		NR_072977_1			1	1		NR_046255_0			2	1
NR_038901_3			3	1		NM_032550			2	1		NR_103769_3	1		2	1		NR_046606_2			2	1
NR_040076_0			3	1		NM_032564			2	1		NM_001042517			2	1		NR_046685_2			2	1
NR_040080_3			3	1		NM_033304			2	1		NM_001258366			2	1		NR_046752_2			2	1
NR_040448_9	1		3	1		NM_033661_1			2	1		NM_001258367			2	1		NR_049763_44			2	1
NR_045105_0			3	1		NM_053045			2	1		NM_001258368			2	1		NR_049763_49			2	1
NR_045106_0			3	1		NM_057090			2	1		NM_022840	1		8	1		NR_073009_0			2	1
NR_045675_5			3	1		NM_057091			2	1		NM_001271006			1	1		NR_073589_1			2	1
NR_046672_1			3	1		NM_138420			2	1		NM_001271007			1	1		NR_075083_16			2	1
NR_047507_1			3	1		NM_138620			2	1		NM_144998			1	1		NR_076392_13			2	1
NR_048535_8			3	1		NM_144576			2	1		NR_104314_7			1	1		NR_102753_2			2	1
NR_052013_8			3	1		NM_144594_1			2	1		NR_130899_1			1	1		NR_102754_1			2	1
NR_052017_0	1		3	1		NM_145201			2	1		NM_000428	1		2	1		NR_103769_3			2	1
NR_073120_4			3	1		NM_145274			2	1		NR_040064_4	3		2	1		NR_103863_1			2	1
NR_073202_0			3	1		NM_145296			2	1		NM_033228_1			2	1		NR_104027_1			2	1
NR_073423_18			3	1		NM_152296			2	1		NM_020143	2		4	1		NR_104219_7			2	1
NR_073474_1			3	1		NM_170601			2	1		NM_003505	1	1	1	1		NR_104249_5			2	1
NR_073540_0			3	1		NM_173623			2	1		NM_001024957			1	1		NR_104409_0			2	1
NR_073541_0			3	1		NM_173801			2	1		NR_015448_1			1	1		NR_104471_0			2	1
NR_073542_0			3	1		NM_174927_1			2	1		NR_110310_1			1	1		NR_104625_8			2	1
NR_073543_0			3	1		NM_175719			2	1		NR_125831_0			1	1		NR_105000_2			2	1
NR_073600_2			3	1		NM_175721			2	1		NR_109963_3	2	1	3	1		NR_108022_1			2	1
NR_103466_4			3	1		NM_175722			2	1		NR_046677_0			1	1		NR_108074_1			2	1
NR_103740_7			3	1		NM_175920			2	1		NM_001334			3	1		NR_109868_11			2	1
NR_103749_2			3	1		NM_178452			2	1		NM_203434			3	1		NR_110161_1			2	1
NR_104269_2			3	1		NM_178469			2	1		NM_001135170	2		4	1		NR_110174_4			2	1
NR_104618_2	2		3	1		NM_181527			2	1		NM_001135171	2		4	1		NR_110434_2			2	1
NR_104625_1	2		3	1		NM_181528			2	1		NM_031911	2		4	1		NR_110435_2			2	1
NR_104625_5			3	1		NM_182761_0			2	1		NM_001277140	2		5	1		NR_110617_6			2	1
NR_104671_3			3	1		NM_182924			2	1		NM_005721	2		5	1		NR_110755_3			2	1
NR_107031			3	1		NM_183061			2	1		NM_015423			1	1		NR_110902_2			2	1
NR_109829_12			3	1		NM_197978			2	1		NM_001336			2	1		NR_110909_0			2	1
NR_109901_11	2	1	3	1		NM_198337_1			2	1		NM_001303058	1	1	3	1		NR_119376_36			2	1
NR_109902_4	2	1	3	1		NM_198406			2	1		NM_001303060	1	1	3	1		NR_119376_43			2	1
NR_110033_1	1		3	1		NM_199235			2	1		NM_014868			1	1		NR_120460_4			2	1
NR_110143_0			3	1		NM_201648			2	1		NM_001292049	1		2	1		NR_120571_7			2	1
NR_110144_0			3	1		NM_207174			2	1		NM_003149	1		2	1		NR_120595_0			2	1
NR_110145_0			3	1		NM_207421			2	1		NM_001172766			3	1		NR_120596_0			2	1
NR_110146_0			3	1		NM_207519			2	1		NM_014491			3	1		NR_121669_1			2	1
NR_110228_2			3	1		NM_207627			2	1		NM_148898			3	1		NR_123717_0			2	1
NR_110256_2			3	1		NM_207628			2	1		NM_148900			3	1		NR_125327_4			2	1
NR_110266_12	1		3	1		NM_207629			2	1		NM_001111061			4	1		NR_125330_3			2	1
NR_110416_4			3	1		NR_000028			2	1		NM_005599			4	1		NR_125435_3			2	1
NR_110417_3			3	1		NR_002722_0			2	1		NM_001199120			2	1		NR_125750_0			2	1
NR_110860_8	1		3	1		NR_021493_1			2	1		NM_021969			2	1		NR_125751_0			2	1
NR_117102_3			3	1		NR_024439_0			2	1		NM_001167614	1		3	1		NR_125822_2			2	1
NR_120452_7	7		3	1		NR_024562_3			2	1		NM_014319	1		3	1		NR_125854_3			2	1
NR_120609_10			3	1		NR_024605_5			2	1		NM_001195416	3	1	6	1		NR_126532_1			2	1
NR_120669_0			3	1		NR_026744_2			2	1		NM_175737	3		9	1		NR_130935_2			2	1
NR_121620_0			3	1		NR_026765_3			2	1		NM_001080396			5	1		NM_001007239	1	1	3	1
NR_125409_0			3	1		NR_026933_5			2	1		NM_001131005	1		6	1		NM_001130010_1	1	1	3	1
NR_125805_3			3	1		NR_027036_0			2	1		NM_001193347	1		6	1		NM_001258214	1	1	3	1
NR_125823_1			3	1		NR_027089_3			2	1		NM_001193348	1		6	1		NM_001258216	1	1	3	1
NR_126060_13			3	1		NR_027090_2			2	1		NM_001193349	1		6	1		NM_014955	1	1	3	1
NR_126061_13			3	1		NR_027437_3			2	1		NM_001193350	1		6	1		NM_015935	1	1	3	1
NR_126155_2	1		3	1		NR_027438_3			2	1		NM_002397	1		6	1		NM_032499	1	1	3	1
NR_126356_3			3	1		NR_027668_0			2	1		NM_001287036	1		8	1		NM_001190811	2	1	3	1
NR_126405_2	1		3	1		NR_027755_3			2	1		NM_133465	1		8	1		NM_001351	2	1	3	1
NR_126511_2			3	1		NR_028049_4			2	1		NM_019592			1	1		NM_002421	2	1	3	1
NR_126532_15			3	1		NR_028050_2			2	1		NR_045568_7			1	1		NM_002469	2	1	3	1
NM_000040			4	1		NR_028051_1			2	1		NM_001199119			2	1		NR_045756_35	2	1	3	1
NM_000485			4	1		NR_030325			2	1		NM_024839			2	1		NM_006580	5	1	3	1
NM_000869			4	1		NR_031766_5			2	1		NM_033227			2	1		NM_003778	2	2	3	1
NM_000943			4	1		NR_033346_1			2	1		NR_037841_1			2	1		NM_212543	2	2	3	1
NM_001001502			4	1		NR_033656_5			2	1		NR_037596_0			1	1		NM_170710	7	2	3	1
NM_001001936			4	1		NR_033686_3			2	1		NR_110902_1			3	1		NM_181265	7	2	3	1
NM_001007176	4	1	4	1		NR_033688_4			2	1		NM_025107	2		4	1		NM_001001891	1		3	1
NM_001030018			4	1		NR_033893_1			2	1		NM_017423			1	1		NM_001024845	1		3	1
NM_001031685			4	1		NR_033900_3			2	1		NM_178324			1	1		NM_001025077_1	1		3	1
NM_001042576			4	1		NR_033997_1			2	1		NM_001113546	1		4	1		NM_001037132	1		3	1
NM_001044369			4	1		NR_033997_3			2	1		NM_001113547	1		4	1		NM_001083591_2	1		3	1
NM_001077191			4	1		NR_034077_3			2	1		NM_016357	1		4	1		NM_001134742	1		3	1
NM_001077194			4	1		NR_034101_1			2	1		NM_001243775			4	1		NM_001165031	1		3	1
NM_001083585_0			4	1		NR_034105_2			2	1		NM_001166695			6	1		NM_001193582	1		3	1
NM_001083914	2	1	4	1		NR_034106_2			2	1		NM_001289939			6	1		NM_001193583	1		3	1
NM_001105	2		4	1		NR_036557_0			2	1		NM_001289940			6	1		NM_001193584	1		3	1
NM_001105077	1		4	1		NR_037167_6			2	1		NM_004172			6	1		NM_001202233	1		3	1
NM_001105078	1		4	1		NR_037710_1			2	1		NR_002948_2			1	1		NM_001202234	1		3	1
NM_001111067	2		4	1		NR_037839_4			2	1		NR_024397_4			1	1		NM_001261380	1		3	1
NM_001114748			4	1		NR_037841_0			2	1		NR_045675_4			1	1		NM_001276289	1		3	1
NM_001127203_1			4	1		NR_037841_1			2	1		NM_001242857			2	1		NM_001278433	1		3	1
NM_001130091			4	1		NR_037911_0			2	1		NM_001242858			2	1		NM_002135	1		3	1
NM_001130092			4	1		NR_037915_0			2	1		NM_001242859			2	1		NM_002595	1		3	1
NM_001130158	1		4	1		NR_037918_8			2	1		NM_001242860			2	1		NM_002734	1		3	1
NM_001134830	1		4	1		NR_037923_12			2	1		NM_001242861			2	1		NM_003677	1		3	1
NM_001134831	1		4	1		NR_037946_13			2	1		NM_001242862			2	1		NM_003884	1		3	1
NM_001136215			4	1		NR_037948_1			2	1		NM_002731			2	1		NM_005010	1		3	1
NM_001136230	8	1	4	1		NR_037949_1			2	1		NM_182948			2	1		NM_005530	1		3	1
NM_001136538			4	1		NR_038269_0			2	1		NM_001166108_1			4	1		NM_005994	1		3	1
NM_001142535			4	1		NR_038331_1			2	1		NM_001166109			4	1		NM_006561_2	1		3	1
NM_001142536			4	1		NR_038371_2			2	1		NM_001166110			4	1		NM_006914	1		3	1
NM_001142537			4	1		NR_038378_0			2	1		NM_016081_1			4	1		NM_006934	1		3	1
NM_001142538			4	1		NR_038857_5			2	1		NM_001007245	3		5	1		NM_007129	1		3	1
NM_001145047	1		4	1		NR_038917_1			2	1		NM_001197079	3		5	1		NM_012145	1		3	1
NM_001145048	1		4	1		NR_038943_1			2	1		NM_001197080	3		5	1		NM_013448	1		3	1
NM_001145049	1		4	1		NR_038997_0			2	1		NM_001550	3		5	1		NM_014901	1		3	1
NM_001145107	2		4	1		NR_039702			2	1		NR_037915_3			3	1		NM_022133	1		3	1
NM_001145108	2		4	1		NR_039747			2	1		NM_001270880			4	1		NM_024102	1		3	1
NM_001145109	2		4	1		NR_039912			2	1		NM_001270881			4	1		NM_024855	1		3	1
NM_001145110	2		4	1		NR_040053_5			2	1		NM_138335			4	1		NM_031216	1		3	1
NM_001161772			4	1		NR_040055_0			2	1		NM_000888	3		5	1		NM_052947	1		3	1
NM_001161819	1		4	1		NR_045216_2			2	1		NM_001282353	3		5	1		NM_080654	1		3	1
NM_001163999			4	1		NR_045216_3			2	1		NM_001282354	3		5	1		NM_138433	1		3	1
NM_001164000	1		4	1		NR_045620_0			2	1		NM_001282355	3		5	1		NM_152464	1		3	1
NM_001164623			4	1		NR_045620_1			2	1		NM_001282388	3		5	1		NM_152836	1		3	1
NM_001164638			4	1		NR_046215_6			2	1		NM_001282389	3		5	1		NM_152837	1		3	1
NM_001165252	1	1	4	1		NR_048541_11			2	1		NM_001282390	3		5	1		NM_173157	1		3	1
NM_001168298	6		4	1		NR_048548_4			2	1		NM_021629	4	1	7	1		NM_182648	1		3	1
NM_001170754_1			4	1		NR_048549_3			2	1		NM_001300914			1	1		NM_201550	1		3	1
NM_001171990			4	1		NR_048570_3			2	1		NM_006145			1	1		NM_201649	1		3	1
NM_001177598			4	1		NR_051978_2			2	1		NR_027412_4			1	1		NM_212471	1		3	1
NM_001193314			4	1		NR_052013_8			2	1		NM_004507	2		3	1		NM_212472	1		3	1
NM_001193315			4	1		NR_072979_11			2	1		NM_001256080			4	1		NR_033978_0	1		3	1
NM_001193316			4	1		NR_072979_9			2	1		NM_005551			4	1		NR_046072_1	1		3	1
NM_001193317			4	1		NR_072988_0			2	1		NM_145648			4	1		NR_110036_1	1		3	1
NM_001198832	1		4	1		NR_073080_1			2	1		NM_001031683	3	2	1	1		NR_125388_5	1		3	1
NM_001199279	1		4	1		NR_073554_22			2	1		NM_001289758	3	2	1	1		NM_000139	2		3	1
NM_001204446	3	1	4	1		NR_073555_22			2	1		NM_001289759	3	2	1	1		NM_001083926	2		3	1
NM_001204447	3	1	4	1		NR_073556_23			2	1		NM_001549	3	2	1	1		NM_001098484_1	2		3	1
NM_001205194	1		4	1		NR_073557_22			2	1		NM_005417			1	1		NM_001144920	2		3	1
NM_001237	2		4	1		NR_073558_22			2	1		NM_175887			1	1		NM_001144923	2		3	1
NM_001243776	1		4	1		NR_073589_1			2	1		NM_198291			1	1		NM_001185056	2		3	1
NM_001243777	1		4	1		NR_073610_6			2	1		NR_037188_9			1	1		NM_001256916	2		3	1
NM_001252020	2		4	1		NR_102270_8			2	1		NR_038401_3			2	1		NM_001267827	2		3	1
NM_001252024	2		4	1		NR_102739_0			2	1		NR_046733_1			3	1		NM_001267828	2		3	1
NM_001252377			4	1		NR_102739_2			2	1		NR_104610_3			3	1		NM_001284333	2		3	1
NM_001254755	1		4	1		NR_102740_3			2	1		NM_198485			7	1		NM_001284363	2		3	1
NM_001254756	1		4	1		NR_102741_3			2	1		NM_001278187	1		2	1		NM_001286812	2		3	1
NM_001256394	1		4	1		NR_102743_4			2	1		NM_024099			3	1		NM_001287512	2		3	1
NM_001257281			4	1		NR_103488_6			2	1		NM_001270945			4	1		NM_001287513	2		3	1
NM_001258211			4	1		NR_103490_0			2	1		NM_001161708			5	1		NM_002239	2		3	1
NM_001258212_1	1		4	1		NR_103551_4			2	1		NM_001287060	1		6	1		NM_002518	2		3	1
NM_001267782			4	1		NR_103780_4			2	1		NM_001287061	1		6	1		NM_003463	2		3	1
NM_001267783			4	1		NR_103781_4			2	1		NM_001287062	1		6	1		NM_003759_1	2		3	1
NM_001270439			4	1		NR_103782_5			2	1		NM_014504	1		6	1		NM_005602	2		3	1
NM_001277200			4	1		NR_103860_1			2	1		NM_014494	1		1	1		NM_006852	2		3	1
NM_001282192	1		4	1		NR_103860_4			2	1		NM_001008396	1		3	1		NM_016040	2		3	1
NM_001282193	1		4	1		NR_104155_0			2	1		NM_001172415	1		3	1		NM_016275_1	2		3	1
NM_001282710	1		4	1		NR_104210_1			2	1		NM_007086	1		3	1		NM_018335	2		3	1
NM_001283009			4	1		NR_104225_0			2	1		NM_004323			3	1		NM_024926	2		3	1
NM_001286212			4	1		NR_104261_0			2	1		NM_007212			3	1		NM_025080	2		3	1
NM_001286213			4	1		NR_104413_3			2	1		NM_004267	1		4	1		NM_145695	2		3	1
NM_001286733	2		4	1		NR_104452_15			2	1		NR_037632_3			4	1		NM_203301	2		3	1
NM_001287824			4	1		NR_104461_0			2	1		NR_037633_5			4	1		NR_026682_3	2		3	1
NM_001289997			4	1		NR_105064_3			2	1		NR_037634_6			4	1		NM_001164446	3		3	1
NM_001290026			4	1		NR_109868_11			2	1		NR_037635_4			4	1		NR_003713_3	3		3	1
NM_001290027			4	1		NR_109903_0			2	1		NR_037636_3			4	1		NR_030761_4	3		3	1
NM_001290214	2	1	4	1		NR_109939_4			2	1		NR_037637_2			4	1		NR_037917_8	3		3	1
NM_001290215	2	1	4	1		NR_109963_0			2	1		NM_022091	1		8	1		NM_018292	4		3	1
NM_001291581_0			4	1		NR_109975_1			2	1		NM_001286121			4	1		NM_018989	4		3	1
NM_001297753	5		4	1		NR_110154_1			2	1		NM_005495			4	1		NM_000043			3	1
NM_001297767	1		4	1		NR_110171_6			2	1		NM_001242767_1			5	1		NM_000439			3	1
NM_001297769_1	1		4	1		NR_110174_3			2	1		NM_001242768_1			5	1		NM_000759			3	1
NM_001297770_1	1		4	1		NR_110224_0			2	1		NM_015440_1			5	1		NM_001001683			3	1
NM_001300731			4	1		NR_110229_2			2	1		NM_006197	4		6	1		NM_001001694_1			3	1
NM_001302961			4	1		NR_110318_0			2	1		NM_001013438	2		11	1		NM_001001936			3	1
NM_001303472	3		4	1		NR_110323_15			2	1		NM_001013439	2		11	1		NM_001002269			3	1
NM_001304363			4	1		NR_110453_3			2	1		NM_005087	2		11	1		NM_001008487			3	1
NM_001304364			4	1		NR_110454_2			2	1		NR_110176_0			1	1		NM_001008707			3	1
NM_001329	2	1	4	1		NR_110497_1			2	1		NM_000450_1			5	1		NM_001013635			3	1
NM_001442	2		4	1		NR_110585_3			2	1		NM_017646			1	1		NM_001017392			3	1
NM_001557	6		4	1		NR_110786_0			2	1		NM_022104			1	1		NM_001024372			3	1
NM_001619			4	1		NR_110840_1			2	1		NM_001032288			4	1		NM_001025076_2			3	1
NM_001722			4	1		NR_110850_5			2	1		NM_001257393			4	1		NM_001030015			3	1
NM_002133			4	1		NR_110899_7			2	1		NM_001257394			4	1		NM_001040194			3	1
NM_002202			4	1		NR_120307_3			2	1		NM_001257395			4	1		NM_001040195			3	1
NM_002420	2		4	1		NR_120324_4			2	1		NM_001257397			4	1		NM_001040196			3	1
NM_002815	1		4	1		NR_120480_4			2	1		NM_001257398			4	1		NM_001040197_1			3	1
NM_002937	1		4	1		NR_120554_3			2	1		NM_001257399			4	1		NM_001042463			3	1
NM_003085			4	1		NR_120555_3			2	1		NM_001282575			4	1		NM_001067			3	1
NM_003251_1			4	1		NR_120625_0			2	1		NM_001282576			4	1		NM_001075			3	1
NM_003401	1		4	1		NR_121669_1			2	1		NM_001282577			4	1		NM_001098673			3	1
NM_003635			4	1		NR_125333_0			2	1		NM_001282578			4	1		NM_001099293			3	1
NM_003849			4	1		NR_125361_5			2	1		NM_001282579			4	1		NM_001114093_1			3	1
NM_003908	2		4	1		NR_125435_3			2	1		NM_021988			4	1		NM_001130688			3	1
NM_004092			4	1		NR_125750_0			2	1		NM_022442			4	1		NM_001130689			3	1
NM_004198	1		4	1		NR_125751_0			2	1		NM_199144			4	1		NM_001131005			3	1
NM_004359	1		4	1		NR_125762_1			2	1		NM_199203			4	1		NM_001134758			3	1
NM_004405	1		4	1		NR_125776_0			2	1		NR_045756_35	4		5	1		NM_001135241			3	1
NM_004587			4	1		NR_125920_2			2	1		NM_198213_1	2	1	1	1		NM_001135911			3	1
NM_004703_0			4	1		NR_125956_4			2	1		NR_110899_7			1	1		NM_001136037			3	1
NM_004917			4	1		NR_126012_4			2	1		NR_125851_2			1	1		NM_001142307			3	1
NM_004991	1		4	1		NR_126327_2			2	1		NM_001191028_1			2	1		NM_001142640			3	1
NM_005241	1		4	1		NR_126532_1			2	1		NM_012470_1			2	1		NM_001144767			3	1
NM_005426			4	1		NR_126532_23			2	1		NR_034053_23			2	1		NM_001145023			3	1
NM_005717			4	1		NR_130734_0			2	1		NR_073094_6			4	1		NM_001145938			3	1
NM_005794			4	1		NR_130785_0			2	1		NR_073095_3			4	1		NM_001156474			3	1
NM_005862			4	1		NM_001278542	1	1	3	1		NR_102337_5	2	1	5	1		NM_001159996_1			3	1
NM_006159			4	1		NM_006083	1	1	3	1		NR_102338_7	2	1	5	1		NM_001160004_1			3	1
NM_006710	4		4	1		NM_018848	1	1	3	1		NM_030786			5	1		NM_001161368			3	1
NM_006815			4	1		NM_170784	1	1	3	1		NM_001110781	2		2	1		NM_001161403			3	1
NM_006862_1			4	1		NM_176824	1	1	3	1		NM_001290264	2		2	1		NM_001161404			3	1
NM_006877			4	1		NR_023351_2	1	1	3	1		NM_001297704			2	1		NM_001164475			3	1
NM_007266	1		4	1		NM_001105206	2	1	3	1		NM_005068			2	1		NM_001164484			3	1
NM_012154			4	1		NM_001105207	2	1	3	1		NM_012302			2	1		NM_001171251			3	1
NM_012223	1		4	1		NM_001130841	2	1	3	1		NR_028049_4			2	1		NM_001172357			3	1
NM_012248	2		4	1		NM_002290	2	1	3	1		NR_028050_2			2	1		NM_001172410_1			3	1
NM_013280			4	1		NM_002421	2	1	3	1		NR_028051_1			2	1		NM_001172566			3	1
NM_014049			4	1		NM_003729	2	1	3	1		NR_036579_0			2	1		NM_001172567			3	1
NM_014239			4	1		NR_125390_2	2	1	3	1		NM_002416			4	1		NM_001172568			3	1
NM_014595			4	1		NR_104062_2	3	1	3	1		NM_000829	1		4	1		NM_001172569			3	1
NM_014644	1		4	1		NR_125739_6	3	1	3	1		NM_001077243_1	1		4	1		NM_001172677			3	1
NM_014679			4	1		NM_000903	1		3	1		NM_012455			1	1		NM_001177875			3	1
NM_014845			4	1		NM_001001974	1		3	1		NR_110749_0			1	1		NM_001178147			3	1
NM_015517			4	1		NM_001012398	1		3	1		NM_001305121			2	1		NM_001190458			3	1
NM_015585			4	1		NM_001025433	1		3	1		NM_001305122			2	1		NM_001193347			3	1
NM_015896			4	1		NM_001025434	1		3	1		NM_153208			2	1		NM_001193348			3	1
NM_016063	1		4	1		NM_001130158	1		3	1		NM_001146	2		4	1		NM_001193349			3	1
NM_016067	1		4	1		NM_001134830	1		3	1		NM_001199859	2		4	1		NM_001193350			3	1
NM_016145			4	1		NM_001134831	1		3	1		NM_004120			6	1		NM_001193536			3	1
NM_016155			4	1		NM_001146695	1		3	1		NM_176894	1		7	1		NM_001195001			3	1
NM_016589			4	1		NM_001146696	1		3	1		NM_001199775			7	1		NM_001199037			3	1
NM_017567			4	1		NM_001161819	1		3	1		NM_001304			7	1		NM_001199038			3	1
NM_017651	1		4	1		NM_001195637	1		3	1		NR_024061_1	1		2	1		NM_001199039			3	1
NM_017749			4	1		NM_001204747	1		3	1		NM_001013649			2	1		NM_001199196			3	1
NM_017948	1		4	1		NM_001258315	1		3	1		NM_002271			4	1		NM_001204477			3	1
NM_018347	3	1	4	1		NM_001258316	1		3	1		NR_024505_3			4	1		NM_001206866			3	1
NM_018386_1	1		4	1		NM_001278623	1		3	1		NR_024506_3			4	1		NM_001242307			3	1
NM_018484			4	1		NM_001278624	1		3	1		NR_024507_3			4	1		NM_001242309			3	1
NM_020924			4	1		NM_001286137	1		3	1		NR_103848_2			5	1		NM_001256542			3	1
NM_021228			4	1		NM_002913	1		3	1		NR_103849_1			5	1		NM_001256574_1			3	1
NM_022067			4	1		NM_002950	1		3	1		NR_103850_1			5	1		NM_001256575_1			3	1
NM_022096	3		4	1		NM_003037	1		3	1		NM_173497			1	1		NM_001256576_1			3	1
NM_022119			4	1		NM_005127	1		3	1		NR_109986_1			1	1		NM_001256666			3	1
NM_022406	1		4	1		NM_005815	1		3	1		NR_024052_3			1	1		NM_001256667			3	1
NM_022550	1		4	1		NM_005894	1		3	1		NR_024053_2			1	1		NM_001256668_1			3	1
NM_022739	2	1	4	1		NM_006267	1		3	1		NR_051991_2			1	1		NM_001267544			3	1
NM_022789			4	1		NM_012207	1		3	1		NM_001163147	5	1	7	1		NM_001267545			3	1
NM_022802	2	1	4	1		NM_012223	1		3	1		NM_001163148	5	1	7	1		NM_001267546			3	1
NM_025247			4	1		NM_014485	1		3	1		NM_001163149	5	1	7	1		NM_001267547			3	1
NM_030662			4	1		NM_014614_1	1		3	1		NM_001163150	5	1	7	1		NM_001267548			3	1
NM_030819	1		4	1		NM_016063	1		3	1		NM_001163151	5	1	7	1		NM_001267549			3	1
NM_032256			4	1		NM_017651	1		3	1		NM_001163152	5	1	7	1		NM_001267895			3	1
NM_032550			4	1		NM_018098	1		3	1		NM_004956	5	1	7	1		NM_001271142			3	1
NM_032726			4	1		NM_018448	1		3	1		NR_121645	1		1	1		NM_001271145			3	1
NM_033101			4	1		NM_019000	1		3	1		NM_001303614			1	1		NM_001271146			3	1
NM_033448			4	1		NM_021047	1		3	1		NM_018028			1	1		NM_001271147			3	1
NM_033668_1	1		4	1		NM_021622	1		3	1		NR_046105_1			1	1		NM_001271148			3	1
NM_057090			4	1		NM_021644	1		3	1		NM_145306			2	1		NM_001277200			3	1
NM_057091			4	1		NM_022476	1		3	1		NR_038927_0			2	1		NM_001278182			3	1
NM_057174			4	1		NM_024574	1		3	1		NM_001002231			5	1		NM_001278183			3	1
NM_058186			4	1		NM_052831	1		3	1		NM_015258			2	1		NM_001278426			3	1
NM_138284	1		4	1		NM_147156	1		3	1		NR_125768_3			3	1		NM_001278427			3	1
NM_144611	1		4	1		NM_152995	1		3	1		NM_001271610			1	1		NM_001278428			3	1
NM_144701	2		4	1		NM_178339	1		3	1		NM_001304342			2	1		NM_001278429			3	1
NM_152319_0			4	1		NR_024090_7	1		3	1		NM_020131			2	1		NM_001278451			3	1
NM_152391	1		4	1		NR_024162_1	1		3	1		NM_152765			3	1		NM_001278452			3	1
NM_152399			4	1		NR_026957_3	1		3	1		NM_001242773			1	1		NM_001278453			3	1
NM_170699			4	1		NR_103737_3	1		3	1		NM_001242774			1	1		NM_001281517			3	1
NM_172314			4	1		NR_109786_7	1		3	1		NM_001242775			1	1		NM_001281518			3	1
NM_172366			4	1		NR_109787_6	1		3	1		NM_001278305			1	1		NM_001286527			3	1
NM_173589	1		4	1		NR_109788_6	1		3	1		NM_001278306			1	1		NM_001286661			3	1
NM_176889	4		4	1		NR_110113_5	1		3	1		NM_001278307			1	1		NM_001287824			3	1
NM_178135	8	1	4	1		NR_120434_4	1		3	1		NM_001278308			1	1		NM_001288834_1			3	1
NM_182502	4	1	4	1		NM_000297	2		3	1		NM_001282876			1	1		NM_001290091			3	1
NM_194431	1		4	1		NM_001100607	2		3	1		NM_001282877			1	1		NM_001291454			3	1
NM_198189			4	1		NM_001113546	2		3	1		NM_080678			1	1		NM_001293298			3	1
NM_198507			4	1		NM_001113547	2		3	1		NM_153345			1	1		NM_001293304			3	1
NM_198798	3		4	1		NM_001127897	2		3	1		NR_027264_0			1	1		NM_001297548			3	1
NM_198971			4	1		NM_001130475	2		3	1		NR_027265_0			1	1		NM_001297766			3	1
NM_201995			4	1		NM_001168298	2		3	1		NM_153366	1	1	3	1		NM_001301054			3	1
NM_201997			4	1		NM_001190316	2		3	1		NM_004905			3	1		NM_001301055			3	1
NM_203373	1		4	1		NM_001190317	2		3	1		NM_198976			2	1		NM_001301057			3	1
NM_206964			4	1		NM_001193369	2		3	1		NR_002948_1			2	1		NM_001305000			3	1
NM_213621			4	1		NM_001252641	2		3	1		NM_001134671			7	1		NM_001305102			3	1
NR_002184_5	1		4	1		NM_001256045	2		3	1		NM_024295			7	1		NM_001656			3	1
NR_003272_0			4	1		NM_001260508	2		3	1		NM_001038633_1			1	1		NM_001732			3	1
NR_003950_3			4	1		NM_001269040	2		3	1		NM_001242908_1			1	1		NM_001950			3	1
NR_003950_4			4	1		NM_001269041	2		3	1		NM_001242909_1			1	1		NM_002060			3	1
NR_004403			4	1		NM_001269042	2		3	1		NM_001242910_1			1	1		NM_002129			3	1
NR_023318_0			4	1		NM_001269046	2		3	1		NM_000593			3	1		NM_002230			3	1
NR_024125_1			4	1		NM_001278162	2		3	1		NM_001292022			3	1		NM_002397			3	1
NR_026682_3	5		4	1		NM_001278163	2		3	1		NM_024700			3	1		NM_002468			3	1
NR_027486_11			4	1		NM_001287598	2		3	1		NM_031218			3	1		NM_002567			3	1
NR_033664_2			4	1		NM_001287599	2		3	1		NM_001101800			4	1		NM_002586			3	1
NR_033859_4			4	1		NM_001287601	2		3	1		NM_001101801			4	1		NM_002699			3	1
NR_033871_0			4	1		NM_001557	2		3	1		NM_016603			4	1		NM_003018_1			3	1
NR_033882_7			4	1		NM_002881	2		3	1		NM_017904	1		5	1		NM_003215			3	1
NR_033932_0			4	1		NM_005734	2		3	1		NM_001301851			5	1		NM_003224			3	1
NR_033997_1			4	1		NM_006219	2		3	1		NM_001143958	4	3	6	1		NM_003432			3	1
NR_036581_0			4	1		NM_015272	2		3	1		NM_018247	4	3	6	1		NM_003633_1			3	1
NR_038269_0			4	1		NM_016186	2		3	1		NM_001030311	2	1	5	1		NM_003704			3	1
NR_038275_2			4	1		NM_016357	2		3	1		NM_001030312	2	1	5	1		NM_004040			3	1
NR_038459_1			4	1		NM_024906	2		3	1		NM_001030313	2	1	5	1		NM_004335_1			3	1
NR_038841_2	5		4	1		NM_033081	2		3	1		NM_001160277	2	1	5	1		NM_004434			3	1
NR_038842_0			4	1		NM_080618	2		3	1		NM_201548	2	1	5	1		NM_005068			3	1
NR_044998_0			4	1		NM_182529	2		3	1		NR_103837_4			6	1		NM_005316			3	1
NR_045513_4			4	1		NR_002174_12	2		3	1		NM_024592	1		7	1		NM_005442			3	1
NR_045587_0			4	1		NR_024170_5	2		3	1		NM_001178101	1		9	1		NM_005588			3	1
NR_046258_4			4	1		NR_033842_7	2		3	1		NM_003421	1		9	1		NM_005704			3	1
NR_046259_3			4	1		NR_040109_1	2		3	1		NM_001007094			9	1		NM_006100			3	1
NR_046260_2			4	1		NM_001243093	3		3	1		NM_001099412			4	1		NM_006255			3	1
NR_046546_0			4	1		NM_001278911	3		3	1		NM_001099413			4	1		NM_006387			3	1
NR_048543_3	3	1	4	1		NM_001465	3		3	1		NM_006766			4	1		NM_006591			3	1
NR_049759_0			4	1		NM_005832	3		3	1		NM_001040875	1	1	6	1		NM_006825			3	1
NR_072979_10			4	1		NM_015566	3		3	1		NM_018972	1	1	6	1		NM_007237			3	1
NR_072992_0			4	1		NM_024913	3		3	1		NR_049725_2			6	1		NM_007271			3	1
NR_072993_0			4	1		NM_153701	3		3	1		NM_176889			2	1		NM_013960_1			3	1
NR_073138_2			4	1		NM_181361	3		3	1		NM_024561	4	1	6	1		NM_014016			3	1
NR_073151_3			4	1		NM_199335	3		3	1		NM_001142402	1		7	1		NM_014427			3	1
NR_073153_2			4	1		NR_024061_1	3		3	1		NR_120554_3			1	1		NM_014726			3	1
NR_073541_5			4	1		NR_027128_0	3		3	1		NR_120555_3			1	1		NM_014861			3	1
NR_073542_4	1	1	4	1		NR_027129_0	3		3	1		NR_121669_1			2	1		NM_014889			3	1
NR_073543_4	1	1	4	1		NR_104314_6	3		3	1		NM_001271734			3	1		NM_014939			3	1
NR_074083_0			4	1		NM_001012361	4		3	1		NM_001271735			3	1		NM_015080			3	1
NR_102371_13			4	1		NM_001159596	4		3	1		NM_001271736			3	1		NM_015258			3	1
NR_103785_1			4	1		NM_001282962	4		3	1		NM_016057			3	1		NM_015305			3	1
NR_103786_1			4	1		NM_001282963	4		3	1		NM_001270407	1		4	1		NM_015336			3	1
NR_103801_2			4	1		NM_016544	4		3	1		NM_021219	1		4	1		NM_015578			3	1
NR_104210_3			4	1		NM_017693	4		3	1		NM_001142401	1		7	1		NM_017646			3	1
NR_108031_0			4	1		NM_018410	4		3	1		NM_006016	1		7	1		NM_017817			3	1
NR_108075_1	2		4	1		NM_145241	4		3	1		NR_049728_0			1	1		NM_017836			3	1
NR_108080_2			4	1		NM_148903	4		3	1		NR_110323_15			1	1		NM_017980			3	1
NR_108100_0			4	1		NM_001244705	5		3	1		NM_005813	1		6	1		NM_018226			3	1
NR_109910_7			4	1		NM_001244706	5		3	1		NM_001173523	2		8	1		NM_018268			3	1
NR_109986_3			4	1		NM_015989	5		3	1		NM_032457	2		8	1		NM_018565			3	1
NR_110006_0			4	1		NM_182569	5		3	1		NR_110497_0			2	1		NM_018689			3	1
NR_110228_5			4	1		NM_000043			3	1		NM_001291424	1		4	1		NM_018996			3	1
NR_110310_0			4	1		NM_000111			3	1		NM_005475	1		4	1		NM_019845			3	1
NR_110628_0			4	1		NM_000159			3	1		NM_003659			7	1		NM_020350			3	1
NR_110758_0			4	1		NM_000668			3	1		NM_016248	3		9	1		NM_020377			3	1
NR_110839_2	4		4	1		NM_000810			3	1		NM_015250	2		4	1		NM_020398			3	1
NR_110930_0			4	1		NM_001007271_5			3	1		NM_020961			5	1		NM_020770			3	1
NR_111920_1			4	1		NM_001013661			3	1		NM_001242597			1	1		NM_021035			3	1
NR_120402_1			4	1		NM_001024675			3	1		NM_001242598			1	1		NM_021241			3	1
NR_120648_1			4	1		NM_001024679			3	1		NM_032635			1	1		NM_021827			3	1
NR_125384_0			4	1		NM_001024934			3	1		NM_017748	1		2	1		NM_021934			3	1
NR_125385_0			4	1		NM_001024935			3	1		NM_000113			2	1		NM_022135			3	1
NR_125406_1			4	1		NM_001024936			3	1		NM_001042478_0			2	1		NM_022358			3	1
NR_125774_1			4	1		NM_001034850			3	1		NM_018836_0			2	1		NM_022727			3	1
NR_125805_1			4	1		NM_001048200			3	1		NR_104613_1			3	1		NM_022778			3	1
NR_125828_0			4	1		NM_001077663			3	1		NM_001264573	4		2	1		NM_024028			3	1
NR_125828_2			4	1		NM_001077664			3	1		NM_001040664			4	1		NM_024032			3	1
NR_125829_0			4	1		NM_001098527			3	1		NM_002566			4	1		NM_024164			3	1
NR_125829_2			4	1		NM_001099280			3	1		NM_025208			10	1		NM_024700			3	1
NR_125933_6			4	1		NM_001099281			3	1		NM_033135			10	1		NM_024812			3	1
NR_125934_5			4	1		NM_001100873			3	1		NM_001039580	6	2	11	1		NM_025112			3	1
NR_126375_1			4	1		NM_001105077			3	1		NM_033051			2	1		NM_030820			3	1
NR_126396_1			4	1		NM_001105078			3	1		NM_174942	1		5	1		NM_032550			3	1
NR_126532_36			4	1		NM_001122965			3	1		NM_001303130	4		5	1		NM_032689			3	1
NR_126566_4			4	1		NM_001127391			3	1		NM_001303131	4		5	1		NM_032783			3	1
NR_130168_18	2		4	1		NM_001128225			3	1		NM_031216	1		11	1		NM_033282			3	1
NR_130785_8			4	1		NM_001130048			3	1		NM_018010	1		6	1		NM_033415			3	1
NM_000158	1		5	1		NM_001130064			3	1		NR_036611	1		6	1		NM_080821			3	1
NM_000183			5	1		NM_001130698			3	1		NM_001185127	1		9	1		NM_080865			3	1
NM_000211			5	1		NM_001135911			3	1		NM_003762	1		9	1		NM_133177			3	1
NM_000455_1			5	1		NM_001135917			3	1		NR_027928_20			1	1		NM_133178			3	1
NM_000668			5	1		NM_001144663			3	1		NM_005517			3	1		NM_133455			3	1
NM_000826_1	2		5	1		NM_001144772			3	1		NM_032299	2		11	1		NM_138732			3	1
NM_000965			5	1		NM_001145023			3	1		NM_015457			1	1		NM_138734			3	1
NM_001001715			5	1		NM_001145166			3	1		NM_022744			1	1		NM_145304			3	1
NM_001003715			5	1		NM_001145167			3	1		NR_027982_1			2	1		NM_152374			3	1
NM_001005415			5	1		NM_001145938			3	1		NM_006012			1	1		NM_152605			3	1
NM_001005416			5	1		NM_001159545			3	1		NM_006353			2	1		NM_152740			3	1
NM_001009923			5	1		NM_001159546			3	1		NM_001042540	1		5	1		NM_152871			3	1
NM_001009924			5	1		NM_001163999			3	1		NM_007362	1		5	1		NM_152872			3	1
NM_001009925			5	1		NM_001164000			3	1		NM_001301089			5	1		NM_153636			3	1
NM_001013706	1		5	1		NM_001165037			3	1		NM_014758			5	1		NM_172219			3	1
NM_001024611			5	1		NM_001165903			3	1		NM_001144923	2	1	3	1		NM_172220			3	1
NM_001031714			5	1		NM_001167827			3	1		NM_001287512	2	1	3	1		NM_173519			3	1
NM_001033028			5	1		NM_001172766			3	1		NM_001287513	2	1	3	1		NM_174940			3	1
NM_001039617_1			5	1		NM_001185023			3	1		NM_024926	2	1	3	1		NM_175872			3	1
NM_001039920			5	1		NM_001190809			3	1		NM_001297640	2		5	1		NM_178865			3	1
NM_001083619_1	2		5	1		NM_001195156			3	1		NM_016546	2		5	1		NM_182919			3	1
NM_001083620_1	2		5	1		NM_001199397			3	1		NM_001281443_1			2	1		NM_182984			3	1
NM_001098483			5	1		NM_001199398			3	1		NM_002657			2	1		NM_203447			3	1
NM_001098811	1		5	1		NM_001199399			3	1		NM_015056			2	1		NM_205854			3	1
NM_001113407			5	1		NM_001199400			3	1		NR_046380_0			2	1		NM_207117			3	1
NM_001113475	1		5	1		NM_001200050			3	1		NM_016002			5	1		NR_002787_0			3	1
NM_001126121	1		5	1		NM_001200052			3	1		NR_123717_1			1	1		NR_003051			3	1
NM_001126122	1		5	1		NM_001201576			3	1		NM_152554			2	1		NR_024264_6			3	1
NM_001127491	1		5	1		NM_001204963			3	1		NM_001199144_1	1		7	1		NR_027694_0			3	1
NM_001128600			5	1		NM_001205194			3	1		NM_152381_1	1		7	1		NR_028491_0			3	1
NM_001130040			5	1		NM_001243775			3	1		NM_003489	1		10	1		NR_033338_4			3	1
NM_001130041			5	1		NM_001256394			3	1		NM_152594	3		6	1		NR_033882_7			3	1
NM_001130713_1	3		5	1		NM_001256482			3	1		NM_173496	3		10	1		NR_033946_2			3	1
NM_001135734			5	1		NM_001256483			3	1		NR_038857_5			1	1		NR_033970_2			3	1
NM_001142464_1			5	1		NM_001256484			3	1		NR_109903_0			2	1		NR_034104_4			3	1
NM_001144074			5	1		NM_001267059			3	1		NM_001144920	2	1	3	1		NR_036555_0			3	1
NM_001144756			5	1		NM_001267060			3	1		NR_024264_6			3	1		NR_036579_0			3	1
NM_001145026	5		5	1		NM_001267061			3	1		NR_003085_6			1	1		NR_037632_3			3	1
NM_001150	1		5	1		NM_001271943			3	1		NM_001243770			2	1		NR_037633_5			3	1
NM_001160708			5	1		NM_001271944			3	1		NR_130935_2			2	1		NR_037634_6			3	1
NM_001166119_1	3		5	1		NM_001271945			3	1		NR_029429_4			1	1		NR_037635_4			3	1
NM_001168388	1		5	1		NM_001276			3	1		NR_119376_42			1	1		NR_037636_3			3	1
NM_001168389	1		5	1		NM_001276274			3	1		NR_120571_7			2	1		NR_037637_2			3	1
NM_001173463	2		5	1		NM_001277864			3	1		NM_001135098			3	1		NR_038222_2			3	1
NM_001173464	2		5	1		NM_001278535			3	1		NM_173355			3	1		NR_038369_5			3	1
NM_001173465	2		5	1		NM_001278599			3	1		NR_103759_2			3	1		NR_038894_2			3	1
NM_001173990			5	1		NM_001282405			3	1		NR_103760_3			3	1		NR_038917_3			3	1
NM_001173991			5	1		NM_001286650			3	1		NM_001170670	4	2	4	1		NR_045675_0			3	1
NM_001178030			5	1		NM_001286661			3	1		NM_017953	4	2	4	1		NR_046318_1			3	1
NM_001198834			5	1		NM_001286722			3	1		NM_025004	1		4	1		NR_046474_0			3	1
NM_001199551			5	1		NM_001287584			3	1		NR_046091_2	1		2	1		NR_046713_2			3	1
NM_001199552			5	1		NM_001287585			3	1		NM_001244995	2		2	1		NR_046733_1			3	1
NM_001199623			5	1		NM_001289993			3	1		NR_033255_3			2	1		NR_047484_3			3	1
NM_001200050			5	1		NM_001290075			3	1		NM_000997			4	1		NR_047507_2			3	1
NM_001200052			5	1		NM_001290076			3	1		NM_000346			6	1		NR_051954_7			3	1
NM_001202233	1	1	5	1		NM_001290212			3	1		NR_033179_5			1	1		NR_051955_7			3	1
NM_001202234	1	1	5	1		NM_001290307			3	1		NR_045784_5			2	1		NR_051956_7			3	1
NM_001202859			5	1		NM_001290309			3	1		NR_045785_5			2	1		NR_051957_7			3	1
NM_001206957			5	1		NM_001290310			3	1		NR_036531_1	2		3	1		NR_051958_6			3	1
NM_001242637	3		5	1		NM_001290312			3	1		NR_036532_1	2		3	1		NR_073565_2			3	1
NM_001242638	4		5	1		NM_001297767			3	1		NM_153687	2	1	4	1		NR_102371_13			3	1
NM_001243204_1			5	1		NM_001297769_1			3	1		NM_198077	1		4	1		NR_103490_0			3	1
NM_001252030			5	1		NM_001297770_1			3	1		NM_001206836	1		5	1		NR_103776_2			3	1
NM_001267716			5	1		NM_001302820			3	1		NM_004663	1		5	1		NR_103860_6			3	1
NM_001277081			5	1		NM_001302946			3	1		NM_001281469_1	2		10	1		NR_104249_8			3	1
NM_001277082			5	1		NM_001303523			3	1		NR_037575_2			1	1		NR_104445_0			3	1
NM_001277174	2		5	1		NM_001305163			3	1		NR_110227_3	1		1	1		NR_104653_0			3	1
NM_001281467			5	1		NM_001305164			3	1		NM_001258214			2	1		NR_109904_1			3	1
NM_001281512			5	1		NM_001647			3	1		NM_001258216			2	1		NR_110046_8			3	1
NM_001281513			5	1		NM_001699			3	1		NM_000585	1		4	1		NR_110047_8			3	1
NM_001283010			5	1		NM_001816_1			3	1		NM_001287181			2	1		NR_110182_4			3	1
NM_001286211			5	1		NM_001903			3	1		NM_006876			2	1		NR_110183_3			3	1
NM_001286463	5		5	1		NM_001917			3	1		NM_182791			2	1		NR_110418_2			3	1
NM_001286477	5		5	1		NM_001979			3	1		NM_001243266			3	1		NR_110458_0			3	1
NM_001286650			5	1		NM_002045			3	1		NM_001243689			3	1		NR_110462_0			3	1
NM_001287810			5	1		NM_003249			3	1		NM_001300765			3	1		NR_110628_0			3	1
NM_001289132	1		5	1		NM_003305			3	1		NM_015416			3	1		NR_110790_6			3	1
NM_001290216			5	1		NM_003580			3	1		NM_024021			3	1		NR_120448_0			3	1
NM_001290217			5	1		NM_003931			3	1		NM_148975			3	1		NR_123723_0			3	1
NM_001290266			5	1		NM_004063			3	1		NM_172175	1		4	1		NR_125766_0			3	1
NM_001290276			5	1		NM_004223			3	1		NM_001098402	2		5	1		NR_125768_3			3	1
NM_001290277			5	1		NM_004295			3	1		NM_001098403	2		5	1		NR_125860_2			3	1
NM_001290300			5	1		NM_004603			3	1		NM_020727			5	1		NR_126532_28			3	1
NM_001301168			5	1		NM_004725			3	1		NM_014423	2		8	1		NM_000382	1	1	4	1
NM_001301169_1			5	1		NM_004774			3	1		NM_001145713			2	1		NM_000722	1	1	4	1
NM_001301170			5	1		NM_004907			3	1		NM_001145714_1			2	1		NM_000953	1	1	4	1
NM_001301171			5	1		NM_004964			3	1		NM_005500			2	1		NM_001040653	1	1	4	1
NM_001301827			5	1		NM_004981			3	1		NM_173611	1		4	1		NM_001100425	1	1	4	1
NM_001301828			5	1		NM_004991			3	1		NM_001115156			4	1		NM_001122964	1	1	4	1
NM_001301849			5	1		NM_004997_1			3	1		NM_001494			4	1		NM_001199706	1	1	4	1
NM_001303238	1		5	1		NM_005094			3	1		NM_002853			3	1		NM_001199707	1	1	4	1
NM_001303404			5	1		NM_005181			3	1		NR_047668_3			8	1		NM_001282850	1	1	4	1
NM_001303405			5	1		NM_005241			3	1		NR_047669_5			8	1		NM_001286503	1	1	4	1
NM_001303406			5	1		NM_005258			3	1		NR_047670_5			8	1		NM_001286504	1	1	4	1
NM_001303407			5	1		NM_005788			3	1		NR_033989_3			2	1		NM_001286505	1	1	4	1
NM_001303614			5	1		NM_005859			3	1		NR_110063_4	1		4	1		NM_001300956	1	1	4	1
NM_001677			5	1		NM_005995			3	1		NM_014817			4	1		NM_006644	1	1	4	1
NM_002060			5	1		NM_006487			3	1		NM_001018116	1		5	1		NM_015314	1	1	4	1
NM_002086	5		5	1		NM_006576			3	1		NM_001097633	3		8	1		NM_018590	1	1	4	1
NM_002135	1	1	5	1		NM_006605			3	1		NM_001097634	3		8	1		NM_020463	1	1	4	1
NM_002211			5	1		NM_006753			3	1		NM_001097635	3		8	1		NM_001031806_1	2	1	4	1
NM_002469			5	1		NM_006855			3	1		NM_001097636	3		8	1		NM_001303058	2	1	4	1
NM_002591			5	1		NM_007108			3	1		NM_001490	3		8	1		NM_001303060	2	1	4	1
NM_002766			5	1		NM_007162			3	1		NM_033304			2	1		NM_014584	2	1	4	1
NM_002922	1		5	1		NM_012224			3	1		NR_110184_1			2	1		NM_080282	2	1	4	1
NM_003016			5	1		NM_012281			3	1		NR_125388_5	2		4	1		NR_027239_2	2	1	4	1
NM_003029			5	1		NM_012437			3	1		NM_001281767	1		6	1		NR_109963_3	2	1	4	1
NM_003196	1	1	5	1		NM_013325			3	1		NM_001304476			7	1		NM_001277196	3	1	4	1
NM_003313			5	1		NM_013351			3	1		NM_001304477			7	1		NM_001282419	3	1	4	1
NM_003803	1		5	1		NM_014282			3	1		NM_014178			7	1		NM_001282420	3	1	4	1
NM_003893			5	1		NM_014491			3	1		NM_001271611			1	1		NM_001282421	3	1	4	1
NM_003956	1		5	1		NM_014564			3	1		NM_003765			1	1		NM_001282422	3	1	4	1
NM_004590	6		5	1		NM_014612			3	1		NM_001197233	2		2	1		NM_001291304	3	1	4	1
NM_004691			5	1		NM_014681			3	1		NM_007049	2		2	1		NM_001300741	3	1	4	1
NM_004885			5	1		NM_014748			3	1		NR_102371_13			3	1		NM_005000	3	1	4	1
NM_005864	2		5	1		NM_014784			3	1		NM_001142649	1		5	1		NM_016018	3	1	4	1
NM_005871	2		5	1		NM_014828			3	1		NM_213599	1		5	1		NM_031438	3	1	4	1
NM_006079	1		5	1		NM_015296			3	1		NM_001031740			1	1		NM_015172	2	2	4	1
NM_006239	3		5	1		NM_015444			3	1		NM_001113482			1	1		NR_102337_5	2	2	4	1
NM_006439			5	1		NM_015938			3	1		NM_152496			1	1		NR_102338_7	2	2	4	1
NM_006678			5	1		NM_016067			3	1		NR_040252_7			2	1		NM_020319	3	2	4	1
NM_007017	1		5	1		NM_017649			3	1		NR_038295_2			3	1		NM_000222	1		4	1
NM_007138	12		5	1		NM_017742			3	1		NR_038296_2			3	1		NM_001004360	1		4	1
NM_007182			5	1		NM_017920			3	1		NR_046606_2			3	1		NM_001042355	1		4	1
NM_007241			5	1		NM_017948			3	1		NM_080749			2	1		NM_001042412	1		4	1
NM_012083			5	1		NM_018649			3	1		NM_001004439			1	1		NM_001114387	1		4	1
NM_012412			5	1		NM_019004			3	1		NR_104017_0			1	1		NM_001159651	1		4	1
NM_014145			5	1		NM_020360			3	1		NR_104018_0			1	1		NM_001164544	1		4	1
NM_014188			5	1		NM_020393			3	1		NR_104409_0			1	1		NM_001168335	1		4	1
NM_014608			5	1		NM_020438			3	1		NM_001297714	3		5	1		NM_001178034	1		4	1
NM_014738			5	1		NM_020672			3	1		NM_015055	3		5	1		NM_001178036	1		4	1
NM_015319			5	1		NM_021035			3	1		NR_027793_2			5	1		NM_001178037	1		4	1
NM_015444			5	1		NM_021913			3	1		NM_003840			6	1		NM_001243564	1		4	1
NM_015705			5	1		NM_021931			3	1		NM_001042717	1		10	1		NM_001243565	1		4	1
NM_015939			5	1		NM_021991_1			3	1		NM_033107	1		10	1		NM_001256870	1		4	1
NM_016152			5	1		NM_022064			3	1		NR_024267_1			2	1		NM_001284211	1		4	1
NM_016184	1		5	1		NM_030759			3	1		NR_024268_1			2	1		NM_001286265	1		4	1
NM_016205	2		5	1		NM_030769			3	1		NR_024269_1			2	1		NM_001291845	1		4	1
NM_016269_1			5	1		NM_030919			3	1		NR_121672_7			3	1		NM_002396	1		4	1
NM_016434			5	1		NM_031491			3	1		NM_001079524			5	1		NM_003214	1		4	1
NM_016496			5	1		NM_031945			3	1		NM_001079525			5	1		NM_004747	1		4	1
NM_016499			5	1		NM_032425			3	1		NM_001167816			5	1		NM_005815	1		4	1
NM_017509			5	1		NM_032630			3	1		NM_006452			5	1		NM_007257	1		4	1
NM_017641	2		5	1		NM_032839			3	1		NR_125750_0			1	1		NM_015247	1		4	1
NM_017670			5	1		NM_033513			3	1		NR_125751_0			1	1		NM_020868	1		4	1
NM_017996			5	1		NM_048368			3	1		NR_125406_1			3	1		NM_024887	1		4	1
NM_018028			5	1		NM_080552			3	1		NM_001276289	1		4	1		NM_030962	1		4	1
NM_018082			5	1		NM_080749			3	1		NM_001278433	1		4	1		NM_032444	1		4	1
NM_018294			5	1		NM_080753			3	1		NM_002734	1		4	1		NM_052836	1		4	1
NM_019856			5	1		NM_080818			3	1		NM_212471	1		4	1		NM_182606	1		4	1
NM_020062	1		5	1		NM_133368			3	1		NM_212472	1		4	1		NM_198077	1		4	1
NM_021734	1		5	1		NM_138285			3	1		NM_016422	1		5	1		NM_198273	1		4	1
NM_021969			5	1		NM_138346			3	1		NM_001297590	2		6	1		NM_203453	1		4	1
NM_022094			5	1		NM_139163			3	1		NM_012099	2		6	1		NM_205861	1		4	1
NM_022757	3	1	5	1		NM_148898			3	1		NM_001184735	2		9	1		NR_024615	1		4	1
NM_023077	9		5	1		NM_148900			3	1		NM_001002252			1	1		NR_027889_6	1		4	1
NM_024574	1		5	1		NM_152259			3	1		NM_001244072			5	1		NR_034132_2	1		4	1
NM_024872			5	1		NM_152264			3	1		NM_024711			5	1		NR_102371_7	1		4	1
NM_030769			5	1		NM_152280			3	1		NR_073428_10	1		2	1		NR_104017_3	1		4	1
NM_030789			5	1		NM_152337			3	1		NR_110312_1	1		2	1		NM_001017970	2		4	1
NM_031412	1		5	1		NM_152571			3	1		NM_001173990			2	1		NM_001146184	2		4	1
NM_032459	2		5	1		NM_152740			3	1		NM_001293069	1		6	1		NM_001146185	2		4	1
NM_032957			5	1		NM_152868			3	1		NM_001293070	1		6	1		NM_001146186	2		4	1
NM_033055	2		5	1		NM_152871			3	1		NM_001293071	1		6	1		NM_001146187	2		4	1
NM_052854	1		5	1		NM_152872			3	1		NM_001293072	1		6	1		NM_001172773	2		4	1
NM_053036			5	1		NM_175887			3	1		NM_001293073	1		6	1		NM_001300753	2		4	1
NM_058180	5		5	1		NM_178138			3	1		NM_001293075	1		6	1		NM_001300755	2		4	1
NM_133376			5	1		NM_178326			3	1		NM_001293076	1		6	1		NM_001300757	2		4	1
NM_133476			5	1		NM_178818			3	1		NM_001293077	1		6	1		NM_001300758	2		4	1
NM_138356			5	1		NM_182916			3	1		NM_001293078	1		6	1		NM_001401	2		4	1
NM_145644	1		5	1		NM_198183			3	1		NM_001293080	1		6	1		NM_002260	2		4	1
NM_152374			5	1		NM_198236			3	1		NM_001293081	1		6	1		NM_004850	2		4	1
NM_152445	3		5	1		NM_198541			3	1		NM_004067	1		6	1		NM_006210	2		4	1
NM_153334			5	1		NM_199076			3	1		NM_001039936			6	1		NM_032730	2		4	1
NM_153480			5	1		NM_203405			3	1		NM_001112800	3		7	1		NM_057159	2		4	1
NM_153481			5	1		NM_207510			3	1		NM_001112801	3		7	1		NM_144567	2		4	1
NM_153483			5	1		NR_002451_0			3	1		NM_001112802	3		7	1		NM_145273	2		4	1
NM_170712			5	1		NR_003666_3			3	1		NM_001252624	3		7	1		NM_152909	2		4	1
NM_170713			5	1		NR_003671			3	1		NM_021097	3		7	1		NM_198276	2		4	1
NM_170714			5	1		NR_004403			3	1		NM_001173991			2	1		NM_001301778	3		4	1
NM_170754			5	1		NR_015448_1			3	1		NM_016499			2	1		NM_017762	3		4	1
NM_173157	1	1	5	1		NR_024079_2			3	1		NM_001012339	1		7	1		NM_018490	3		4	1
NM_178580_1			5	1		NR_024192_0			3	1		NM_194283	1		7	1		NM_198935	3		4	1
NM_178581			5	1		NR_024192_1			3	1		NR_036555_0			3	1		NM_001128588	4		4	1
NM_182501	1		5	1		NR_024271_12			3	1		NM_001254952			4	1		NM_001146036	4		4	1
NM_182895			5	1		NR_024409_1			3	1		NM_017694			4	1		NM_001146037	4		4	1
NM_183001			5	1		NR_024480_0			3	1		NM_024909			4	1		NM_001278655	4		4	1
NM_194447	1		5	1		NR_024527_0			3	1		NM_001001924	1		8	1		NM_015865	4		4	1
NM_194448			5	1		NR_024537_1			3	1		NM_001001925	1		8	1		NM_017516	5		4	1
NM_194450	1		5	1		NR_024564_6			3	1		NM_001001931	1		8	1		NR_040040_1	8		4	1
NM_198316			5	1		NR_026925_0			3	1		NM_001166393	1		8	1		NM_000262			4	1
NM_201436			5	1		NR_026926_0			3	1		NM_020749	1		8	1		NM_001008701			4	1
NM_201517			5	1		NR_026948_1			3	1		NM_033255			10	1		NM_001015887			4	1
NM_201998			5	1		NR_027633_8			3	1		NR_106957			1	1		NM_001039396			4	1
NM_203506	5		5	1		NR_028323_12			3	1		NR_110464_0			1	1		NM_001040694			4	1
NR_001450_3	1		5	1		NR_028383_1			3	1		NR_110468_0			1	1		NM_001083536			4	1
NR_002596_4	1		5	1		NR_033464_7			3	1		NM_001042518			2	1		NM_001093772			4	1
NR_003242			5	1		NR_033465_6			3	1		NM_001284275			2	1		NM_001105543			4	1
NR_024621_0			5	1		NR_033678_2			3	1		NM_001284276			2	1		NM_001111061			4	1
NR_026642_2			5	1		NR_033679_2			3	1		NM_175739			2	1		NM_001128631			4	1
NR_026737_0			5	1		NR_033680_2			3	1		NM_032377			3	1		NM_001145056			4	1
NR_026897_0			5	1		NR_033938_0			3	1		NM_000091	1		9	1		NM_001145076			4	1
NR_027089_0			5	1		NR_033978_1			3	1		NM_007153	4	1	10	1		NM_001145118			4	1
NR_027090_0			5	1		NR_034055_1			3	1		NM_152407	1		3	1		NM_001145169			4	1
NR_027122_3			5	1		NR_036491_1			3	1		NM_001079818			4	1		NM_001145520			4	1
NR_027128_1			5	1		NR_037638_0			3	1		NM_001291712			4	1		NM_001145521			4	1
NR_027129_2			5	1		NR_038460_3			3	1		NR_110743_2			6	1		NM_001145522			4	1
NR_027381_0			5	1		NR_038870_1			3	1		NM_152996			10	1		NM_001145523			4	1
NR_027382_0			5	1		NR_038871_1			3	1		NM_001008387	1	1	2	1		NM_001145525			4	1
NR_027779_11			5	1		NR_038927_0			3	1		NM_001270040	1	1	2	1		NM_001163508			4	1
NR_030761_0			5	1		NR_038943_4			3	1		NM_198448	1	1	2	1		NM_001163509			4	1
NR_030766_2			5	1		NR_039999_1			3	1		NM_001286045	1		3	1		NM_001163817			4	1
NR_033649_11			5	1		NR_045839_9			3	1		NM_001286046	1		3	1		NM_001170765			4	1
NR_033650_11			5	1		NR_046380_0			3	1		NM_001286047	1		3	1		NM_001178002			4	1
NR_033878_0			5	1		NR_046474_10			3	1		NM_001286048	1		3	1		NM_001184985			4	1
NR_038275_0			5	1		NR_046525_1			3	1		NM_016090	1		3	1		NM_001195811			4	1
NR_038369_5			5	1		NR_046556_0			3	1		NM_001160100			4	1		NM_001195812			4	1
NR_046106_0			5	1		NR_046752_2			3	1		NM_006984			4	1		NM_001195833			4	1
NR_046106_16			5	1		NR_073178_2			3	1		NM_018178			4	1		NM_001199708			4	1
NR_046108_1			5	1		NR_073202_0			3	1		NM_182848			4	1		NM_001204478_1			4	1
NR_046621_2			5	1		NR_077240_1			3	1		NR_110823_3			4	1		NM_001227			4	1
NR_047651_2			5	1		NR_077241_4			3	1		NR_051991_18	1		5	1		NM_001243657			4	1
NR_073599_2			5	1		NR_102371_13			3	1		NR_051992_18	1		5	1		NM_001257994			4	1
NR_074079_4			5	1		NR_102431_0			3	1		NM_001267605			5	1		NM_001258000			4	1
NR_102274_4			5	1		NR_102712_2			3	1		NM_001267606			5	1		NM_001267056			4	1
NR_104232_4	1		5	1		NR_102753_2			3	1		NR_033815_5			1	1		NM_001267057			4	1
NR_108074_1			5	1		NR_102754_1			3	1		NM_001254734			1	1		NM_001267058			4	1
NR_109982_0			5	1		NR_103740_7			3	1		NM_006480			1	1		NM_001270467			4	1
NR_110052_1	1		5	1		NR_103801_2			3	1		NM_152499			1	1		NM_001270468			4	1
NR_110434_2			5	1		NR_103863_2			3	1		NR_030740_6	1		8	1		NM_001270469			4	1
NR_110435_2			5	1		NR_104314_7			3	1		NM_001146686			9	1		NM_001270470			4	1
NR_110829_2			5	1		NR_104476_19			3	1		NM_178549	5		15	1		NM_001270471			4	1
NR_110871_1	1		5	1		NR_105039_2			3	1		NR_046836_0			1	1		NM_001271851			4	1
NR_110933_3			5	1		NR_105040_1			3	1		NR_110182_4			2	1		NM_001278712			4	1
NR_120458_3			5	1		NR_109868_6			3	1		NR_110183_3			2	1		NM_001281501			4	1
NR_120570_2			5	1		NR_109959_3			3	1		NM_007006	1		4	1		NM_001281502			4	1
NR_121672_0			5	1		NR_110027_2			3	1		NM_002224			1	1		NM_001282531			4	1
NR_121673_0			5	1		NR_110256_2			3	1		NM_198994			1	1		NM_001282532			4	1
NR_122035_1			5	1		NR_110620_13			3	1		NR_002824_28			1	1		NM_001283035			4	1
NR_122036_1			5	1		NR_110758_0			3	1		NM_000210_1			4	1		NM_001283036			4	1
NR_125388_0			5	1		NR_120383_1			3	1		NM_001002860	4		7	1		NM_001283037			4	1
NR_126024_1			5	1		NR_120384_1			3	1		NM_001289133	4		7	1		NM_001284282			4	1
NR_126532_4			5	1		NR_120618_4			3	1		NM_001098577			1	1		NM_001284283			4	1
NR_130763_3			5	1		NR_120641_3			3	1		NR_110312_0			1	1		NM_001284284			4	1
NM_000142			6	1		NR_120642_2			3	1		NR_109915_1			2	1		NM_001286993			4	1
NM_000572	2		6	1		NR_120672_0			3	1		NR_003085_10	1		3	1		NM_001288654			4	1
NM_000696			6	1		NR_125384_0			3	1		NR_110312_4			3	1		NM_001288655			4	1
NM_000739			6	1		NR_125385_0			3	1		NM_018141	4		4	1		NM_001300810			4	1
NM_000747			6	1		NR_125828_2			3	1		NM_001252006			4	1		NM_001300821			4	1
NM_001006626			6	1		NR_125829_2			3	1		NM_001098638	1		6	1		NM_001302695			4	1
NM_001006627			6	1		NR_125898_3			3	1		NM_052905			6	1		NM_001360			4	1
NM_001006628			6	1		NR_126375_1			3	1		NM_052811	1		9	1		NM_001417			4	1
NM_001006629			6	1		NR_126507_2			3	1		NM_001007278	3		9	1		NM_002147			4	1
NM_001006630			6	1		NR_130899_1			3	1		NM_005798	3		9	1		NM_002283			4	1
NM_001006631			6	1		NM_001204077	1	1	4	1		NM_213590	3		9	1		NM_002428			4	1
NM_001006632			6	1		NM_001288749	1	1	4	1		NR_109774_2			4	1		NM_002872_1			4	1
NM_001007099	4		6	1		NM_001288750	1	1	4	1		NM_014934	1		6	1		NM_003205_1			4	1
NM_001007100	4		6	1		NM_001288751	1	1	4	1		NM_198968	1		6	1		NM_003619			4	1
NM_001007250_1			6	1		NM_001288752	1	1	4	1		NM_001029884	6	1	9	1		NM_003877			4	1
NM_001010923	1		6	1		NM_001304467	1	1	4	1		NM_001242464			1	1		NM_004265			4	1
NM_001010972			6	1		NM_004788	1	1	4	1		NM_032192			1	1		NM_004346			4	1
NM_001014839			6	1		NM_021957	1	1	4	1		NM_181505			1	1		NM_004946			4	1
NM_001014841			6	1		NM_030770	1	1	4	1		NM_002901			2	1		NM_005599			4	1
NM_001015882			6	1		NM_178314	1	1	4	1		NM_005870			5	1		NM_005723			4	1
NM_001018060	1		6	1		NM_182521	1	1	4	1		NR_125898_2			1	1		NM_005985			4	1
NM_001029885	1		6	1		NM_212554	1	1	4	1		NM_001080556			2	1		NM_007202			4	1
NM_001031665	1		6	1		NR_110046_10	1	1	4	1		NM_001271520			2	1		NM_014405			4	1
NM_001040020	2	1	6	1		NR_110047_9	1	1	4	1		NM_145054			2	1		NM_014681			4	1
NM_001076674			6	1		NM_003851	2	1	4	1		NM_001243879	1		6	1		NM_014774			4	1
NM_001077268			6	1		NM_016070	2	1	4	1		NM_004593	1		6	1		NM_014817			4	1
NM_001098527			6	1		NM_019607	2	1	4	1		NM_001293079	1		7	1		NM_014823			4	1
NM_001114387	1		6	1		NM_139076	3	1	4	1		NR_073496_7			4	1		NM_014909			4	1
NM_001128174	1		6	1		NM_001003679	4	1	4	1		NR_110248_2			4	1		NM_014921			4	1
NM_001130042	3		6	1		NM_001198689	4	1	4	1		NR_040434_2	3		11	1		NM_014950			4	1
NM_001130043	3		6	1		NM_001966	4	1	4	1		NM_001145998	1		3	1		NM_015339			4	1
NM_001130858			6	1		NM_018323	4	1	4	1		NM_021082	1		3	1		NM_015346			4	1
NM_001130859			6	1		NM_032151	4	1	4	1		NM_005886			1	1		NM_015394			4	1
NM_001130910			6	1		NM_024026	5	1	4	1		NR_104414_2			3	1		NM_015577			4	1
NM_001134759	3		6	1		NM_177424	5	1	4	1		NM_016441	2	1	4	1		NM_015604			4	1
NM_001142498	4		6	1		NM_198887	5	1	4	1		NM_001242803			4	1		NM_016407			4	1
NM_001145143			6	1		NM_001284210	9	1	4	1		NM_001287597			4	1		NM_016641			4	1
NM_001145392			6	1		NM_001270990	4	3	4	1		NM_006994			4	1		NM_017582			4	1
NM_001145393			6	1		NM_001270991	4	3	4	1		NM_197974			4	1		NM_017694			4	1
NM_001145394			6	1		NM_001276277	4	3	4	1		NM_001135570	1		7	1		NM_017741			4	1
NM_001145645	2		6	1		NM_001281471	4	3	4	1		NM_001173484	1		11	1		NM_017742			4	1
NM_001146288			6	1		NM_015216	4	3	4	1		NM_003324			4	1		NM_017931			4	1
NM_001159545			6	1		NM_001077349	6	4	4	1		NM_001303107			5	1		NM_018019			4	1
NM_001159546			6	1		NM_001270989	6	4	4	1		NM_001303108			5	1		NM_018979			4	1
NM_001160243			6	1		NM_001270992	6	4	4	1		NM_032342			5	1		NM_019063			4	1
NM_001161527	1		6	1		NM_001270993	6	4	4	1		NM_001305102			3	1		NM_020238			4	1
NM_001162371_1			6	1		NM_033196	6	4	4	1		NM_007271			3	1		NM_020428			4	1
NM_001163213			6	1		NM_001010923	1		4	1		NM_153705	3		3	1		NM_020437			4	1
NM_001163646			6	1		NM_001085411	1		4	1		NR_038281_4	1		4	1		NM_021258			4	1
NM_001164484			6	1		NM_001098504	1		4	1		NR_038282_4	1		4	1		NM_022119			4	1
NM_001164685	1		6	1		NM_001101421	1		4	1		NR_038283_3	1		4	1		NM_022157			4	1
NM_001164687	1		6	1		NM_001104586	1		4	1		NM_001085437			3	1		NM_022497			4	1
NM_001164720	7	2	6	1		NM_001130678	1		4	1		NM_001282921			3	1		NM_024653			4	1
NM_001165903			6	1		NM_001130679	1		4	1		NM_024861			3	1		NM_024819			4	1
NM_001166002			6	1		NM_001130834_1	1		4	1		NM_018303	1		5	1		NM_030796			4	1
NM_001166003_1			6	1		NM_001135635	1		4	1		NR_103870_5			11	1		NM_031959			4	1
NM_001166136			6	1		NM_001145169	1		4	1		NR_103871_6			11	1		NM_032440			4	1
NM_001170938			6	1		NM_001145315	1		4	1		NR_027755_3			1	1		NM_032991			4	1
NM_001171201			6	1		NM_001145316	1		4	1		NM_001258210			3	1		NM_033017			4	1
NM_001171202			6	1		NM_001145317	1		4	1		NM_015516			3	1		NM_033086			4	1
NM_001171203			6	1		NM_001145318	1		4	1		NM_001267722			7	1		NM_033091			4	1
NM_001171204			6	1		NM_001164615	1		4	1		NM_006947			7	1		NM_033132			4	1
NM_001171948			6	1		NM_001164616	1		4	1		NM_001244960	2		10	1		NM_033338			4	1
NM_001171949			6	1		NM_001164685	1		4	1		NM_174938	2		10	1		NM_033339			4	1
NM_001172704			6	1		NM_001164687	1		4	1		NM_001135178			2	1		NM_033340			4	1
NM_001190214			6	1		NM_001166415	1		4	1		NM_001135690			2	1		NM_033510			4	1
NM_001191022			6	1		NM_001195608_1	1		4	1		NM_006211			2	1		NM_052865			4	1
NM_001193380			6	1		NM_001198812	1		4	1		NM_020393			2	1		NM_052876			4	1
NM_001193599	4		6	1		NM_001235	1		4	1		NM_001301780	2		4	1		NM_052925			4	1
NM_001193600			6	1		NM_001278625	1		4	1		NM_001301819	2		4	1		NM_138813			4	1
NM_001193617			6	1		NM_001278626	1		4	1		NM_003455	2		4	1		NM_145648			4	1
NM_001199784	1		6	1		NM_001278627	1		4	1		NM_001301779			4	1		NM_152418			4	1
NM_001199989			6	1		NM_001278628	1		4	1		NM_001130913	2		6	1		NM_152419			4	1
NM_001202456	1		6	1		NM_001282910	1		4	1		NR_110753_4			6	1		NM_152495			4	1
NM_001202457	1		6	1		NM_001282911	1		4	1		NR_039738			1	1		NM_152538			4	1
NM_001204450	2		6	1		NM_001282912	1		4	1		NM_001143760_1			2	1		NM_152666			4	1
NM_001204451			6	1		NM_001286265	1		4	1		NM_001143761_1			2	1		NM_153369			4	1
NM_001204747	2		6	1		NM_001287340	1		4	1		NM_001143762_1			2	1		NM_170726_1			4	1
NM_001204814			6	1		NM_001287341	1		4	1		NM_001970_1			2	1		NM_173584			4	1
NM_001242581			6	1		NM_001292048	1		4	1		NM_173814	1		10	1		NM_173824			4	1
NM_001243245			6	1		NM_001300795	1		4	1		NM_024884	2	1	4	1		NM_175913			4	1
NM_001253389			6	1		NM_001968	1		4	1		NR_002824_27			1	1		NM_181340			4	1
NM_001256596	4	1	6	1		NM_003340	1		4	1		NM_006237			2	1		NM_181341			4	1
NM_001256597	4	1	6	1		NM_003471	1		4	1		NM_018049			2	1		NM_181442			4	1
NM_001258420			6	1		NM_003506	1		4	1		NM_001256421			5	1		NM_194298			4	1
NM_001258421			6	1		NM_003692	1		4	1		NM_001256422			5	1		NM_198445			4	1
NM_001267059			6	1		NM_004162	1		4	1		NM_032717			5	1		NM_207036_1			4	1
NM_001267060			6	1		NM_005739	1		4	1		NM_206853	3		8	1		NM_207037_1			4	1
NM_001267061			6	1		NM_006386	1		4	1		NM_206854	4		8	1		NM_207038_1			4	1
NM_001267699	3		6	1		NM_006710	1		4	1		NM_001145288	1		3	1		NM_207040_1			4	1
NM_001270425	1		6	1		NM_007190_1	1		4	1		NM_139319	1		3	1		NM_213655			4	1
NM_001270482	1		6	1		NM_012108	1		4	1		NM_001010851	4		5	1		NR_001459_0			4	1
NM_001278302			6	1		NM_015335	1		4	1		NM_021214			5	1		NR_002838_5			4	1
NM_001278303			6	1		NM_016513	1		4	1		NM_001243645			7	1		NR_024089_0			4	1
NM_001278304			6	1		NM_016652	1		4	1		NM_021914			7	1		NR_024267_0			4	1
NM_001278342			6	1		NM_017700	1		4	1		NM_138638			7	1		NR_024333			4	1
NM_001278399	1	1	6	1		NM_017824	1		4	1		NM_001007231			4	1		NR_027004_10			4	1
NM_001278443	8	2	6	1		NM_018404	1		4	1		NM_001166276			4	1		NR_027774_2			4	1
NM_001278445	8	2	6	1		NM_020961	1		4	1		NM_001166277			4	1		NR_027782_3			4	1
NM_001278603			6	1		NM_024594	1		4	1		NM_001297705_1			4	1		NR_029383_1			4	1
NM_001281533	2		6	1		NM_024744	1		4	1		NM_001297706			4	1		NR_033255_3			4	1
NM_001282711_1	1		6	1		NM_024918	1		4	1		NM_014882			4	1		NR_033645_1			4	1
NM_001282712_1	1		6	1		NM_030911	1		4	1		NM_000579			5	1		NR_033646_1			4	1
NM_001282782			6	1		NM_031450	1		4	1		NM_001100168			5	1		NR_037924_5			4	1
NM_001282783			6	1		NM_032476	1		4	1		NM_000310			7	1		NR_038401_4			4	1
NM_001282784			6	1		NM_052836	1		4	1		NM_001142604			7	1		NR_046201_0			4	1
NM_001282785			6	1		NM_145246	1		4	1		NM_001290787			1	1		NR_048548_12			4	1
NM_001284334			6	1		NM_145280	1		4	1		NM_004826			1	1		NR_048549_11			4	1
NM_001286206	1		6	1		NM_152765	1		4	1		NM_001282561	1		3	1		NR_102336_0			4	1
NM_001286673			6	1		NM_153013	1		4	1		NM_001282562	1		3	1		NR_103444_2			4	1
NM_001286674			6	1		NM_172159	1		4	1		NM_001990	1		3	1		NR_104018_2			4	1
NM_001286675			6	1		NM_172160	1		4	1		NR_120598_0			4	1		NR_104299_10			4	1
NM_001288831			6	1		NM_178126	1		4	1		NM_001270391	5		7	1		NR_104485_0			4	1
NM_001288832			6	1		NM_181886	1		4	1		NM_001270392	5		7	1		NR_110727_0			4	1
NM_001292016	1		6	1		NM_181888	1		4	1		NM_177532	5		7	1		NR_110823_3			4	1
NM_001301046			6	1		NM_181890	1		4	1		NM_201431	5		7	1		NR_125749_0			4	1
NM_001302862	1		6	1		NM_181891	1		4	1		NM_001144663			1	1		NR_126532_29			4	1
NM_001302926			6	1		NM_181893	1		4	1		NM_002616			1	1		NM_001135773	1	1	5	1
NM_001302927			6	1		NM_182620	1		4	1		NM_004063			1	1		NM_006038	1	1	5	1
NM_001304535			6	1		NM_198474	1		4	1		NM_001017408			7	1		NM_014983	1	1	5	1
NM_001304797			6	1		NR_026697_7	1		4	1		NM_020399			7	1		NM_001130820	2	1	5	1
NM_001362			6	1		NR_102432_0	1		4	1		NM_001042475			12	1		NM_001130821	2	1	5	1
NM_001635			6	1		NR_103795_23	1		4	1		NM_001178035			12	1		NM_001130822	2	1	5	1
NM_001660	3	2	6	1		NR_104627_12	1		4	1		NR_051978_7			1	1		NM_001287525	2	1	5	1
NM_001889	3		6	1		NM_000175	2		4	1		NR_033488_19			2	1		NM_001287526	2	1	5	1
NM_001982	2		6	1		NM_001127395	2		4	1		NR_033489_17			2	1		NM_022777	2	1	5	1
NM_002196	1		6	1		NM_001130710	2		4	1		NM_001006657	4		6	1		NM_001145337	3	1	5	1
NM_002728			6	1		NM_001139499	2		4	1		NM_020779	4		6	1		NM_001145339	3	1	5	1
NM_002913	2		6	1		NM_001174103	2		4	1		NM_018026			2	1		NM_001145340	3	1	5	1
NM_002979	4		6	1		NM_001178005	2		4	1		NM_000439			5	1		NM_001278462	3	1	5	1
NM_003360	1		6	1		NM_001184722	2		4	1		NM_001177875			5	1		NM_001300951	3	1	5	1
NM_003461			6	1		NM_001198608	2		4	1		NM_001166136			2	1		NM_002392	3	1	5	1
NM_003618			6	1		NM_001198609	2		4	1		NM_147127			2	1		NM_003430	3	1	5	1
NM_003702			6	1		NM_001198611	2		4	1		NM_001304782	4	1	3	1		NR_104127_1	3	1	5	1
NM_003965			6	1		NM_001198614	2		4	1		NM_019604	4	1	3	1		NM_144770	4	1	5	1
NM_004330	1		6	1		NM_001198615	2		4	1		NM_000814			5	1		NM_001111031	5	1	5	1
NM_004603			6	1		NM_001198616	2		4	1		NM_001191320			5	1		NM_001111032	5	1	5	1
NM_004645	3		6	1		NM_001198617	2		4	1		NM_001191321			5	1		NM_001111033	5	1	5	1
NM_006267	5	1	6	1		NM_001198618	2		4	1		NM_001278631			5	1		NM_001284209	5	1	5	1
NM_006345	1		6	1		NM_001198619	2		4	1		NM_021912			5	1		NM_005466	5	1	5	1
NM_006353			6	1		NM_001242692	2		4	1		NM_001271851			3	1		NM_145259	5	1	5	1
NM_006565			6	1		NM_001281303	2		4	1		NM_022157			3	1		NM_001624	6	1	5	1
NM_006573			6	1		NM_001282971	2		4	1		NR_122033_1			5	1		NM_001243650	2	2	5	1
NM_006605			6	1		NM_001282974	2		4	1		NR_102712_2			1	1		NM_000342	1		5	1
NM_006858			6	1		NM_001289789	2		4	1		NM_001001653			4	1		NM_000429	1		5	1
NM_007105	1		6	1		NM_001289790	2		4	1		NM_201542			4	1		NM_001024216	1		5	1
NM_012205			6	1		NM_003980	2		4	1		NM_022041	3		8	1		NM_001037174	1		5	1
NM_012238	4		6	1		NM_006536	2		4	1		NM_003256			2	1		NM_001099289	1		5	1
NM_014035	3		6	1		NM_007163	2		4	1		NR_040253_2	3		4	1		NM_001128204	1		5	1
NM_014247	2		6	1		NM_007211	2		4	1		NR_103545_3			1	1		NM_001128205	1		5	1
NM_014284			6	1		NM_012089	2		4	1		NR_026961_1			3	1		NM_001128206	1		5	1
NM_014438	1		6	1		NM_012322	2		4	1		NM_001201365	2	1	5	1		NM_001145436	1		5	1
NM_014509	1		6	1		NM_014616	2		4	1		NM_004290	2	1	5	1		NM_001145437	1		5	1
NM_014659			6	1		NM_014751	2		4	1		NM_183398	2	1	5	1		NM_001164545	1		5	1
NM_014748			6	1		NM_017614	2		4	1		NM_183399	2	1	5	1		NM_001244072	1		5	1
NM_014804			6	1		NM_020117	2		4	1		NM_183400	2	1	5	1		NM_001281767	1		5	1
NM_014888	2	1	6	1		NM_145695	2		4	1		NM_183401	2	1	5	1		NM_001301089	1		5	1
NM_014895	1		6	1		NR_033978_0	2		4	1		NR_038401_4			5	1		NM_001303059	1		5	1
NM_015017			6	1		NR_121645	2		4	1		NM_001080424			1	1		NM_001303061	1		5	1
NM_015058	2		6	1		NM_000128	3		4	1		NM_001114092	5	1	3	1		NM_001303062	1		5	1
NM_015229			6	1		NM_000997	3		4	1		NM_015453	5	1	3	1		NM_002340	1		5	1
NM_015433	2		6	1		NM_001286707	3		4	1		NR_103559_1	2	1	4	1		NM_005877	1		5	1
NM_015685	1		6	1		NM_001286719	3		4	1		NM_001195811			5	1		NM_007238	1		5	1
NM_016070	2		6	1		NM_001369	3		4	1		NM_001195812			5	1		NM_012097	1		5	1
NM_016084			6	1		NM_012333	3		4	1		NM_152666			5	1		NM_014758	1		5	1
NM_016368			6	1		NM_016033	3		4	1		NM_001134422	2	1	6	1		NM_014825	1		5	1
NM_016433	5	1	6	1		NM_022483	3		4	1		NM_001134423	2	1	6	1		NM_015170	1		5	1
NM_016525			6	1		NR_003713_3	3		4	1		NM_001282765	2	1	6	1		NM_017556	1		5	1
NM_016817			6	1		NM_001199809	4		4	1		NM_000448			6	1		NM_024104	1		5	1
NM_017426			6	1		NM_001199811	4		4	1		NM_207043			6	1		NM_024711	1		5	1
NM_017516	9		6	1		NM_001199812	4		4	1		NM_207044			6	1		NM_030661	1		5	1
NM_017547			6	1		NM_015434	4		4	1		NM_207047			6	1		NM_031942	1		5	1
NM_017582	1		6	1		NR_037917_8	4		4	1		NR_047554_2			5	1		NM_145810	1		5	1
NM_017652			6	1		NR_110683_3	4		4	1		NM_001270660			9	1		NM_153631	1		5	1
NM_017664	1		6	1		NM_001201334	5		4	1		NM_001270661			9	1		NM_177985	1		5	1
NM_017742	1		6	1		NM_003203	5		4	1		NM_005885			9	1		NM_178564	1		5	1
NM_017841			6	1		NM_007138	7		4	1		NR_110463_0			1	1		NM_182488	1		5	1
NM_018006			6	1		NM_000141			4	1		NR_110467_0			1	1		NM_182547	1		5	1
NM_018993			6	1		NM_000183			4	1		NM_001165031			2	1		NM_183397	1		5	1
NM_019090	5		6	1		NM_000872			4	1		NM_012145			2	1		NM_198182	1		5	1
NM_019607	3		6	1		NM_000965			4	1		NR_103856_2	3		5	1		NR_026804_5	1		5	1
NM_019887			6	1		NM_001001683			4	1		NM_001821	2		12	1		NR_027064_2	1		5	1
NM_020630	1		6	1		NM_001004333			4	1		NM_001291832			2	1		NR_027689_10	1		5	1
NM_020785	7	2	6	1		NM_001007188			4	1		NM_001163942	1		7	1		NR_027690_11	1		5	1
NM_021643			6	1		NM_001011667_1			4	1		NM_001099666	2		7	1		NR_034133_5	1		5	1
NM_022152			6	1		NM_001011668			4	1		NM_019860_1			2	1		NR_104457_5	1		5	1
NM_022489_1			6	1		NM_001011669_1			4	1		NM_001199121			4	1		NR_125333_6	1		5	1
NM_022965			6	1		NM_001011670_1			4	1		NM_002485	2		7	1		NM_000890	2		5	1
NM_024069			6	1		NM_001011671			4	1		NM_006015			2	1		NM_001077702	2		5	1
NM_024107			6	1		NM_001012455			4	1		NM_139135			2	1		NM_001077703	2		5	1
NM_024309	1		6	1		NM_001037671			4	1		NM_005149			3	1		NM_001077704	2		5	1
NM_024821			6	1		NM_001044369			4	1		NM_153369			5	1		NM_001135170	2		5	1
NM_024873	3		6	1		NM_001057			4	1		NM_207421			2	1		NM_001135171	2		5	1
NM_025265			6	1		NM_001099858			4	1		NM_001243093	2		3	1		NM_001146111	2		5	1
NM_031866			6	1		NM_001113475			4	1		NM_199335	2		3	1		NM_001146113	2		5	1
NM_031897			6	1		NM_001123387			4	1		NM_001465			3	1		NM_001260508	2		5	1
NM_032377	1		6	1		NM_001128174			4	1		NM_001252007			7	1		NM_001282550	2		5	1
NM_032524			6	1		NM_001128602			4	1		NM_004985	4		12	1		NM_001282551	2		5	1
NM_032850			6	1		NM_001130107			4	1		NR_002938_3	2		3	1		NM_001282552	2		5	1
NM_032876			6	1		NM_001135648			4	1		NM_005073	1		3	1		NM_001282554	2		5	1
NM_053044			6	1		NM_001144914			4	1		NM_001007271_5			2	1		NM_004507	2		5	1
NM_080489	1		6	1		NM_001144916			4	1		NM_001291828			4	1		NM_004671	2		5	1
NM_138930			6	1		NM_001144917			4	1		NM_001079537			10	1		NM_014962	2		5	1
NM_139316			6	1		NM_001144918			4	1		NM_177452			10	1		NM_020346	2		5	1
NM_144704	1		6	1		NM_001145971			4	1		NM_001291824			4	1		NM_031911	2		5	1
NM_145814			6	1		NM_001160372			4	1		NM_001291825			4	1		NM_032043	2		5	1
NM_145815			6	1		NM_001161572			4	1		NM_001291826			4	1		NM_032530	2		5	1
NM_147127			6	1		NM_001161573			4	1		NM_004810			4	1		NM_181443	2		5	1
NM_152363	8	2	6	1		NM_001161574			4	1		NR_038423_3	1		6	1		NR_038423_3	2		5	1
NM_170587			6	1		NM_001163391			4	1		NR_073119_5	3		11	1		NR_103848_2	2		5	1
NM_171999			6	1		NM_001166108_1			4	1		NR_073120_5	3		11	1		NR_103849_1	2		5	1
NM_173793			6	1		NM_001166109			4	1		NR_073121_4	3		11	1		NR_103850_1	2		5	1
NM_175911			6	1		NM_001166110			4	1		NR_121601_0			1	1		NM_001178055	3		5	1
NM_177441			6	1		NM_001178030			4	1		NM_001146184	2		4	1		NM_001178056	3		5	1
NM_178507	2	1	6	1		NM_001178031			4	1		NM_001146185	2		4	1		NM_007172	3		5	1
NM_181773			6	1		NM_001178097			4	1		NM_001146186	2		4	1		NM_017599	3		5	1
NM_182537			6	1		NM_001190730			4	1		NM_001146187	2		4	1		NM_018000	3		5	1
NM_182606	1		6	1		NM_001198938			4	1		NM_006210	2		4	1		NM_024615	3		5	1
NM_182609	2		6	1		NM_001207014			4	1		NM_003215			6	1		NM_001007245	4		5	1
NM_198086			6	1		NM_001243266			4	1		NR_003934_10			6	1		NM_001114092	4		5	1
NM_198472			6	1		NM_001244584			4	1		NR_033863_2	1		4	1		NM_001143958	4		5	1
NM_201624			6	1		NM_001244585			4	1		NM_181644	4		6	1		NM_001197079	4		5	1
NM_203287_1	2	1	6	1		NM_001252290			4	1		NM_001142393	4	2	8	1		NM_001197080	4		5	1
NM_207327			6	1		NM_001256838			4	1		NM_001271033	4	2	8	1		NM_001550	4		5	1
NR_003610_14			6	1		NM_001258248			4	1		NM_006403	4	2	8	1		NM_015453	4		5	1
NR_003927_8			6	1		NM_001258403			4	1		NM_002985			2	1		NM_018247	4		5	1
NR_022006_0			6	1		NM_001270393			4	1		NM_001099733			4	1		NM_000209			5	1
NR_024126_2			6	1		NM_001270394			4	1		NM_001117			4	1		NM_000212			5	1
NR_024346_2			6	1		NM_001270395			4	1		NM_001304815			2	1		NM_000231			5	1
NR_026645_4			6	1		NM_001270643			4	1		NM_015125			2	1		NM_000304			5	1
NR_027254_3	2		6	1		NM_001271723			4	1		NM_030819			1	1		NM_001005752			5	1
NR_028045_0			6	1		NM_001271998_1			4	1		NM_005995			2	1		NM_001005753			5	1
NR_028077_3			6	1		NM_001278305			4	1		NM_001267594	1		5	1		NM_001035005			5	1
NR_029420_5	2		6	1		NM_001278306			4	1		NM_001267595	1		5	1		NM_001035534			5	1
NR_033193_7	4		6	1		NM_001278307			4	1		NM_001193482	4		9	1		NM_001085437			5	1
NR_033194_6	4		6	1		NM_001278308			4	1		NM_001193483	4		9	1		NM_001126336			5	1
NR_033195_6	4		6	1		NM_001278451			4	1		NM_001193484	4		9	1		NM_001130414			5	1
NR_033834_1			6	1		NM_001278452			4	1		NM_001193485	4		9	1		NM_001136204			5	1
NR_033841_2			6	1		NM_001278453			4	1		NM_001193488	4		9	1		NM_001160226			5	1
NR_033957_0			6	1		NM_001281512			4	1		NM_004987	4		9	1		NM_001160258			5	1
NR_034089_4			6	1		NM_001281513			4	1		NR_125364_5	3		2	1		NM_001160259			5	1
NR_037584_2			6	1		NM_001281517			4	1		NR_026925_0			2	1		NM_001162505			5	1
NR_037881_1			6	1		NM_001281518			4	1		NR_026926_0			2	1		NM_001164097			5	1
NR_037885_2			6	1		NM_001282660			4	1		NM_012311	3		17	1		NM_001164098			5	1
NR_037923_12			6	1		NM_001282661			4	1		NM_206855	4		10	1		NM_001165903			5	1
NR_037923_15	3		6	1		NM_001282662			4	1		NM_001289029			2	1		NM_001165974			5	1
NR_038334_0			6	1		NM_001286076			4	1		NM_201400			2	1		NM_001166695			5	1
NR_038356_0	1		6	1		NM_001286242			4	1		NM_201598			2	1		NM_001167816			5	1
NR_038996_1			6	1		NM_001287181			4	1		NM_001004301	2		12	1		NM_001167830			5	1
NR_046713_2	1		6	1		NM_001287499			4	1		NM_003462			4	1		NM_001193517			5	1
NR_046793_3			6	1		NM_001287500			4	1		NR_049723			7	1		NM_001198954			5	1
NR_047507_2			6	1		NM_001287502			4	1		NM_016204			3	1		NM_001199080_1			5	1
NR_073006_0			6	1		NM_001289410			4	1		NM_001057			4	1		NM_001199081_1			5	1
NR_073453_3			6	1		NM_001289411			4	1		NM_181744			5	1		NM_001199082_1			5	1
NR_103780_10			6	1		NM_001290216			4	1		NM_015305			2	1		NM_001199346			5	1
NR_103781_9			6	1		NM_001290217			4	1		NR_120434_4	1		3	1		NM_001252127			5	1
NR_103782_11			6	1		NM_001290266			4	1		NM_001034173	1		7	1		NM_001252129			5	1
NR_103866_0			6	1		NM_001290276			4	1		NR_049763_44			2	1		NM_001252148			5	1
NR_103867_0			6	1		NM_001290277			4	1		NM_173602	2		8	1		NM_001252151			5	1
NR_104610_3			6	1		NM_001290300			4	1		NM_017966			1	1		NM_001252152			5	1
NR_104666_2			6	1		NM_001291981			4	1		NM_001163788	1		12	1		NM_001256054			5	1
NR_105021_5	1		6	1		NM_001291984			4	1		NM_001163790	1		12	1		NM_001278603			5	1
NR_108031_1			6	1		NM_001292002			4	1		NM_001244896	1		12	1		NM_001281455			5	1
NR_109911_1			6	1		NM_001297558			4	1		NM_001244898	1		12	1		NM_001281456			5	1
NR_110657_6			6	1		NM_001297662			4	1		NM_005156	1		12	1		NM_001282533			5	1
NR_110759_5			6	1		NM_001300746			4	1		NM_001105573	2	1	4	1		NM_001282788			5	1
NR_110909_2	2		6	1		NM_001300747			4	1		NM_001134368			1	1		NM_001282789			5	1
NR_125384_2	2		6	1		NM_001300748			4	1		NR_038917_3			2	1		NM_001282921			5	1
NR_125385_1	2		6	1		NM_001300801			4	1		NR_103794_2	1		4	1		NM_001286121			5	1
NR_130169_16			6	1		NM_001305000			4	1		NM_001025234			2	1		NM_001288564			5	1
NM_000082			7	1		NM_001520			4	1		NM_001025235			2	1		NM_001288565			5	1
NM_000110	3		7	1		NM_001715			4	1		NM_001025236			2	1		NM_001288566			5	1
NM_000370	4		7	1		NM_001732			4	1		NM_001025237			2	1		NM_001288567			5	1
NM_000707			7	1		NM_002196			4	1		NM_001025238			2	1		NM_001288568			5	1
NM_000887	3		7	1		NM_002250_1			4	1		NM_001025239			2	1		NM_001288569			5	1
NM_001005366	1		7	1		NM_002422			4	1		NM_003271			2	1		NM_001288570			5	1
NM_001007233			7	1		NM_002483_1			4	1		NM_004113	3		9	1		NM_001288571			5	1
NM_001008494			7	1		NM_002844			4	1		NM_021032	3		9	1		NM_001289053			5	1
NM_001012361	4		7	1		NM_002889_1			4	1		NM_022336			3	1		NM_001289055			5	1
NM_001034837			7	1		NM_002919			4	1		NR_130778_1			3	1		NM_001289939			5	1
NM_001034838			7	1		NM_002946			4	1		NR_125819_0	1		5	1		NM_001289940			5	1
NM_001040100	3		7	1		NM_003313			4	1		NM_001144936			5	1		NM_001291832			5	1
NM_001048201			7	1		NM_003360			4	1		NR_104461_8	3		10	1		NM_001297669			5	1
NM_001077426			7	1		NM_004137			4	1		NM_001282796	3		3	1		NM_001297670			5	1
NM_001077657	2		7	1		NM_004288			4	1		NM_012262			10	1		NM_001297671			5	1
NM_001098424			7	1		NM_004300			4	1		NM_000815			2	1		NM_001297672			5	1
NM_001098796			7	1		NM_004578_1			4	1		NM_001258389	2		6	1		NM_001301129			5	1
NM_001098797			7	1		NM_004630			4	1		NM_001130963	1		7	1		NM_001304464			5	1
NM_001098798			7	1		NM_004691			4	1		NM_015257	1		7	1		NM_002853			5	1
NM_001099403			7	1		NM_005068			4	1		NM_001287499			2	1		NM_003094			5	1
NM_001109			7	1		NM_005479			4	1		NM_001287500			2	1		NM_004172			5	1
NM_001113397	3		7	1		NM_005517			4	1		NM_001287502			2	1		NM_004385			5	1
NM_001113398	3		7	1		NM_006092			4	1		NM_003954			4	1		NM_004603			5	1
NM_001127202			7	1		NM_006815			4	1		NM_001267701			3	1		NM_004983			5	1
NM_001127380	6	1	7	1		NM_006945			4	1		NM_001164746	5		9	1		NM_005495			5	1
NM_001128843	2		7	1		NM_007099			4	1		NM_003713	1		3	1		NM_005503			5	1
NM_001130678	3		7	1		NM_007237			4	1		NR_024527_0			3	1		NM_005993			5	1
NM_001130679	3		7	1		NM_012323			4	1		NM_001001433	2		5	1		NM_006062			5	1
NM_001130992			7	1		NM_012325			4	1		NM_001134772	2		5	1		NM_006184			5	1
NM_001134369	1	1	7	1		NM_013309			4	1		NM_001134773	2		5	1		NM_006237			5	1
NM_001135216	2		7	1		NM_014238			4	1		NM_001204868	2		5	1		NM_007347			5	1
NM_001145115			7	1		NM_014487			4	1		NM_003763	2		5	1		NM_007371			5	1
NM_001164489_1			7	1		NM_014845			4	1		NM_030945	4		5	1		NM_012321			5	1
NM_001164490			7	1		NM_014868			4	1		NM_181435	4		5	1		NM_013286			5	1
NM_001178031			7	1		NM_014920			4	1		NM_001164747	5		9	1		NM_014951			5	1
NM_001184700	9	1	7	1		NM_015250			4	1		NM_001164748	5		9	1		NM_015015			5	1
NM_001184701	9	1	7	1		NM_015597			4	1		NR_120570_2			3	1		NM_015149			5	1
NM_001188			7	1		NM_016019			4	1		NR_027149_1			2	1		NM_016079			5	1
NM_001190821	2		7	1		NM_016081_1			4	1		NM_001030048			3	1		NM_016083			5	1
NM_001190822	2		7	1		NM_016152			4	1		NM_001648			3	1		NM_016456			5	1
NM_001190823	2		7	1		NM_016545			4	1		NR_038423_0			3	1		NM_017426			5	1
NM_001193283	1		7	1		NM_017542_1			4	1		NM_001287038	1		10	1		NM_017893			5	1
NM_001199173			7	1		NM_017982			4	1		NM_002617			3	1		NM_018110			5	1
NM_001199174			7	1		NM_019859			4	1		NM_153818			3	1		NM_018325			5	1
NM_001199175			7	1		NM_019860_1			4	1		NR_110811_3			3	1		NM_018375			5	1
NM_001204386			7	1		NM_020066			4	1		NR_125963_2	1		4	1		NM_018715			5	1
NM_001204387	1		7	1		NM_020831			4	1		NM_001077195	1		5	1		NM_021173			5	1
NM_001204388	1		7	1		NM_020845			4	1		NM_030634	1		5	1		NM_021974			5	1
NM_001243193_1			7	1		NM_021951			4	1		NM_005433	18	3	6	1		NM_022833			5	1
NM_001243241			7	1		NM_022105			4	1		NM_001001481	2		12	1		NM_024009			5	1
NM_001243242	2		7	1		NM_022778			4	1		NM_018299	2		12	1		NM_024861			5	1
NM_001243243	2		7	1		NM_022970			4	1		NM_001004298			3	1		NM_024936			5	1
NM_001243244	2		7	1		NM_023029			4	1		NR_038231_0			3	1		NM_032599			5	1
NM_001243689			7	1		NM_024021			4	1		NR_024192_1			2	1		NM_033181			5	1
NM_001244764	2		7	1		NM_024054			4	1		NM_016298	4		8	1		NM_138369_1			5	1
NM_001252406			7	1		NM_024300			4	1		NM_000833	1		13	1		NM_144639			5	1
NM_001256455			7	1		NM_024587			4	1		NM_001134407	1		13	1		NM_144659			5	1
NM_001256598	5	1	7	1		NM_024669			4	1		NM_001207014			2	1		NM_145255			5	1
NM_001256910	2		7	1		NM_030793			4	1		NM_001235			2	1		NM_148887			5	1
NM_001258213			7	1		NM_030820			4	1		NM_021228			1	1		NM_153209			5	1
NM_001277197			7	1		NM_031466			4	1		NM_001282669	2		3	1		NM_153321			5	1
NM_001277198			7	1		NM_031488			4	1		NM_004402	2		3	1		NM_153322			5	1
NM_001277199			7	1		NM_032471			4	1		NM_001007024			3	1		NM_153645			5	1
NM_001278282	3		7	1		NM_032825			4	1		NM_001007025			3	1		NM_153703_1			5	1
NM_001278283	3		7	1		NM_033132			4	1		NM_004871			3	1		NM_181789			5	1
NM_001278285	3		7	1		NM_057175			4	1		NM_030796			3	1		NM_182663			5	1
NM_001278286	3		7	1		NM_080654			4	1		NR_123713_13	5	1	5	1		NM_182664			5	1
NM_001278288			7	1		NM_080678			4	1		NM_016474			5	1		NM_182665			5	1
NM_001278289_1	3		7	1		NM_080796			4	1		NM_001296	2		2	1		NM_199129			5	1
NM_001278339			7	1		NM_138412			4	1		NM_001258000			3	1		NM_203390			5	1
NM_001278340			7	1		NM_145252			4	1		NM_001214902			5	1		NM_207387			5	1
NM_001281534_1	1		7	1		NM_145306			4	1		NR_033876_2			2	1		NR_024158_1			5	1
NM_001281535_1			7	1		NM_148975			4	1		NM_000759			3	1		NR_026834_1			5	1
NM_001282626			7	1		NM_152605			4	1		NM_001178147			3	1		NR_026926_2			5	1
NM_001282691	1	1	7	1		NM_173543			4	1		NM_172219			3	1		NR_027249_15			5	1
NM_001282692			7	1		NM_178034			4	1		NM_172220			3	1		NR_033932_1			5	1
NM_001282693			7	1		NM_178167			4	1		NM_033505	1		7	1		NR_036454_3			5	1
NM_001282694			7	1		NM_178511			4	1		NM_001142621	2		7	1		NR_037575_4			5	1
NM_001282725	3		7	1		NM_181794			4	1		NM_004257	2		7	1		NR_037928_11			5	1
NM_001282949			7	1		NM_181795			4	1		NM_001008781	1		10	1		NR_046108_5			5	1
NM_001282950			7	1		NM_181887			4	1		NR_002830	2		5	1		NR_046411_3			5	1
NM_001282951			7	1		NM_181889			4	1		NR_037917_8	2		3	1		NR_046412_3			5	1
NM_001282952			7	1		NM_182791			4	1		NM_058246			3	1		NR_046413_3			5	1
NM_001284211	1		7	1		NM_182923_1			4	1		NM_016641			5	1		NR_047651_1			5	1
NM_001286215			7	1		NM_198189			4	1		NM_020754			6	1		NR_052017_24			5	1
NM_001286722			7	1		NM_199262			4	1		NM_139015	1		5	1		NR_103738_5			5	1
NM_001287181	1		7	1		NM_201995			4	1		NR_104224_6			11	1		NR_103780_10			5	1
NM_001288729	2		7	1		NM_201997			4	1		NM_000625			2	1		NR_103781_9			5	1
NM_001288730	2		7	1		NM_201998			4	1		NM_001130918			2	1		NR_103782_11			5	1
NM_001288731	2		7	1		NM_207327			4	1		NM_173623			2	1		NR_104302_0			5	1
NM_001290050			7	1		NM_213608_1			4	1		NM_001178005			4	1		NR_109920_6			5	1
NM_001290051			7	1		NR_015375_1			4	1		NM_017614			4	1		NR_109921_4			5	1
NM_001290052			7	1		NR_024040_2			4	1		NM_174892			4	1		NR_110249_3			5	1
NM_001290149			7	1		NR_024439_1			4	1		NM_004103			1	1		NR_110250_3			5	1
NM_001290150			7	1		NR_026776			4	1		NM_173174			1	1		NR_110563_0			5	1
NM_001290151			7	1		NR_027140_0			4	1		NM_173175			1	1		NR_110811_3			5	1
NM_001290152			7	1		NR_027381_7			4	1		NM_173176			1	1		NR_110873_5			5	1
NM_001290153			7	1		NR_027382_7			4	1		NM_024674	2		5	1		NR_119374_2			5	1
NM_001290154			7	1		NR_028049_3			4	1		NM_020398			5	1		NR_126560_7			5	1
NM_001290155			7	1		NR_033649_11			4	1		NM_001102406			8	1		NR_126561_5			5	1
NM_001290285			7	1		NR_033650_11			4	1		NM_001253884			8	1		NR_130778_1			5	1
NM_001290983	1		7	1		NR_033943_3			4	1		NM_025144			8	1		NM_001134381	1	1	6	1
NM_001292032	1		7	1		NR_037719_9			4	1		NR_047554_0			3	1		NM_001281469_1	1	1	6	1
NM_001297713			7	1		NR_038423_0			4	1		NR_104218_0			3	1		NM_002372	1	1	6	1
NM_001300765			7	1		NR_045948_0			4	1		NM_001227			7	1		NM_006773	1	1	6	1
NM_001302809	1		7	1		NR_045951_0			4	1		NM_001267056			7	1		NM_014165	1	1	6	1
NM_001303486			7	1		NR_046713_2			4	1		NM_001267057			7	1		NM_014744	1	1	6	1
NM_001303487	2		7	1		NR_073009_16			4	1		NM_001267058			7	1		NM_001001872	2	1	6	1
NM_001303508			7	1		NR_103785_1			4	1		NM_033338			7	1		NR_038892_3	2	1	6	1
NM_001968	3		7	1		NR_103786_1			4	1		NM_033339			7	1		NR_038893_2	2	1	6	1
NM_002021			7	1		NR_103858_1			4	1		NM_033340			7	1		NM_001007122	4	1	6	1
NM_002373			7	1		NR_104399_5			4	1		NM_015399			2	1		NM_001039656	4	1	6	1
NM_002479			7	1		NR_104400_4			4	1		NR_108022_4			4	1		NM_001281805	4	1	6	1
NM_002645	5		7	1		NR_104401_5			4	1		NM_006691			3	1		NM_001281806	4	1	6	1
NM_003359	9	1	7	1		NR_108062_0			4	1		NM_001286116	4	1	5	1		NR_027277_2	6	1	6	1
NM_003427	1		7	1		NR_108063_0			4	1		NM_001286117	4	1	5	1		NM_001045	1		6	1
NM_003631	2		7	1		NR_109904_1			4	1		NM_001286118	4	1	5	1		NM_001056	1		6	1
NM_004036			7	1		NR_109986_3			4	1		NM_001286119	4	1	5	1		NM_001077397	1		6	1
NM_004087			7	1		NR_110210_5			4	1		NM_001286120	4	1	5	1		NM_001082480	1		6	1
NM_004116			7	1		NR_110211_4			4	1		NM_021825	4	1	5	1		NM_001098816	1		6	1
NM_004237			7	1		NR_110212_4			4	1		NR_027626_6	1		5	1		NM_001142294	1		6	1
NM_004261	4	1	7	1		NR_110458_0			4	1		NM_207499	2	1	4	1		NM_001142295	1		6	1
NM_004523	4		7	1		NR_110462_0			4	1		NM_152309	1		6	1		NM_001142296	1		6	1
NM_004630			7	1		NR_110727_0			4	1		NR_102431_0			2	1		NM_001145418	1		6	1
NM_004728	2		7	1		NR_110829_2			4	1		NM_001251904			7	1		NM_001164548	1		6	1
NM_004813			7	1		NR_120635_2			4	1		NM_001251905			7	1		NM_001164556	1		6	1
NM_004938			7	1		NR_120646_4			4	1		NM_018171			7	1		NM_001195573	1		6	1
NM_005048			7	1		NR_120648_1			4	1		NM_001003716			2	1		NM_001199867	1		6	1
NM_005611	1		7	1		NR_126532_3			4	1		NM_001098816	1		4	1		NM_001204387	1		6	1
NM_005904	2		7	1		NR_130110_1			4	1		NM_001271686			2	1		NM_001204388	1		6	1
NM_006026			7	1		NR_130117_10			4	1		NM_013401			2	1		NM_001243900	1		6	1
NM_006309	1	1	7	1		NR_130761_0			4	1		NM_025222			3	1		NM_001256798	1		6	1
NM_006916	3		7	1		NR_130762_0			4	1		NM_001164544			4	1		NM_001261843	1		6	1
NM_007148			7	1		NR_130927_0			4	1		NM_198276	3		5	1		NM_001290983	1		6	1
NM_012307_1	1		7	1		NR_130928_0			4	1		NM_007172	6		9	1		NM_001301726	1		6	1
NM_013282			7	1		NM_001164436_1	1	1	5	1		NM_153645			9	1		NM_002267	1		6	1
NM_014184			7	1		NM_001243736	1	1	5	1		NM_001253891			2	1		NM_004087	1		6	1
NM_014458	2		7	1		NM_001256429	1	1	5	1		NM_032564			2	1		NM_004798	1		6	1
NM_014592			7	1		NM_021970	1	1	5	1		NM_006288			3	1		NM_005336	1		6	1
NM_014612			7	1		NR_045406	1	1	5	1		NR_002711	1		7	1		NM_012347	1		6	1
NM_014932	3		7	1		NM_182511	2	1	5	1		NM_001301167			9	1		NM_014789	1		6	1
NM_014981			7	1		NR_102337_5	2	1	5	1		NM_013252			9	1		NM_014830	1		6	1
NM_015164			7	1		NR_102338_7	2	1	5	1		NM_001168374	1		11	1		NM_015087	1		6	1
NM_015416			7	1		NM_001206747	3	1	5	1		NM_001168375	1		11	1		NM_017758	1		6	1
NM_015441			7	1		NM_001206748	3	1	5	1		NM_001168376	1		11	1		NM_031417	1		6	1
NM_015527			7	1		NM_001233	3	1	5	1		NM_001168377	1		11	1		NM_033480	1		6	1
NM_016653	1		7	1		NM_017599	3	1	5	1		NM_001252328	1		11	1		NM_033481	1		6	1
NM_016930			7	1		NM_182910	3	1	5	1		NM_014809	1		11	1		NM_080616	1		6	1
NM_017724	1	1	7	1		NM_182913	3	1	5	1		NM_001284282			3	1		NM_173611	1		6	1
NM_018086	1		7	1		NM_182914	3	1	5	1		NM_001284283			3	1		NM_176825	1		6	1
NM_018727	4		7	1		NM_198212	3	1	5	1		NM_001284284			3	1		NM_182972	1		6	1
NM_019121_1			7	1		NM_003054	4	1	5	1		NR_120448_0			3	1		NM_203346	1		6	1
NM_020226			7	1		NM_001278443	5	1	5	1		NR_103848_0			2	1		NR_003085_10	1		6	1
NM_020710	3	1	7	1		NM_001278445	5	1	5	1		NR_103850_0			2	1		NR_026860_1	1		6	1
NM_021095			7	1		NM_152363	5	1	5	1		NM_001024732			3	1		NR_033980_2	1		6	1
NM_021936	1		7	1		NM_001190476	6	1	5	1		NM_016011			3	1		NR_103831_1	1		6	1
NM_021957	1		7	1		NM_032718	7	1	5	1		NM_178812	2		10	1		NR_125963_2	1		6	1
NM_022103	3		7	1		NM_001284209	8	1	5	1		NM_006020			5	1		NM_001010851	2		6	1
NM_022167			7	1		NM_005466	8	1	5	1		NM_020156	4	2	9	1		NM_001042383	2		6	1
NM_022372			7	1		NM_000567	1		5	1		NM_178123	2		16	1		NM_001042400	2		6	1
NM_022492			7	1		NM_000901	1		5	1		NM_014015_1			2	1		NM_001244071	2		6	1
NM_022730			7	1		NM_001029875	1		5	1		NR_033664_2			3	1		NM_001286707	2		6	1
NM_024743			7	1		NM_001114387	1		5	1		NM_001014380	6		12	1		NM_001286719	2		6	1
NM_030762			7	1		NM_001146218	1		5	1		NM_032116	6		12	1		NM_004091	2		6	1
NM_030899	2		7	1		NM_001146337	1		5	1		NM_001172420	1	1	10	1		NM_012096	2		6	1
NM_032144	4	1	7	1		NM_001163629	1		5	1		NM_018100	1	1	10	1		NM_014788	2		6	1
NM_032712			7	1		NM_001166104	1		5	1		NM_152376			5	1		NM_016033	2		6	1
NM_032848			7	1		NM_001195811	1		5	1		NM_001195677	2		8	1		NM_024561	2		6	1
NM_032862			7	1		NM_001195812	1		5	1		NM_004738	2		8	1		NM_024738	2		6	1
NM_032883			7	1		NM_001242413	1		5	1		NM_031474	1		3	1		NM_025180	2		6	1
NM_033267			7	1		NM_001256272	1		5	1		NM_001083963			4	1		NM_001190942	3		6	1
NM_048368			7	1		NM_001271890	1		5	1		NM_001083964			4	1		NM_001282723_1	3		6	1
NM_054033			7	1		NM_001282644	1		5	1		NM_001083965			4	1		NM_001282724_1	3		6	1
NM_080282	2		7	1		NM_001282752	1		5	1		NR_047580_13			2	1		NM_001286116	3		6	1
NM_080704	4		7	1		NM_001282790	1		5	1		NM_005779			10	1		NM_001286117	3		6	1
NM_080705	4		7	1		NM_001282791	1		5	1		NR_033893_2			4	1		NM_001286118	3		6	1
NM_080706	4		7	1		NM_001282862	1		5	1		NM_153332	3		14	1		NM_001286119	3		6	1
NM_130852_1			7	1		NM_001284208	1		5	1		NR_024448_11			5	1		NM_001286120	3		6	1
NM_133640			7	1		NM_001286159	1		5	1		NR_120338_2	2		6	1		NM_002677	3		6	1
NM_138471			7	1		NM_001297669	1		5	1		NM_005877			7	1		NM_006785	3		6	1
NM_144679			7	1		NM_001297670	1		5	1		NR_039990_0			6	1		NM_021825	3		6	1
NM_145241	4		7	1		NM_001297671	1		5	1		NR_040024_0			1	1		NM_173844	3		6	1
NM_145283_1	1		7	1		NM_001297672	1		5	1		NM_001040078			3	1		NR_024007	3		6	1
NM_152316	2		7	1		NM_001303450	1		5	1		NM_153042			3	1		NR_033994_3	3		6	1
NM_152429	3		7	1		NM_002271	1		5	1		NR_034133_5	1		4	1		NR_104233_4	3		6	1
NM_152460	1		7	1		NM_003677	1		5	1		NM_001042383	2		4	1		NR_119375_2	3		6	1
NM_152520			7	1		NM_004346	1		5	1		NM_001042400	2		4	1		NM_001300791	7		6	1
NM_152613	2		7	1		NM_004627	1		5	1		NM_025180	2		4	1		NM_001300792	7		6	1
NM_153209			7	1		NM_006257	1		5	1		NM_053002	3		9	1		NM_007054	7		6	1
NM_170707			7	1		NM_006415	1		5	1		NM_000212			3	1		NR_034159_1	10		6	1
NM_170708			7	1		NM_007136	1		5	1		NR_023917	3		5	1		NM_000138			6	1
NM_178232	1		7	1		NM_013393	1		5	1		NM_001304793			6	1		NM_000459			6	1
NM_178314	4	1	7	1		NM_015149	1		5	1		NM_018322			6	1		NM_000579			6	1
NM_182791	1		7	1		NM_015317	1		5	1		NM_001136204			5	1		NM_000632			6	1
NM_199229	3		7	1		NM_017706	1		5	1		NM_001261			5	1		NM_000674			6	1
NM_199249			7	1		NM_032991	1		5	1		NM_018715			5	1		NM_001002844			6	1
NM_199250			7	1		NM_052947	1		5	1		NM_001281517			5	1		NM_001008410			6	1
NM_203365			7	1		NM_145313	1		5	1		NM_001281518			5	1		NM_001010858			6	1
NM_207363			7	1		NM_152406	1		5	1		NM_022778			5	1		NM_001048230			6	1
NM_207412	7		7	1		NM_152666	1		5	1		NM_001199847			6	1		NM_001080396			6	1
NM_207481	1		7	1		NM_173556	1		5	1		NM_020429			6	1		NM_001080408			6	1
NM_213608_1			7	1		NM_182606	1		5	1		NM_181349			6	1		NM_001098424			6	1
NR_002312			7	1		NM_207506	1		5	1		NM_018356			7	1		NM_001100168			6	1
NR_024564_0	1		7	1		NR_038356_0	1		5	1		NM_001174103	2	1	5	1		NM_001114			6	1
NR_026804_5	2		7	1		NR_073094_6	1		5	1		NM_001190476	3	1	6	1		NM_001128626			6	1
NR_026970_7	1		7	1		NR_073095_3	1		5	1		NM_145296			2	1		NM_001128627			6	1
NR_027022			7	1		NR_102743_6	1		5	1		NR_073064_29			6	1		NM_001130022			6	1
NR_027025			7	1		NM_001007214	2		5	1		NM_012279			3	1		NM_001136021_1			6	1
NR_027045_1			7	1		NM_001015048	2		5	1		NM_001278736			2	1		NM_001145808			6	1
NR_027626_6	1		7	1		NM_001015049	2		5	1		NR_036639_1			3	1		NM_001161661			6	1
NR_028390_5	2		7	1		NM_001122633	2		5	1		NM_001202470	1		4	1		NM_001161662			6	1
NR_033234_18			7	1		NM_001122634	2		5	1		NM_006703	1		4	1		NM_001165967			6	1
NR_033362_0			7	1		NM_001134233_1	2		5	1		NM_001172677	1		5	1		NM_001172173			6	1
NR_033363_0			7	1		NM_001145160	2		5	1		NM_032689	1		5	1		NM_001172895			6	1
NR_034159_0			7	1		NM_001145727_1	2		5	1		NR_028501			7	1		NM_001172896			6	1
NR_037661_9			7	1		NM_001199355_1	2		5	1		NM_005082	1		6	1		NM_001172897			6	1
NR_037923_0			7	1		NM_001199356_1	2		5	1		NM_001145646	1		6	1		NM_001195201_1			6	1
NR_045573_9			7	1		NM_001201370	2		5	1		NM_031301	1		6	1		NM_001198670			6	1
NR_045574_7			7	1		NM_001270938	2		5	1		NM_001271629			4	1		NM_001198671			6	1
NR_046219_1	1		7	1		NM_001291845	2		5	1		NM_005920			4	1		NM_001198672			6	1
NR_073603_0			7	1		NM_001297709	2		5	1		NM_014909			3	1		NM_001198673			6	1
NR_103551_2			7	1		NM_001297710	2		5	1		NM_001134223	2		13	1		NM_001198674			6	1
NR_104015_3			7	1		NM_001297711	2		5	1		NM_001286767	2		13	1		NM_001198675			6	1
NR_108036_1			7	1		NM_001297712	2		5	1		NM_022832	2		13	1		NM_001199144_1			6	1
NR_110635_1			7	1		NM_001875	2		5	1		NM_001102664	1		4	1		NM_001201404			6	1
NR_110902_0			7	1		NM_003290	2		5	1		NM_014964	1		4	1		NM_001204386			6	1
NR_130721_0			7	1		NM_003480	2		5	1		NM_148921	1		4	1		NM_001243007			6	1
NM_000476	3		8	1		NM_003796	2		5	1		NR_110458_0			2	1		NM_001243142			6	1
NM_001003681	1		8	1		NM_004370	2		5	1		NR_110462_0			2	1		NM_001243143			6	1
NM_001029839	1		8	1		NM_004873	2		5	1		NR_033842_2			4	1		NM_001243144			6	1
NM_001029840	1		8	1		NM_006636	2		5	1		NM_138492_1	3		16	1		NM_001258292			6	1
NM_001037984			8	1		NM_014243	2		5	1		NM_182960_1	3		16	1		NM_001258294_1			6	1
NM_001039469			8	1		NM_014245	2		5	1		NM_205846_1	3		16	1		NM_001258295			6	1
NM_001080419			8	1		NM_017696	2		5	1		NM_022103			5	1		NM_001258296_1			6	1
NM_001085357	5		8	1		NM_080645	2		5	1		NM_032970	1		10	1		NM_001258297			6	1
NM_001085411	5		8	1		NM_138347	2		5	1		NR_033664_4	5		16	1		NM_001270459			6	1
NM_001099435_1	2		8	1		NM_183237	2		5	1		NR_033665_3	5		16	1		NM_001270460			6	1
NM_001102603	2		8	1		NR_040064_4	2		5	1		NM_000391			4	1		NM_001270461			6	1
NM_001105521_2			8	1		NR_073472_8	2		5	1		NM_014506			4	1		NM_001270462			6	1
NM_001118890_1			8	1		NR_073473_9	2		5	1		NM_001142885	3		13	1		NM_001270463			6	1
NM_001128618			8	1		NR_123733_10	2		5	1		NM_014548	3		13	1		NM_001270464			6	1
NM_001130519	6		8	1		NR_123734_9	2		5	1		NM_001286521	2		11	1		NM_001270465_1			6	1
NM_001130520	6		8	1		NM_000887	3		5	1		NM_001286522	2		11	1		NM_001270466			6	1
NM_001142733_1			8	1		NM_001134848	3		5	1		NM_020367	2		11	1		NM_001286633			6	1
NM_001145155	1		8	1		NM_003701	3		5	1		NM_000248			12	1		NM_001288589			6	1
NM_001145156	1		8	1		NM_014412	3		5	1		NM_001184967			12	1		NM_001288615			6	1
NM_001145157	1		8	1		NM_014729	3		5	1		NM_006722			12	1		NM_001288616			6	1
NM_001145668			8	1		NM_020394	3		5	1		NM_198158			12	1		NM_001289057			6	1
NM_001145961			8	1		NM_031296	3		5	1		NM_198159			12	1		NM_001290077			6	1
NM_001145962			8	1		NM_033012	3		5	1		NM_198177			12	1		NM_001290078			6	1
NM_001145963			8	1		NM_133329	3		5	1		NM_198178			12	1		NM_001297605_1			6	1
NM_001145964			8	1		NM_172344	3		5	1		NM_000175			4	1		NM_001301136			6	1
NM_001163296			8	1		NR_037667_20	3		5	1		NM_001184722			4	1		NM_001301851			6	1
NM_001163297			8	1		NR_073113_2	3		5	1		NM_001289789			4	1		NM_001302643			6	1
NM_001166108_1			8	1		NM_001098540	5		5	1		NM_001289790			4	1		NM_001304350			6	1
NM_001166109			8	1		NM_001166498	5		5	1		NR_045725_3	1		5	1		NM_001753			6	1
NM_001166110			8	1		NM_001199830	5		5	1		NM_001039396			6	1		NM_002319			6	1
NM_001166222			8	1		NM_006665	5		5	1		NM_005108			6	1		NM_003820			6	1
NM_001178005	4		8	1		NR_023924_1	5		5	1		NM_015983	2		7	1		NM_004352			6	1
NM_001185024			8	1		NR_038325_6	5		5	1		NM_001010906			5	1		NM_004781			6	1
NM_001185059	2	1	8	1		NR_038326_4	5		5	1		NR_122120_3	1		9	1		NM_005098			6	1
NM_001185074			8	1		NM_001105248	6		5	1		NR_027117_9			2	1		NM_005546			6	1
NM_001193335	4	1	8	1		NM_001105249	6		5	1		NR_026542_2			3	1		NM_005860			6	1
NM_001193628	11		8	1		NM_001261841	6		5	1		NM_144974	1	1	3	1		NM_006279			6	1
NM_001198906			8	1		NM_001301790	6		5	1		NM_001278587			3	1		NM_006814			6	1
NM_001198938			8	1		NM_001301792	6		5	1		NM_022098			5	1		NM_006990			6	1
NM_001198952			8	1		NM_024780	6		5	1		NR_027275_1			2	1		NM_012340_1			6	1
NM_001201477	1		8	1		NM_152396	6		5	1		NR_126532_10			2	1		NM_015238			6	1
NM_001206609			8	1		NM_152547	7		5	1		NM_000677			6	1		NM_015335			6	1
NM_001242841	6		8	1		NR_023921_1	9		5	1		NM_001302679			6	1		NM_016359			6	1
NM_001242842			8	1		NR_023922_1	9		5	1		NM_001271828			2	1		NM_017437			6	1
NM_001242843	6		8	1		NR_023923_2	9		5	1		NM_006120			2	1		NM_017797			6	1
NM_001243659_1			8	1		NM_000260			5	1		NM_013237			2	1		NM_018234			6	1
NM_001253854	1		8	1		NM_000575			5	1		NM_001252392			3	1		NM_018454			6	1
NM_001253855_1	1		8	1		NM_001005505			5	1		NM_001252393			3	1		NM_018644_1			6	1
NM_001256824			8	1		NM_001006622			5	1		NM_001286139	11	1	6	1		NM_020148			6	1
NM_001256825	6		8	1		NM_001008215			5	1		NM_152313	11	1	6	1		NM_020639			6	1
NM_001258033			8	1		NM_001008693			5	1		NM_002062	1		6	1		NM_020961			6	1
NM_001258034			8	1		NM_001012511			5	1		NM_138694			7	1		NM_022082			6	1
NM_001258035			8	1		NM_001014431			5	1		NR_023386_14			8	1		NM_024408			6	1
NM_001258036			8	1		NM_001014432			5	1		NM_001204118			3	1		NM_024523			6	1
NM_001271156_1			8	1		NM_001017423			5	1		NM_001202439			8	1		NM_024949			6	1
NM_001277314			8	1		NM_001039152			5	1		NM_001098579	1		4	1		NM_024969			6	1
NM_001282556			8	1		NM_001039469			5	1		NM_001100163	1		4	1		NM_032515			6	1
NM_001282557			8	1		NM_001040078			5	1		NM_001100167	1		4	1		NM_032580			6	1
NM_001282558			8	1		NM_001044305			5	1		NM_001206880	1		4	1		NM_032680			6	1
NM_001282559			8	1		NM_001076674			5	1		NM_001206881	1		4	1		NM_052916			6	1
NM_001282933			8	1		NM_001080414			5	1		NM_130385	1		4	1		NM_054025_1			6	1
NM_001282935			8	1		NM_001080791			5	1		NR_036533			4	1		NM_080668			6	1
NM_001283106	2		8	1		NM_001080792			5	1		NM_030640	1		9	1		NM_138700			6	1
NM_001283116	2		8	1		NM_001083963			5	1		NM_015704			5	1		NM_144693			6	1
NM_001283129	2		8	1		NM_001083964			5	1		NM_138801	2		3	1		NM_152367			6	1
NM_001283179	2		8	1		NM_001083965			5	1		NR_037575_4			5	1		NM_152381_1			6	1
NM_001283186	2		8	1		NM_001099668			5	1		NM_000209			3	1		NM_153708			6	1
NM_001283199	2		8	1		NM_001099669			5	1		NM_001174069			5	1		NM_173091			6	1
NM_001283235	2		8	1		NM_001105543			5	1		NM_177398			5	1		NM_173688			6	1
NM_001284209	10	2	8	1		NM_001114979			5	1		NR_102337_0			2	1		NM_174926			6	1
NM_001287340	5		8	1		NM_001114982			5	1		NR_102338_0			2	1		NM_174963			6	1
NM_001287341	5		8	1		NM_001127180			5	1		NM_001025197_1			3	1		NM_174964			6	1
NM_001291410	2	1	8	1		NM_001127586_1			5	1		NM_001025199_1			3	1		NM_174965			6	1
NM_001294333			8	1		NM_001130182			5	1		NM_004000_1			3	1		NM_174966			6	1
NM_001302946	4		8	1		NM_001130183			5	1		NM_004983			4	1		NM_174967			6	1
NM_001304286	2		8	1		NM_001131055			5	1		NR_103801_3			4	1		NM_174968			6	1
NM_001304342			8	1		NM_001135110			5	1		NM_001163544	1		6	1		NM_174969			6	1
NM_001334	2		8	1		NM_001135943			5	1		NM_001163545	1		6	1		NM_174970			6	1
NM_001348			8	1		NM_001135944			5	1		NM_001163546	1		6	1		NM_174971			6	1
NM_001547			8	1		NM_001142550			5	1		NM_001163547	1		6	1		NM_176894			6	1
NM_001718	1		8	1		NM_001142551			5	1		NM_007247	1		6	1		NM_178578			6	1
NM_001732			8	1		NM_001160306			5	1		NM_080550	1		6	1		NM_182915			6	1
NM_001931	1		8	1		NM_001163296			5	1		NM_198882	1		6	1		NM_194286			6	1
NM_002147			8	1		NM_001163297			5	1		NM_181843			2	1		NM_198243			6	1
NM_002901			8	1		NM_001164484			5	1		NR_003929_1			3	1		NM_198526			6	1
NM_003006			8	1		NM_001164586			5	1		NM_001134408	1		13	1		NR_024100_1			6	1
NM_003811	1		8	1		NM_001164841_1			5	1		NM_021149	2	1	5	1		NR_027136_3			6	1
NM_004621			8	1		NM_001167820			5	1		NR_026804_5	1		3	1		NR_027688_0			6	1
NM_004954			8	1		NM_001167821			5	1		NM_002943	3		6	1		NR_027833_3			6	1
NM_005072			8	1		NM_001167822			5	1		NM_134260	3		6	1		NR_027834_4			6	1
NM_005094			8	1		NM_001167823			5	1		NM_134261	3		6	1		NR_027835_3			6	1
NM_005191_1	3		8	1		NM_001170714			5	1		NM_134262	3		6	1		NR_028501			6	1
NM_005466	10	2	8	1		NM_001170715			5	1		NM_001085377	2		10	1		NR_038419_4			6	1
NM_005806	1		8	1		NM_001170716			5	1		NM_002387			10	1		NR_038923			6	1
NM_005969_1			8	1		NM_001170717			5	1		NM_030622			2	1		NR_047495			6	1
NM_005994	1		8	1		NM_001170718			5	1		NM_000529			11	1		NR_049725_2			6	1
NM_006099			8	1		NM_001170719			5	1		NM_001291911			11	1		NR_110498_1			6	1
NM_006177			8	1		NM_001170720			5	1		NR_126394_0			2	1		NR_110974_2			6	1
NM_006446	2		8	1		NM_001170721			5	1		NR_111907_1	2		8	1		NR_110975_2			6	1
NM_006998			8	1		NM_001171091			5	1		NM_002204_1			3	1		NR_120667_2			6	1
NM_007072			8	1		NM_001171740			5	1		NM_005501			3	1		NM_001146213	6	1	7	1
NM_007152			8	1		NM_001171741			5	1		NR_045674_4			5	1		NM_001146214	6	1	7	1
NM_012401			8	1		NM_001171743			5	1		NM_001303059	1		7	1		NM_022771	6	1	7	1
NM_012443	1		8	1		NM_001172703			5	1		NM_001303061	1		7	1		NM_001286139	7	1	7	1
NM_014577			8	1		NM_001174051			5	1		NM_001303062	1		7	1		NM_152313	7	1	7	1
NM_015143	2		8	1		NM_001198798			5	1		NM_182547	1		7	1		NM_001297590	3	2	7	1
NM_015566	6		8	1		NM_001198799_1			5	1		NM_003569	3	2	11	1		NM_012099	3	2	7	1
NM_016081_1			8	1		NM_001198800			5	1		NM_001174072	1		17	1		NM_001130963	1		7	1
NM_016395	2		8	1		NM_001198993			5	1		NM_004863			9	1		NM_001178088	1		7	1
NM_017444	6		8	1		NM_001198994			5	1		NM_021101	2		13	1		NM_001190791	1		7	1
NM_017490			8	1		NM_001198995			5	1		NR_110228_6			9	1		NM_001221_1	1		7	1
NM_017614	3		8	1		NM_001201472			5	1		NM_000691			2	1		NM_001282696	1		7	1
NM_017680	2	1	8	1		NM_001201473			5	1		NM_001135167			2	1		NM_001282697	1		7	1
NM_018092			8	1		NM_001204144			5	1		NM_001135168			2	1		NM_001282698	1		7	1
NM_018119			8	1		NM_001204145			5	1		NM_001287054	1		10	1		NM_001282699	1		7	1
NM_020131			8	1		NM_001204146			5	1		NM_001287055	1		10	1		NM_001282700	1		7	1
NM_020408			8	1		NM_001204147			5	1		NM_003439	1		10	1		NM_001282701	1		7	1
NM_020811			8	1		NM_001204148			5	1		NM_001244071	1		6	1		NM_001282702	1		7	1
NM_020872	6		8	1		NM_001224_2			5	1		NM_001256267	1		6	1		NM_001282703	1		7	1
NM_021005	1		8	1		NM_001242352			5	1		NM_001256268	1		6	1		NM_001289973	1		7	1
NM_021620	1		8	1		NM_001242353			5	1		NM_032578	1		6	1		NM_001302349	1		7	1
NM_024617	2	1	8	1		NM_001271156_1			5	1		NR_038371_0			2	1		NM_001302350	1		7	1
NM_024958			8	1		NM_001272053_1			5	1		NM_005399	1		10	1		NM_002298	1		7	1
NM_031218			8	1		NM_001272054_1			5	1		NM_001135773	1	1	6	1		NM_003840	1		7	1
NM_032819			8	1		NM_001278275			5	1		NM_006038	1	1	6	1		NM_003898	1		7	1
NM_032822			8	1		NM_001278276			5	1		NM_005397	2	1	6	1		NM_006045	1		7	1
NM_032865	3	2	8	1		NM_001278277			5	1		NM_001018111			6	1		NM_015257	1		7	1
NM_033288	2		8	1		NM_001278278			5	1		NM_001159279	3		12	1		NM_018638	1		7	1
NM_052831	2		8	1		NM_001281439			5	1		NM_001277842_1			9	1		NM_020933	1		7	1
NM_052880	1		8	1		NM_001281440			5	1		NM_203374			3	1		NM_021128	1		7	1
NM_130387_1			8	1		NM_001282645			5	1		NM_205854			3	1		NM_031453	1		7	1
NM_144499_1			8	1		NM_001286206			5	1		NM_001161576			6	1		NM_130807	1		7	1
NM_144994			8	1		NM_001286516			5	1		NM_001161577			6	1		NM_145206	1		7	1
NM_145174	3		8	1		NM_001286527			5	1		NM_015589			6	1		NM_172127_1	1		7	1
NM_145255			8	1		NM_001289084			5	1		NR_038887_2			2	1		NM_172128	1		7	1
NM_145265	1		8	1		NM_001289085			5	1		NR_104675_2	4		12	1		NM_181654	1		7	1
NM_145756	2		8	1		NM_001290			5	1		NM_207390			3	1		NM_207411	1		7	1
NM_148887			8	1		NM_001291101			5	1		NR_125428_0			3	1		NR_002711	1		7	1
NM_152729	1		8	1		NM_001291446			5	1		NM_145255			5	1		NR_027086	1		7	1
NM_152906	2		8	1		NM_001291447			5	1		NM_148887			5	1		NR_033877_5	1		7	1
NM_153013	5		8	1		NM_001291454			5	1		NM_153619			7	1		NR_036634_17	1		7	1
NM_153042	2		8	1		NM_001291641			5	1		NR_120444_2			7	1		NR_045680	1		7	1
NM_153213			8	1		NM_001291642			5	1		NR_103854_2	3		2	1		NR_122120_3	1		7	1
NM_153254			8	1		NM_001293274			5	1		NM_000435	1		5	1		NM_001135599	2		7	1
NM_171846	9		8	1		NM_001297576			5	1		NM_018000	1		5	1		NM_001184741	2		7	1
NM_172242	1		8	1		NM_001297577			5	1		NR_027752_22	1		8	1		NM_001190326	2		7	1
NM_173545	5	1	8	1		NM_001297578			5	1		NM_001013647	2		8	1		NM_001205262	2		7	1
NM_177966	3		8	1		NM_001297704			5	1		NM_001291030	2		8	1		NM_001289953	2		7	1
NM_181780	5		8	1		NM_001300810			5	1		NM_001304536_1	1		11	1		NM_002485	2		7	1
NM_182916	4		8	1		NM_001304434			5	1		NM_001304537_1	1		11	1		NM_003238	2		7	1
NM_198893	2		8	1		NM_001661			5	1		NM_004438_1	1		11	1		NM_003601	2		7	1
NM_203472_1	1		8	1		NM_001860			5	1		NM_001167961			8	1		NM_005141	2		7	1
NM_206914	2		8	1		NM_001931			5	1		NM_017758	1		4	1		NM_015329	2		7	1
NR_002948_4			8	1		NM_001977			5	1		NM_001042467	2	1	6	1		NM_022720	2		7	1
NR_015382_0			8	1		NM_002283			5	1		NM_001281473	2	1	6	1		NM_153688	2		7	1
NR_024076_2			8	1		NM_002540			5	1		NM_001281474	2	1	6	1		NM_001304263	3		7	1
NR_024124_1	2		8	1		NM_002860			5	1		NM_024101	2	1	6	1		NM_001304264	3		7	1
NR_024125_2	2		8	1		NM_003682			5	1		NM_018225	4	1	10	1		NM_002198	3		7	1
NR_026597_12	4		8	1		NM_003768			5	1		NM_001142640			5	1		NM_015074	3		7	1
NR_027094_1	2		8	1		NM_003895			5	1		NM_018996			5	1		NM_015560_1	3		7	1
NR_034104_4			8	1		NM_004331			5	1		NM_004981			2	1		NM_130831_1	3		7	1
NR_037575_4			8	1		NM_004954			5	1		NM_152868			2	1		NM_130832_1	3		7	1
NR_039975_1			8	1		NM_005110			5	1		NM_001289053			4	1		NM_130833_1	3		7	1
NR_051983_2			8	1		NM_005147_1			5	1		NM_001289055			4	1		NM_130834_1	3		7	1
NR_073141_0			8	1		NM_005163			5	1		NM_001289057			4	1		NM_130835_1	3		7	1
NR_073142_0			8	1		NM_006030			5	1		NM_001193434	1		10	1		NM_130836_1	3		7	1
NR_073143_0			8	1		NM_006237			5	1		NM_001193435	1		10	1		NM_130837_1	3		7	1
NR_104587_6	1		8	1		NM_006288			5	1		NM_012316			4	1		NM_174902	3		7	1
NR_110074_1	1		8	1		NM_006428			5	1		NM_001257194			7	1		NR_024236_1	3		7	1
NR_110584_3	1		8	1		NM_006698			5	1		NM_001257195			7	1		NR_125423_4	3		7	1
NR_121648			8	1		NM_006713			5	1		NM_017415			7	1		NM_001099678	4		7	1
NR_126000_0			8	1		NM_012302			5	1		NM_001305033	3		12	1		NM_001252036	4		7	1
NM_000135			9	1		NM_012339			5	1		NM_001305035	3		12	1		NM_001252037	4		7	1
NM_000243	3		9	1		NM_014001			5	1		NM_001305036	3		12	1		NM_002868	4		7	1
NM_000253			9	1		NM_014056			5	1		NM_001305038	3		12	1		NR_110072_3	5		7	1
NM_000585	3	1	9	1		NM_014323			5	1		NM_001305039	3		12	1		NM_001017408			7	1
NM_000844			9	1		NM_014362			5	1		NM_001305040	3		12	1		NM_001018111			7	1
NM_001003891			9	1		NM_014567			5	1		NM_001305037			12	1		NM_001040110			7	1
NM_001003897			9	1		NM_014707			5	1		NM_006955			12	1		NM_001113361			7	1
NM_001004297			9	1		NM_014765			5	1		NM_000040			2	1		NM_001113363			7	1
NM_001011718			9	1		NM_014827			5	1		NM_001077663			3	1		NM_001159643			7	1
NM_001017528			9	1		NM_014861			5	1		NM_001077664			3	1		NM_001160036			7	1
NM_001017529			9	1		NM_014895			5	1		NM_001290075			3	1		NM_001160037			7	1
NM_001017530			9	1		NM_014969			5	1		NM_001290076			3	1		NM_001160305			7	1
NM_001018009	1		9	1		NM_015043			5	1		NM_017920			3	1		NM_001168271			7	1
NM_001033604	3		9	1		NM_015180			5	1		NR_033399_9			4	1		NM_001177984			7	1
NM_001033605	3		9	1		NM_015267			5	1		NM_000046			8	1		NM_001195217			7	1
[truncated: 50,723 more rows]
