# Supplementary material for: Alu-miRNA interactions modulate transcript isoform diversity in stress response and reveal signatures of positive selection
Source: Sci Rep. 2016 Sep 2;6:32348. doi: 10.1038/srep32348 (PMC5009348; doi:10.1038/srep32348)
Supplement: Supplementary table S6 [file srep32348-s7.xls]

## Sheet: Alu_miRNA_SNP
9139 SNPs covering miRNA target sites, with corresponding Genes and Alus. SNPs covering more than one site have multiple occurrences
Targeting_miRNA	Alu_Sub family	Gene	Chr	Exo_Alu_miR_Start	Exo_Alu_miR_End	Alu_Strand	rsID	SNP-position	Global_Fst	Rank_Score	Target_length	SNP_count_tar	SNP_density_tar	Exon_SNP_Density	Enrichment(Target/Exon)
hsa-miR-548ao-3p	AluSx1	ENAH	1	225678892	225678912	-	rs150162194	225678903	1e-04	0.037798	20	1	0.05	0.00731061	6.83938
hsa-miR-4649-5p	AluSx3	CD84	1	160513954	160513983	-	rs182509122	160513979	0.003	0.127784	29	1	0.0344828	0.0105147	3.27949
hsa-miR-665	AluSg	SLC35E2B	1	1595121	1595140	-	rs149957037	1595130	-7e-04	0.00758793	19	1	0.0526316	0.00700607	7.51228
hsa-miR-665	AluSg	SLC35E2	1	1661031	1661050	-	rs138746687	1661040	0.0749	0.628107	19	1	0.0526316	0.00927022	5.67749
hsa-miR-665	AluSq2	DFFA	1	10522289	10522308	-	rs12065251	10522289	0.1341	0.893843	19	1	0.0526316	0.0136656	3.85139
hsa-miR-665	AluSz	RHD	1	25655812	25655831	-	rs181063822	25655822	2e-04	0.0877969	19	1	0.0526316	0.0118343	4.44737
hsa-miR-665	AluJb	MECR	1	29519668	29519687	-	rs193124199	29519677	2e-04	0.0877969	19	1	0.0526316	0.0113142	4.65182
hsa-miR-665	AluSg7	MMACHC	1	45975162	45975181	-	rs9729395	45975166	0.0205	0.314856	19	1	0.0526316	0.00971922	5.4152
hsa-miR-665	AluJr4	MDM4	1	204519873	204519892	-	rs143287383	204519882	0.001	0.124598	19	1	0.0526316	0.00948092	5.55132
hsa-miR-665	AluJr4	MDM4	1	204519756	204519773	-	rs2169135	204519761	0.082	0.664699	17	1	0.0588235	0.00948092	6.20441
hsa-miR-665	AluSx1	DSTYK	1	205112351	205112370	-	rs149866019	205112366	0.0021	0.126047	19	1	0.0526316	0.00672601	7.82508
hsa-miR-665	AluSp	NSL1	1	212905731	212905750	-	rs146050558	212905732	0.006	0.184359	19	1	0.0526316	0.00662199	7.948
hsa-miR-665	AluJo	EFCAB2	1	245285976	245285995	-	rs142090222	245285979	0.0235	0.343701	19	1	0.0526316	0.0140244	3.75286
hsa-miR-3622b-3p	AluSx1	RNF207	1	6279773	6279793	-	rs4908866	6279778	0.2537	1.37967	20	1	0.05	0.00687104	7.27692
hsa-miR-3622b-3p	AluJb	MECR	1	29519541	29519561	-	rs114671955	29519549	0.0118	0.248073	20	1	0.05	0.0113142	4.41923
hsa-miR-3622b-3p	AluJr4	SNX27	1	151668120	151668140	-	rs138865577	151668134	2e-04	0.0877969	20	1	0.05	0.00693178	7.21316
hsa-miR-3622b-3p	AluSx1	TPM3	1	154139378	154139398	-	rs6673171	154139381	0.1627	1.01222	20	1	0.05	0.00473624	10.5569
hsa-miR-3622b-3p	AluSx	ANKRD45	1	173577675	173577697	-	rs190372702	173577682	-0.003	0.00330573	22	1	0.0454545	0.00552792	8.22273
hsa-miR-3622a-5p	AluSq2	TNFRSF9	1	7978321	7978342	-	rs12564367	7978325	0.366	1.85095	21	1	0.047619	0.00725222	6.56614
hsa-miR-3622a-5p	AluSx1	H6PD	1	9326975	9326996	-	rs149497526	9326996	0.0455	0.474182	21	1	0.047619	0.0151562	3.14189
hsa-miR-3622a-5p	AluSx1	BMP8A	1	39992106	39992127	-	rs9988612	39992113	0.099	0.742845	21	1	0.047619	0.0085974	5.53878
hsa-miR-3622a-5p	AluSx1	CLDN19	1	43199020	43199041	-	rs112310775	43199024	0.0161	0.271083	21	1	0.047619	0.00684685	6.95489
hsa-miR-3622a-5p	AluSx1	GCLM	1	94352648	94352668	-	rs187575986,rs149637681	94352655,94352668	5e-04,2e-04	0.123050827239557,0.0877969207975495	20	2	0.1	0.00869121	11.5059
hsa-miR-3622a-5p	AluSp	TOR1AIP2	1	179811186	179811213	+	rs111858130	179811193	0.1217	0.84072	27	1	0.037037	0.00720839	5.13805
hsa-miR-3622a-5p	AluSc	MR1	1	181025350	181025377	+	rs144235017	181025370	2e-04	0.0877969	27	1	0.037037	0.00929117	3.98626
hsa-miR-3622a-5p	AluSx	IPO9	1	201849017	201849044	+	rs61745609	201849040	0.0409	0.456646	27	1	0.037037	0.00958738	3.8631
hsa-miR-3622a-5p	AluSg	RD3	1	211650647	211650673	+	rs190357778	211650666	2e-04	0.0877969	26	1	0.0384615	0.00755768	5.08907
hsa-miR-3622a-5p	AluSx3	GNG4	1	235714693	235714720	+	rs147039227	235714694	0.0699	0.608627	27	1	0.037037	0.011302	3.27704
hsa-miR-6832-5p	AluJr4	CLSPN	1	36199394	36199416	+	rs57220608	36199399	-6e-04	0.0361474	22	1	0.0454545	0.00479015	9.48918
hsa-miR-1298-3p	AluJb	DBT	1	100657411	100657437	-	rs79471979	100657416	0.0372	0.430361	26	1	0.0384615	0.00439301	8.75516
hsa-miR-3155a	AluJb	TMEM53	1	45119707	45119725	+	rs144264163	45119725	2e-04	0.0877969	18	1	0.0555556	0.00684932	8.11111
hsa-miR-3155a	AluSz	GBP6	1	89853460	89853482	+	rs140146474	89853467	0.0641	0.579793	22	1	0.0454545	0.00891862	5.09659
hsa-miR-3155a	AluSx3	ATP1A2	1	160112385	160112404	+	rs4656884,rs78507938	160112392,160112396	0.0537,0.0641	0.523362715665236,0.579793257169622	19	2	0.105263	0.0119363	8.81871
hsa-miR-4769-5p	AluSz6	C1orf130	1	24934222	24934243	+	rs57853660	24934223	0.2364	1.30958	21	1	0.047619	0.0184358	2.58297
hsa-miR-4769-5p	AluJb	C1orf180	1	85095669	85095698	+	rs56971773	85095684	0.1487	0.951518	29	1	0.0344828	0.00902935	3.81897
hsa-miR-1306-5p	AluSx1	ZBTB8A	1	33070662	33070685	+	rs186592029	33070667	-7e-04	0.00758793	23	1	0.0434783	0.00688156	6.31808
hsa-miR-1306-5p	AluSx1	NSUN4	1	46830253	46830277	+	rs6683192	46830257	0.1671	1.02791	24	1	0.0416667	0.00693569	6.00758
hsa-miR-1306-5p	AluY	BCL2L15	1	114423160	114423181	+	rs111634401	114423164	0.0396	0.440204	21	1	0.047619	0.00951497	5.00465
hsa-miR-1306-5p	AluSx	LOC730227	1	203269103	203269126	+	rs12060818	203269115	0.363	1.83764	23	1	0.0434783	0.00740741	5.86957
hsa-miR-6796-5p	AluJr	EVI5	1	92977121	92977145	+	rs145528633	92977145	2e-04	0.0877969	24	1	0.0416667	0.00645161	6.45833
hsa-miR-483-3p	FAM	EVI5	1	92975193	92975213	-	rs74101167	92975205	0.3099	1.60882	20	1	0.05	0.00645161	7.75
hsa-miR-146a-5p	AluSg4	DBT	1	100659245	100659270	-	rs185377245	100659270	1e-04	0.037798	25	1	0.04	0.00439301	9.10537
hsa-miR-1289	AluSc	RTCD1	1	100757976	100758000	-	rs145395299	100757983	0.0148	0.267358	24	1	0.0416667	0.0102686	4.05769
hsa-miR-4488	AluY	ZBTB8A	1	33068384	33068401	-	rs140295961	33068395	0.2111	1.20711	17	1	0.0588235	0.00688156	8.54799
hsa-miR-532-3p	AluJr	TOR1AIP2	1	179812703	179812733	+	rs190440862	179812719	0.0046	0.142052	30	1	0.0333333	0.00720839	4.62424
hsa-miR-6813-3p	AluSz	ATPAF1	1	47100036	47100056	+	rs1258068	47100049	0.2653	1.42655	20	1	0.05	0.00987817	5.06167
hsa-miR-6858-5p	AluSz	ATPAF1	1	47100158	47100181	+	rs1139758	47100159	0.017	0.273215	23	1	0.0434783	0.00987817	4.40145
hsa-miR-4638-5p	AluSq2	ZBTB8A	1	33067010	33067027	+	rs187883667	33067023	2e-04	0.0877969	17	1	0.0588235	0.00688156	8.54799
hsa-miR-4638-5p	AluY	L1TD1	1	62677572	62677589	+	rs191202337,rs41312736	62677585,62677588	2e-04,0.049	0.0877969207975495,0.495726201986802	17	2	0.117647	0.0313808	3.74902
hsa-miR-4638-5p	AluSx	ENAH	1	225678211	225678228	+	rs143498561	225678211	8e-04	0.124315	17	1	0.0588235	0.00731061	8.04632
hsa-miR-4638-5p	AluSg	B3GALNT2	1	235611450	235611467	+	rs141397768	235611463	-6e-04	0.0361474	17	1	0.0588235	0.0103748	5.66983
hsa-miR-4638-5p	AluY	TRIM58	1	248041400	248041417	+	rs45445998	248041417	0.08	0.649675	17	1	0.0588235	0.0101453	5.79809
hsa-miR-6771-3p	AluSp	KANK4	1	62702443	62702464	-	rs2457833	62702452	0.0235	0.343701	21	1	0.047619	0.0094697	5.02857
hsa-miR-4763-5p	AluJo	MTHFR	1	11846754	11846774	-	rs142369131	11846763	0.0467	0.489171	20	1	0.05	0.00707071	7.07143
hsa-miR-4763-5p	AluSz6	C1orf130	1	24934111	24934131	+	rs58346372	24934127	0.2364	1.30958	20	1	0.05	0.0184358	2.71212
hsa-miR-4763-5p	AluSx3	PPIEL	1	40022463	40022483	+	rs76207570	40022482	0.0942	0.720188	20	1	0.05	0.00917431	5.45
hsa-miR-4763-5p	AluSg4	INADL	1	62628376	62628396	+	rs145204719	62628396	0.1106	0.794202	20	1	0.05	0.00770777	6.48696
hsa-miR-4763-5p	AluSx	MR1	1	181026011	181026031	+	rs55700376	181026031	0.0048	0.142906	20	1	0.05	0.00929117	5.38145
hsa-miR-4763-5p	AluY	PIGR	1	207102746	207102765	+	rs186229295	207102748	0.0176	0.299033	19	1	0.0526316	0.00723831	7.27126
hsa-miR-1306-3p	AluSq2	C1orf174	1	3806055	3806075	+	rs4075974	3806074	0.0115	0.216816	20	1	0.05	0.00846433	5.90714
hsa-miR-3917	AluY	BPNT1	1	220231270	220231289	+	rs186053940	220231286	-6e-04	0.0361474	19	1	0.0526316	0.00954479	5.51417
hsa-miR-4793-3p	AluSx1	HES2	1	6475874	6475896	-	rs185579032	6475896	0.006	0.184359	22	1	0.0454545	0.00659522	6.89205
hsa-miR-4793-3p	AluSx1	NMNAT1	1	10044141	10044163	-	rs189692694	10044144	-6e-04	0.0361474	22	1	0.0454545	0.00715052	6.35682
hsa-miR-4793-3p	AluY	DFFA	1	10521947	10521969	-	rs11588506	10521951	0.0296	0.386715	22	1	0.0454545	0.0136656	3.3262
hsa-miR-4793-3p	AluJr	AKR7L	1	19592840	19592862	-	rs149203185,rs4912060	19592843,19592844	-6e-04,0.2895	0.0361473609720785,1.52612890563613	22	2	0.0909091	0.0131675	6.90404
hsa-miR-4793-3p	AluJb	LOC100506730	1	19620396	19620418	-	rs191891543	19620409	2e-04	0.0877969	22	1	0.0454545	0.00763052	5.95694
hsa-miR-4793-3p	AluSx1	LIN28A	1	26755069	26755091	-	rs34787247	26755073	0.0248	0.348972	22	1	0.0454545	0.00550459	8.25758
hsa-miR-4793-3p	AluSx	RHBDL2	1	39351658	39351680	-	rs9439088	39351659	0.2147	1.2231	22	1	0.0454545	0.0071736	6.33636
hsa-miR-4793-3p	AluY	KIAA0754	1	39881035	39881065	-	rs1180375	39881040	0.1773	1.06965	30	1	0.0333333	0.00931195	3.57963
hsa-miR-4793-3p	AluJr	BMP8A	1	39994411	39994433	-	rs12031730	39994415	0.3415	1.74388	22	1	0.0454545	0.0085974	5.28701
hsa-miR-4793-3p	AluSx1	RAB3B	1	52379179	52379201	-	rs115535279	52379183	0.025	0.353874	22	1	0.0454545	0.00818645	5.55241
hsa-miR-4793-3p	AluSg	ZYG11A	1	53359519	53359541	-	rs192251589	53359523	0.0048	0.142906	22	1	0.0454545	0.00618047	7.35455
hsa-miR-4793-3p	FAM	EVI5	1	92975085	92975107	-	rs138177383	92975094	-6e-04	0.0361474	22	1	0.0454545	0.00645161	7.04545
hsa-miR-4793-3p	AluSg	GCLM	1	94353062	94353084	-	rs182135965,rs17885169	94353065,94353070	0.0094,0.0235	0.211971688026541,0.343700852915547	22	2	0.0909091	0.00869121	10.4599
hsa-miR-4793-3p	AluJr	GSTM3	1	110277833	110277855	-	rs55976937	110277837	0.0091	0.204944	22	1	0.0454545	0.00741198	6.13258
hsa-miR-4793-3p	AluSc8	LOC100129269	1	112141863	112141885	-	rs192460333	112141872	2e-04	0.0877969	22	1	0.0454545	0.00642792	7.07143
hsa-miR-4793-3p	AluSz6	GNRHR2	1	145512886	145512908	-	rs184562575	145512899	-6e-04	0.0361474	22	1	0.0454545	0.00463481	9.80721
hsa-miR-4793-3p	AluSz	SNX27	1	151669161	151669183	-	rs143936375	151669164	0.0162	0.271356	22	1	0.0454545	0.00693178	6.55742
hsa-miR-4793-3p	AluSx3	CD84	1	160513975	160513997	-	rs182509122	160513979	0.003	0.127784	22	1	0.0454545	0.0105147	4.32297
hsa-miR-4793-3p	AluJo	MDM4	1	204519336	204519359	-	rs4252746	204519355	0.001	0.124598	23	1	0.0434783	0.00948092	4.58587
hsa-miR-661	AluSg	SLC35E2B	1	1594934	1594957	-	rs113078172	1594952	0.2597	1.40465	23	1	0.0434783	0.00700607	6.2058
hsa-miR-661	AluJo	H6PD	1	9325742	9325766	-	rs9434745	9325751	0.1234	0.848041	24	1	0.0416667	0.0151562	2.74915
hsa-miR-661	AluY	DFFA	1	10521931	10521959	-	rs11588506	10521951	0.0296	0.386715	28	1	0.0357143	0.0136656	2.61345
hsa-miR-661	AluJr	DNAJC16	1	15896895	15896919	-	rs6656802	15896896	0.0467	0.489171	24	1	0.0416667	0.0075928	5.48765
hsa-miR-661	AluJr	AKR7L	1	19592828	19592852	-	rs149203185,rs4912060	19592843,19592844	-6e-04,0.2895	0.0361473609720785,1.52612890563613	24	2	0.0833333	0.0131675	6.3287
hsa-miR-661	AluSx1	LIN28A	1	26755053	26755081	-	rs34787247	26755073	0.0248	0.348972	28	1	0.0357143	0.00550459	6.4881
hsa-miR-661	AluJb	MECR	1	29519530	29519554	-	rs114671955	29519549	0.0118	0.248073	24	1	0.0416667	0.0113142	3.68269
hsa-miR-661	AluJo	RBBP4	1	33150642	33150666	-	rs634717	33150643	0.2625	1.4157	24	1	0.0416667	0.00630188	6.61179
hsa-miR-661	FLAM_C	CLSPN	1	36198945	36198969	-	rs141747656	36198963	2e-04	0.0877969	24	1	0.0416667	0.00479015	8.69841
hsa-miR-661	AluSx	RHBDL2	1	39351647	39351670	-	rs9439088	39351659	0.2147	1.2231	23	1	0.0434783	0.0071736	6.06087
hsa-miR-661	AluJr	BMP8A	1	39994400	39994423	-	rs12031730	39994415	0.3415	1.74388	23	1	0.0434783	0.0085974	5.05714
hsa-miR-661	AluSx1	RAB3B	1	52379167	52379191	-	rs115535279	52379183	0.025	0.353874	24	1	0.0416667	0.00818645	5.08971
hsa-miR-661	AluSg	ZYG11A	1	53359511	53359531	-	rs192251589	53359523	0.0048	0.142906	20	1	0.05	0.00618047	8.09
hsa-miR-661	AluSx	INADL	1	62627030	62627058	-	rs12562124	62627033	0.3087	1.60475	28	1	0.0357143	0.00770777	4.63354
hsa-miR-661	AluSg	GCLM	1	94353051	94353074	-	rs189965761,rs182135965,rs17885169	94353053,94353065,94353070	0.0066,0.0094,0.0235	0.199984507695607,0.211971688026541,0.343700852915547	23	3	0.130435	0.00869121	15.0077
hsa-miR-661	AluSg	RTCD1	1	100757508	100757531	-	rs192786853	100757515	-7e-04	0.00758793	23	1	0.0434783	0.0102686	4.23411
hsa-miR-661	AluSz	KIAA1324	1	109748661	109748684	-	rs4970828	109748675	0.1072	0.776102	23	1	0.0434783	0.00530645	8.19348
hsa-miR-661	AluSc8	LOC100129269	1	112141851	112141875	-	rs192460333	112141872	2e-04	0.0877969	24	1	0.0416667	0.00642792	6.48214
hsa-miR-661	AluSq2	TPM3	1	154128664	154128686	+	rs187157168,rs4540651	154128664,154128672	0.0118,0.2537	0.248073181501857,1.37966859598266	22	2	0.0909091	0.00728051	12.4866
hsa-miR-661	AluSz6	COPA	1	160259405	160259428	-	rs146809087	160259418	0.0983	0.737596	23	1	0.0434783	0.00700637	6.20553
hsa-miR-661	AluSz	C1orf106	1	200883605	200883628	-	rs146152054,rs139827604	200883612,200883620	0.188,0.099	1.1136498168449,0.742845346023756	23	2	0.0869565	0.00616991	14.0936
hsa-miR-661	AluJb	MDM4	1	204520363	204520387	-	rs191548325	204520365	5e-04	0.123051	24	1	0.0416667	0.00948092	4.39479
hsa-miR-661	AluJb	MDM4	1	204520195	204520218	-	rs150911732,rs4951396	204520195,204520209	0.0176,0.2469	0.299033149082022,1.35156534903626	23	2	0.0869565	0.00948092	9.17174
hsa-miR-661	AluY	INTS7	1	212114727	212114755	-	rs149287659,rs146274366	212114735,212114746	0.0467,0.0409	0.489171053500143,0.456645675001239	28	2	0.0714286	0.00875657	8.15714
hsa-miR-661	AluSx1	ENAH	1	225678870	225678890	-	rs183832334	225678890	0.0066	0.199985	20	1	0.05	0.00731061	6.83938
hsa-miR-6767-3p	AluSx3	CD84	1	160514068	160514090	-	rs145569749,rs1138323,rs190085620	160514075,160514087,160514090	0.0066,0.2678,0.0118	0.199984507695607,1.43752451366809,0.248073181501857	22	3	0.136364	0.0105147	12.9689
hsa-miR-6767-3p	AluSp	TOR1AIP2	1	179811188	179811210	+	rs111858130	179811193	0.1217	0.84072	22	1	0.0454545	0.00720839	6.30579
hsa-miR-6767-3p	AluSx	IPO9	1	201849019	201849041	+	rs61745609	201849040	0.0409	0.456646	22	1	0.0454545	0.00958738	4.74108
hsa-miR-6767-3p	AluSg	RD3	1	211650649	211650670	+	rs190357778	211650666	2e-04	0.0877969	21	1	0.047619	0.00755768	6.30075
hsa-miR-4722-5p	AluSp	C1orf151	1	19954660	19954687	-	rs113842672	19954675	0.0758	0.636713	27	1	0.037037	0.00931587	3.97569
hsa-miR-4722-5p	AluSx1	PLA2G2D	1	20438548	20438574	-	rs185259240	20438561	5e-04	0.123051	26	1	0.0384615	0.0101243	3.79895
hsa-miR-4722-5p	AluY	DDOST	1	20978406	20978433	-	rs559542,rs150466875	20978410,20978415	0.0296,0.0975	0.386714699459583,0.730276307109523	27	2	0.0740741	0.00816993	9.06667
hsa-miR-4722-5p	AluY	ZBTB8A	1	33068246	33068266	-	rs146594389	33068251	0.0092	0.205155	20	1	0.05	0.00688156	7.26579
hsa-miR-4722-5p	AluSx1	RBBP4	1	33149322	33149348	-	rs148591299	33149337	5e-04	0.123051	26	1	0.0384615	0.00630188	6.10319
hsa-miR-4722-5p	AluSx	PSMB2	1	36066756	36066782	-	rs150743306,rs11264180	36066758,36066760	0.0235,0.5173	0.343700852915547,2.5557037874674	26	2	0.0769231	0.0112752	6.82234
hsa-miR-4722-5p	AluJo	SF3A3	1	38423231	38423253	-	rs28507204	38423235	0.0339	0.402625	22	1	0.0454545	0.00912106	4.98347
hsa-miR-4722-5p	AluSx1	CLDN19	1	43198830	43198860	-	rs192923064	43198839	2e-04	0.0877969	30	1	0.0333333	0.00684685	4.86842
hsa-miR-4722-5p	AluY	SELRC1	1	53152208	53152234	-	rs190673958	53152214	0.0118	0.248073	26	1	0.0384615	0.0101597	3.78571
hsa-miR-4722-5p	FAM	EVI5	1	92975152	92975179	-	rs149559513	92975179	0.0118	0.248073	27	1	0.037037	0.00645161	5.74074
hsa-miR-4722-5p	AluSg	GCLM	1	94353115	94353141	-	rs17882741	94353120	0.0235	0.343701	26	1	0.0384615	0.00869121	4.42534
hsa-miR-4722-5p	AluSg4	DBT	1	100659247	100659274	-	rs185377245	100659270	1e-04	0.037798	27	1	0.037037	0.00439301	8.43089
hsa-miR-4722-5p	AluSq2	BCL2L15	1	114421560	114421586	-	rs189804722	114421565	0.0066	0.199985	26	1	0.0384615	0.00951497	4.04221
hsa-miR-4722-5p	AluJr	DENND2C	1	115127446	115127471	-	rs185660182	115127447	0.0044	0.141296	25	1	0.04	0.00585366	6.83333
hsa-miR-4722-5p	AluSz	SLAMF6	1	160454928	160454955	-	rs12144359	160454943	0.0161	0.271083	27	1	0.037037	0.0113298	3.26901
hsa-miR-4722-5p	AluJo	FAM129A	1	184761179	184761205	-	rs492126	184761186	0.0559	0.531912	26	1	0.0384615	0.0086185	4.46267
hsa-miR-4722-5p	AluSg	KIF14	1	200522160	200522186	-	rs147436210,rs139733981	200522176,200522178	0.082,0.0806	0.664698909131605,0.652187030811691	26	2	0.0769231	0.0137493	5.59467
hsa-miR-4722-5p	AluSz	GPR37L1	1	202098224	202098251	-	rs182298779	202098239	5e-04	0.123051	27	1	0.037037	0.0105263	3.51852
hsa-miR-4722-5p	AluJb	MDM4	1	204520401	204520423	-	rs182484900	204520403	0.0044	0.141296	22	1	0.0454545	0.00948092	4.79432
hsa-miR-4722-5p	AluSq	MDM4	1	204522092	204522118	-	rs187081395	204522097	5e-04	0.123051	26	1	0.0384615	0.00948092	4.05673
hsa-miR-4722-5p	AluSx	DSTYK	1	205114745	205114771	-	rs141333991	205114748	0.0254	0.354854	26	1	0.0384615	0.00672601	5.71833
hsa-miR-4722-5p	AluSq2	RAB7L1	1	205737750	205737776	-	rs823132	205737764	0.178	1.072	26	1	0.0384615	0.0118846	3.23626
hsa-miR-4722-5p	AluJb	IBA57	1	228368432	228368462	-	rs4653536	228368454	0.0162	0.271356	30	1	0.0333333	0.0096382	3.45846
hsa-miR-4722-5p	AluSz	EFCAB2	1	245285289	245285315	-	rs10927398	245285303	0.1486	0.95119	26	1	0.0384615	0.0140244	2.74247
hsa-miR-4722-5p	AluY	ZNF669	1	247263375	247263401	-	rs189533241	247263380	0.0361	0.425206	26	1	0.0384615	0.0194175	1.98077
hsa-miR-499b-3p	AluSg	GCLM	1	94353065	94353090	-	rs182135965,rs17885169	94353065,94353070	0.0094,0.0235	0.211971688026541,0.343700852915547	25	2	0.08	0.00869121	9.20471
hsa-miR-7157-5p	AluSz	C1orf106	1	200883612	200883638	-	rs146152054,rs139827604	200883612,200883620	0.188,0.099	1.1136498168449,0.742845346023756	26	2	0.0769231	0.00616991	12.4675
hsa-miR-4634	AluSx1	SLC35E2	1	1663283	1663303	+	rs145110109	1663300	-0.0024	0.00575925	20	1	0.05	0.00927022	5.39362
hsa-miR-4634	AluJb	SMPDL3B	1	28285501	28285516	+	rs41284296	28285501	0.0188	0.307246	15	1	0.0666667	0.0127389	5.23333
hsa-miR-4634	AluSx3	PHACTR4	1	28824448	28824468	+	rs150781545	28824467	0.0456	0.474747	20	1	0.05	0.00628272	7.95833
hsa-miR-4634	AluSp	MR1	1	181027086	181027106	+	rs7541386,rs144905807	181027086,181027101	0.1214,0.0096	0.837083739950043,0.2126858984368	20	2	0.1	0.00929117	10.7629
hsa-miR-4634	AluY	C1orf229	1	247273826	247273846	+	rs10924920	247273841	0.0647	0.581204	20	1	0.05	0.0177646	2.81458
hsa-miR-4634	AluY	TRIM58	1	248041405	248041425	+	rs45445998	248041417	0.08	0.649675	20	1	0.05	0.0101453	4.92838
hsa-miR-486-3p	AluJb	MDM4	1	204520446	204520469	-	rs146110039	204520455	0.006	0.184359	23	1	0.0434783	0.00948092	4.58587
hsa-miR-5001-5p	AluSz	TPRG1L	1	3546241	3546266	+	rs192366199,rs184699239	3546247,3546248	0.0235,0.0235	0.343700852915547,0.343700852915547	25	2	0.08	0.00982318	8.144
hsa-miR-5001-5p	AluJb	C1orf130	1	24935118	24935143	+	rs12060021	24935126	0.2364	1.30958	25	1	0.04	0.0184358	2.1697
hsa-miR-5001-5p	AluSz	GBP6	1	89853443	89853467	+	rs140146474	89853467	0.0641	0.579793	24	1	0.0416667	0.00891862	4.67188
hsa-miR-5001-5p	AluSx3	EVI5	1	92978489	92978513	+	rs140950699	92978513	0.0447	0.469912	24	1	0.0416667	0.00645161	6.45833
hsa-miR-5001-5p	AluSq2	TPM3	1	154128658	154128682	+	rs187157168,rs4540651	154128664,154128672	0.0118,0.2537	0.248073181501857,1.37966859598266	24	2	0.0833333	0.00728051	11.4461
hsa-miR-5001-5p	AluY	TIPRL	1	168161534	168161559	+	rs190220186,rs181726518	168161539,168161554	2e-04,0.0117	0.0877969207975495,0.217728701894929	25	2	0.08	0.0179641	4.45333
hsa-miR-5001-5p	AluSz6	GNG4	1	235714052	235714076	+	rs112699826	235714076	0.0494	0.498259	24	1	0.0416667	0.011302	3.68667
hsa-miR-766-3p	AluSg	SLC35E2B	1	1594937	1594962	-	rs113078172	1594952	0.2597	1.40465	25	1	0.04	0.00700607	5.70933
hsa-miR-766-3p	AluSx	KIAA0562	1	3729842	3729867	-	rs140052644,rs181659069	3729846,3729854	0.0044,2e-04	0.141296295064062,0.0877969207975495	25	2	0.08	0.00963565	8.3025
hsa-miR-766-3p	AluSq	DFFB	1	3800518	3800543	-	rs143154829	3800525	0.006	0.184359	25	1	0.04	0.0124408	3.21524
hsa-miR-766-3p	AluSx1	NMNAT1	1	10044133	10044158	-	rs189692694	10044144	-6e-04	0.0361474	25	1	0.04	0.00715052	5.594
hsa-miR-766-3p	AluY	DFFA	1	10521933	10521964	-	rs11588506	10521951	0.0296	0.386715	31	1	0.0322581	0.0136656	2.36053
hsa-miR-766-3p	AluJr	AKR7L	1	19592832	19592857	-	rs149203185,rs4912060	19592843,19592844	-6e-04,0.2895	0.0361473609720785,1.52612890563613	25	2	0.08	0.0131675	6.07556
hsa-miR-766-3p	AluSp	C1orf151	1	19954599	19954624	-	rs150428021	19954611	0.0358	0.424318	25	1	0.04	0.00931587	4.29375
hsa-miR-766-3p	AluSx1	LIN28A	1	26755059	26755086	-	rs34787247	26755073	0.0248	0.348972	27	1	0.037037	0.00550459	6.7284
hsa-miR-766-3p	AluSz	PTAFR	1	28475021	28475046	-	rs140950553	28475033	0.0118	0.248073	25	1	0.04	0.00601344	6.65176
hsa-miR-766-3p	AluSg	MED18	1	28661574	28661605	-	rs186269323	28661584	5e-04	0.123051	31	1	0.0322581	0.00501505	6.43226
hsa-miR-766-3p	AluSq2	MED18	1	28662225	28662244	+	rs186347977	28662225	0.0022	0.126322	19	1	0.0526316	0.00501505	10.4947
hsa-miR-766-3p	AluSx	RHBDL2	1	39351648	39351675	-	rs9439088	39351659	0.2147	1.2231	27	1	0.037037	0.0071736	5.16296
hsa-miR-766-3p	AluY	KIAA0754	1	39881031	39881052	-	rs1180375	39881040	0.1773	1.06965	21	1	0.047619	0.00931195	5.11376
hsa-miR-766-3p	AluJr	BMP8A	1	39994403	39994428	-	rs12031730	39994415	0.3415	1.74388	25	1	0.04	0.0085974	4.65257
hsa-miR-766-3p	AluY	LOC100132774	1	44165420	44165445	-	rs141459211	44165423	0.0351	0.422294	25	1	0.04	0.008867	4.51111
hsa-miR-766-3p	AluSg	ZYG11A	1	53359511	53359536	-	rs192251589	53359523	0.0048	0.142906	25	1	0.04	0.00618047	6.472
hsa-miR-766-3p	AluSg	GCLM	1	94353054	94353079	-	rs182135965,rs17885169	94353065,94353070	0.0094,0.0235	0.211971688026541,0.343700852915547	25	2	0.08	0.00869121	9.20471
hsa-miR-766-3p	AluSz	KIAA1324	1	109748659	109748689	-	rs4970828	109748675	0.1072	0.776102	30	1	0.0333333	0.00530645	6.28167
hsa-miR-766-3p	AluSc8	LOC100129269	1	112141853	112141880	-	rs192460333	112141872	2e-04	0.0877969	27	1	0.037037	0.00642792	5.7619
hsa-miR-766-3p	AluSz6	CTSS	1	150705116	150705137	-	rs188466780	150705123	2e-04	0.0877969	21	1	0.047619	0.00385965	12.3377
hsa-miR-766-3p	AluSx	CD84	1	160515810	160515831	-	rs6686346	160515813	0.2459	1.34816	21	1	0.047619	0.0105147	4.52882
hsa-miR-766-3p	AluSz	GPR37L1	1	202098164	202098189	-	rs11805013	202098171	0.1217	0.84072	25	1	0.04	0.0105263	3.8
hsa-miR-766-3p	AluJb	MDM4	1	204520198	204520223	-	rs4951396	204520209	0.2469	1.35157	25	1	0.04	0.00948092	4.219
hsa-miR-766-3p	AluSx3	DSTYK	1	205115727	205115752	-	rs11808879	205115739	0.046	0.475785	25	1	0.04	0.00672601	5.94706
hsa-miR-766-3p	AluY	INTS7	1	212114735	212114760	-	rs149287659,rs146274366	212114735,212114746	0.0467,0.0409	0.489171053500143,0.456645675001239	25	2	0.08	0.00875657	9.136
hsa-miR-766-3p	AluSp	NSL1	1	212905682	212905707	-	rs2492787	212905686	0.0115	0.216816	25	1	0.04	0.00662199	6.04048
hsa-miR-766-3p	AluSx1	ENAH	1	225678870	225678895	-	rs183832334	225678890	0.0066	0.199985	25	1	0.04	0.00731061	5.4715
hsa-miR-766-3p	AluSz	DISC2	1	231952858	231952883	-	rs192968825	231952861	-6e-04	0.0361474	25	1	0.04	0.00668037	5.98769
hsa-miR-4257	AluSg7	MMACHC	1	45975146	45975173	-	rs35067820,rs9729395	45975156,45975166	0.0351,0.0205	0.422294233138311,0.314856207017191	27	2	0.0740741	0.00971922	7.6214
hsa-miR-4257	AluSg	MDM4	1	204521518	204521538	-	rs141321778	204521520	0.0351	0.422294	20	1	0.05	0.00948092	5.27375
hsa-miR-4257	AluSx	DSTYK	1	205114723	205114744	-	rs113377198	205114735	0.0176	0.299033	21	1	0.047619	0.00672601	7.07983
hsa-miR-6829-3p	AluSz	TPRG1L	1	3546204	3546219	+	rs28712325	3546219	0.3003	1.57106	15	1	0.0666667	0.00982318	6.78667
hsa-miR-6829-3p	AluSx1	ATP5F1	1	112004436	112004455	+	rs11587579	112004446	0.0066	0.199985	19	1	0.0526316	0.00770077	6.83459
hsa-miR-6829-3p	AluSz	FAM129A	1	184762603	184762622	+	rs526024	184762603	0.0198	0.312629	19	1	0.0526316	0.0086185	6.10681
hsa-miR-6829-3p	AluJb	MDM4	1	204525705	204525724	+	rs142599905	204525716	5e-04	0.123051	19	1	0.0526316	0.00948092	5.55132
hsa-miR-6829-3p	AluSg	B3GALNT2	1	235611396	235611415	+	rs113896413	235611400	0.0188	0.307246	19	1	0.0526316	0.0103748	5.07301
hsa-miR-4715-3p	AluSg	NOL9	1	6582794	6582814	+	rs11122049	6582805	0.3555	1.80353	20	1	0.05	0.0102063	4.89891
hsa-miR-4715-3p	AluSz	PQLC2	1	19655601	19655621	+	rs1142409	19655612	0.0279	0.362954	20	1	0.05	0.0167428	2.98636
hsa-miR-4715-3p	AluSz6	C1orf130	1	24934206	24934226	+	rs56383591,rs57853660	24934213,24934223	0.2364,0.2364	1.3095766650682,1.3095766650682	20	2	0.1	0.0184358	5.42424
hsa-miR-4715-3p	AluSx3	KPNA6	1	32641104	32641121	+	rs141226940	32641106	2e-04	0.0877969	17	1	0.0588235	0.00616958	9.53445
hsa-miR-4715-3p	AluSg4	RBBP4	1	33148333	33148355	+	rs190184622	33148335	2e-04	0.0877969	22	1	0.0454545	0.00630188	7.21286
hsa-miR-4715-3p	AluSc	PIK3C2B	1	204392426	204392446	+	rs4951374	204392442	0.2583	1.3977	20	1	0.05	0.00720072	6.94375
hsa-miR-4715-3p	AluJo	NSL1	1	212904744	212904764	+	rs186921500	212904757	-6e-04	0.0361474	20	1	0.05	0.00662199	7.5506
hsa-miR-4715-3p	AluSx	FLVCR1	1	213070714	213070734	+	rs148032815	213070721	0.006	0.184359	20	1	0.05	0.0105521	4.73837
hsa-miR-4715-3p	AluJr	ZNF670	1	247199814	247199834	+	rs113704226,rs12144260	247199827,247199833	0.0311,0.3083	0.393534392930347,1.60321377623366	20	2	0.1	0.0152236	6.56875
hsa-miR-191-3p	AluSx3	MMACHC	1	45975600	45975622	+	rs115045133	45975605	2e-04	0.0877969	22	1	0.0454545	0.00971922	4.67677
hsa-miR-6799-5p	AluY	FBXO44	1	11723255	11723275	-	rs192869189	11723264	5e-04	0.123051	20	1	0.05	0.00778968	6.41875
hsa-miR-6799-5p	AluSx1	ECE1	1	21545324	21545344	-	rs142315334	21545327	0.0293	0.384055	20	1	0.05	0.00997046	5.01481
hsa-miR-6799-5p	AluJb	MECR	1	29519526	29519550	-	rs114671955	29519549	0.0118	0.248073	24	1	0.0416667	0.0113142	3.68269
hsa-miR-6799-5p	AluJb	MECR	1	29519565	29519582	-	rs142606478	29519581	0.006	0.184359	17	1	0.0588235	0.0113142	5.1991
hsa-miR-6799-5p	AluY	ZBTB8A	1	33068219	33068245	-	rs184447366,rs150035899	33068238,33068245	0.0159,0.0164	0.27026740210688,0.272098940599652	26	2	0.0769231	0.00688156	11.1781
hsa-miR-6799-5p	AluSx1	CLDN19	1	43198813	43198839	-	rs192923064	43198839	2e-04	0.0877969	26	1	0.0384615	0.00684685	5.61741
hsa-miR-6799-5p	AluSz	EFCAB2	1	245285268	245285294	-	rs143904642,rs145811898	245285272,245285275	0.0235,0.0235	0.343700852915547,0.343700852915547	26	2	0.0769231	0.0140244	5.48495
hsa-miR-6787-3p	AluSz6	SLC35E2	1	1663611	1663633	+	rs145922594	1663613	2e-04	0.0877969	22	1	0.0454545	0.00927022	4.90329
hsa-miR-6787-3p	AluSz	TPRG1L	1	3546217	3546239	+	rs28712325,rs186800166	3546219,3546234	0.3003,0.0094	1.57106060530666,0.211971688026541	22	2	0.0909091	0.00982318	9.25455
hsa-miR-6787-3p	AluSq2	FBLIM1	1	16111715	16111734	+	rs10803399	16111720	0.1382	0.907713	19	1	0.0526316	0.0114108	4.61244
hsa-miR-6787-3p	AluJb	C1orf130	1	24935315	24935339	+	rs143214801	24935325	0.0118	0.248073	24	1	0.0416667	0.0184358	2.2601
hsa-miR-6787-3p	AluSc	LIN28A	1	26755585	26755609	+	rs189937738	26755604	5e-04	0.123051	24	1	0.0416667	0.00550459	7.56944
hsa-miR-6787-3p	AluSz	CCDC163P	1	45960546	45960568	+	rs191193977	45960548	2e-04	0.0877969	22	1	0.0454545	0.00644641	7.05114
hsa-miR-6787-3p	AluSx1	CC2D1B	1	52817486	52817508	+	rs138728202	52817492	0.0127	0.258294	22	1	0.0454545	0.00888585	5.11538
hsa-miR-6787-3p	AluSq	IL23R	1	67725575	67725599	+	rs113767217	67725583	0.0066	0.199985	24	1	0.0416667	0.00715137	5.82639
hsa-miR-6787-3p	AluSc	BNIPL	1	151019552	151019572	-	rs114154837	151019552	0.0254	0.354854	20	1	0.05	0.00876232	5.70625
hsa-miR-6787-3p	AluSq	TPM3	1	154138193	154138217	+	rs6672584	154138202	0.1795	1.08029	24	1	0.0416667	0.00473624	8.79741
hsa-miR-6787-3p	AluSq	SLAMF7	1	160724172	160724194	+	rs141758703	160724191	0.0447	0.469912	22	1	0.0454545	0.0140759	3.22925
hsa-miR-6787-3p	AluSz	BLZF1	1	169365722	169365746	+	rs190934263	169365743	-6e-04	0.0361474	24	1	0.0416667	0.00154083	27.0417
hsa-miR-6787-3p	AluJb	MDM4	1	204525754	204525776	+	rs151279066,rs185435739	204525760,204525773	2e-04,-6e-04	0.0877969207975495,0.0361473609720785	22	2	0.0909091	0.00948092	9.58864
hsa-miR-6787-3p	AluSx	FLVCR1	1	213070794	213070816	+	rs143656000	213070796	5e-04	0.123051	22	1	0.0454545	0.0105521	4.30761
hsa-miR-6787-3p	AluSz6	GNG4	1	235714031	235714053	+	rs59100223	235714042	0.3576	1.81409	22	1	0.0454545	0.011302	4.02182
hsa-miR-6778-5p	AluJb	MECR	1	29519547	29519571	-	rs114671955	29519549	0.0118	0.248073	24	1	0.0416667	0.0113142	3.68269
hsa-miR-6778-5p	AluJr	BMP8A	1	39994462	39994490	-	rs941281	39994490	0.1476	0.948222	28	1	0.0357143	0.0085974	4.15408
hsa-miR-6778-5p	AluJr	DENND2C	1	115127433	115127457	-	rs185660182	115127447	0.0044	0.141296	24	1	0.0416667	0.00585366	7.11806
hsa-miR-6778-5p	AluJr	PIGM	1	159999607	159999630	-	rs148893993	159999620	-6e-04	0.0361474	23	1	0.0434783	0.00536481	8.10435
hsa-miR-6778-5p	AluSz6	CD84	1	160515510	160515534	-	rs11586925,rs3737790	160515521,160515534	-0.0024,0.0173	0.00575925256107079,0.273808269017649	24	2	0.0833333	0.0105147	7.92544
hsa-miR-6778-5p	AluJr	PRELP	1	203459317	203459342	-	rs145384948	203459329	0.0118	0.248073	25	1	0.04	0.0118568	3.37358
hsa-miR-6778-5p	AluJb	MDM4	1	204520257	204520285	-	rs61476176	204520275	0.0235	0.343701	28	1	0.0357143	0.00948092	3.76696
hsa-miR-6778-5p	FLAM_C	C1orf55	1	226171293	226171319	-	rs76220707	226171303	0.0293	0.384055	26	1	0.0384615	0.01	3.84615
hsa-miR-1301-3p	AluJr	NIT1	1	161094615	161094643	+	rs180684716	161094642	0.0014	0.125198	28	1	0.0357143	0.00387597	9.21429
hsa-miR-1273f	AluSq	NOL9	1	6583621	6583640	+	rs10158065	6583627	0.3576	1.81409	19	1	0.0526316	0.0102063	5.15675
hsa-miR-1273f	AluJo	H6PD	1	9325785	9325805	-	rs149017905	9325792	0.0091	0.204944	20	1	0.05	0.0151562	3.29898
hsa-miR-1273f	AluSx1	TPM3	1	154137843	154137862	+	rs6661996	154137848	0.2301	1.28301	19	1	0.0526316	0.00473624	11.1125
hsa-miR-1273f	AluSx	DEGS1	1	224380573	224380590	+	rs142288209	224380576	0.0373	0.430945	17	1	0.0588235	0.0135135	4.35294
hsa-miR-1273f	AluSq2	LOC731275	1	243251236	243251253	+	rs190441737	243251246	0.0034	0.128645	17	1	0.0588235	0.0114723	5.12745
hsa-miR-1273f	AluY	C1orf229	1	247273867	247273886	+	rs113360157	247273872	0.1211	0.8342	19	1	0.0526316	0.0177646	2.96272
hsa-miR-372-3p	AluSx3	KIAA0562	1	3729134	3729161	+	rs41307041	3729144	5e-04	0.123051	27	1	0.037037	0.00963565	3.84375
hsa-miR-372-3p	AluSg	NOL9	1	6582676	6582703	+	rs138402566	6582683	0.0098	0.213625	27	1	0.037037	0.0102063	3.62882
hsa-miR-372-3p	AluSx3	NMNAT1	1	10043443	10043470	+	rs6664208	10043458	0.0457	0.475119	27	1	0.037037	0.00715052	5.17963
hsa-miR-372-3p	AluY	UBIAD1	1	11347717	11347744	+	rs77270119	11347720	0.2536	1.37933	27	1	0.037037	0.00651324	5.68642
hsa-miR-372-3p	AluY	FBXO6	1	11734092	11734119	+	rs28924116	11734103	0.0176	0.299033	27	1	0.037037	0.011976	3.09259
hsa-miR-372-3p	AluSx1	TNFRSF1B	1	12267697	12267724	+	rs17880332	12267706	0.006	0.184359	27	1	0.037037	0.0104545	3.54267
hsa-miR-372-3p	AluSc	C1orf151	1	19954908	19954935	+	rs112406717	19954916	0.408	2.03587	27	1	0.037037	0.00931587	3.97569
hsa-miR-372-3p	AluSc	HTR1D	1	23519065	23519092	+	rs146495973	23519085	0.0066	0.199985	27	1	0.037037	0.00503778	7.35185
hsa-miR-372-3p	AluSp	PAQR7	1	26188236	26188263	+	rs213638	26188238	0.2189	1.23801	27	1	0.037037	0.00684411	5.41152
hsa-miR-372-3p	AluSx	PHACTR4	1	28823795	28823822	+	rs10158213	28823814	0.0293	0.384055	27	1	0.037037	0.00628272	5.89506
hsa-miR-372-3p	AluSx	C1orf212	1	35319316	35319343	+	rs7533744	35319323	0.0366	0.426211	27	1	0.037037	0.00880645	4.20567
hsa-miR-372-3p	AluSx1	C1orf210	1	43747666	43747693	+	rs11210828	43747683	0.0465	0.476983	27	1	0.037037	0.0100111	3.69959
hsa-miR-372-3p	AluSp	STIL	1	47716222	47716249	+	rs11211487	47716231	0.4144	2.06476	27	1	0.037037	0.00902708	4.10288
hsa-miR-372-3p	AluSx	ZYG11A	1	53359167	53359194	+	rs187221473	53359177	0.0044	0.141296	27	1	0.037037	0.00618047	5.99259
hsa-miR-372-3p	AluSx	EVI5	1	92976740	92976763	+	rs114760073	92976742	0.0874	0.690488	23	1	0.0434783	0.00645161	6.73913
hsa-miR-372-3p	AluSg	TRIM45	1	117654294	117654321	+	rs188927891	117654301	5e-04	0.123051	27	1	0.037037	0.0128	2.89352
hsa-miR-372-3p	AluSc	GNRHR2	1	145514845	145514872	+	rs182439739	145514853	-6e-04	0.0361474	27	1	0.037037	0.00463481	7.99106
hsa-miR-372-3p	AluSq	SLAMF7	1	160723972	160723999	+	rs181992092	160723987	5e-04	0.123051	27	1	0.037037	0.0140759	2.63124
hsa-miR-372-3p	AluY	TOR1AIP2	1	179811910	179811937	+	rs6659939	179811936	0.065	0.582504	27	1	0.037037	0.00720839	5.13805
hsa-miR-372-3p	AluSx3	IPO9	1	201851290	201851317	+	rs141171945	201851291	5e-04	0.123051	27	1	0.037037	0.00958738	3.8631
hsa-miR-372-3p	AluSc	PIK3C2B	1	204392308	204392335	+	rs187146402	204392315	-0.0024	0.00575925	27	1	0.037037	0.00720072	5.14352
hsa-miR-372-3p	AluSg	RD3	1	211650529	211650556	+	rs148459523	211650551	0.0118	0.248073	27	1	0.037037	0.00755768	4.90058
hsa-miR-372-3p	AluSz6	NSL1	1	212903323	212903350	+	rs146714502	212903323	-0.0015	0.00653325	27	1	0.037037	0.00662199	5.59304
hsa-miR-372-3p	AluSq10	FLVCR1	1	213070090	213070117	+	rs180682689	213070098	-6e-04	0.0361474	27	1	0.037037	0.0105521	3.50991
hsa-miR-372-3p	AluSq2	C1orf55	1	226171678	226171705	+	rs144568055	226171690	2e-04	0.0877969	27	1	0.037037	0.01	3.7037
hsa-miR-372-3p	AluSx	IBA57	1	228367587	228367614	+	rs7354887	228367599	0.0341	0.403041	27	1	0.037037	0.0096382	3.84274
hsa-miR-372-3p	AluSg	B3GALNT2	1	235611256	235611283	+	rs140720143	235611264	0.006	0.184359	27	1	0.037037	0.0103748	3.56989
hsa-miR-372-3p	AluSx1	GNG4	1	235712223	235712250	+	rs7525328	235712235	0.24	1.32437	27	1	0.037037	0.011302	3.27704
hsa-miR-372-3p	AluSx	FAM36A	1	245007790	245007817	+	rs149571617	245007799	5e-04	0.123051	27	1	0.037037	0.00797448	4.64444
hsa-miR-372-3p	AluY	TRIM58	1	248041193	248041220	+	rs150874607	248041202	0.2148	1.22346	27	1	0.037037	0.0101453	3.65065
hsa-miR-6807-5p	AluSx	LOC100128003	1	2122905	2122924	+	rs183444252	2122908	0.0118	0.248073	19	1	0.0526316	0.00440238	11.9553
hsa-miR-6807-5p	AluSg	NOL9	1	6582664	6582683	+	rs188576478,rs138402566	6582675,6582683	5e-04,0.0098	0.123050827239557,0.213624979746893	19	2	0.105263	0.0102063	10.3135
hsa-miR-6807-5p	AluSq	NOL9	1	6583359	6583377	+	rs150707172	6583362	0.006	0.184359	18	1	0.0555556	0.0102063	5.44324
hsa-miR-6807-5p	AluY	UBIAD1	1	11347706	11347724	+	rs77270119	11347720	0.2536	1.37933	18	1	0.0555556	0.00651324	8.52963
hsa-miR-6807-5p	AluSc8	MRTO4	1	19585475	19585494	+	rs189712102	19585486	2e-04	0.0877969	19	1	0.0526316	0.0130971	4.01858
hsa-miR-6807-5p	AluSz6	C1orf130	1	24934074	24934093	+	rs58678333,rs56086132	24934075,24934085	0.2364,0.0043	1.3095766650682,0.129915096311772	19	2	0.105263	0.0184358	5.70973
hsa-miR-6807-5p	AluSp	PAQR7	1	26188224	26188243	+	rs213638	26188238	0.2189	1.23801	19	1	0.0526316	0.00684411	7.69006
hsa-miR-6807-5p	AluSx	C1orf212	1	35319305	35319323	+	rs7533744	35319323	0.0366	0.426211	18	1	0.0555556	0.00880645	6.30851
hsa-miR-6807-5p	AluSq2	ZMYM6	1	35452031	35452049	+	rs185790089	35452041	0.006	0.184359	18	1	0.0555556	0.0021322	26.0556
hsa-miR-6807-5p	AluJb	PSMB2	1	36067653	36067671	+	rs112341642	36067655	0.0174	0.273994	18	1	0.0555556	0.0112752	4.92725
hsa-miR-6807-5p	AluSz	EPHA10	1	38226474	38226493	+	rs140074846	38226493	0.0758	0.636713	19	1	0.0526316	0.011883	4.42915
hsa-miR-6807-5p	AluSx1	C1orf210	1	43747654	43747673	+	rs149562698	43747655	2e-04	0.0877969	19	1	0.0526316	0.0100111	5.25731
hsa-miR-6807-5p	AluSx1	KLF17	1	44599921	44599940	+	rs145695482	44599930	0.0118	0.248073	19	1	0.0526316	0.00684211	7.69231
hsa-miR-6807-5p	AluSx1	SYDE2	1	85623779	85623798	+	rs146752373	85623786	0.0112	0.216408	19	1	0.0526316	0.0111421	4.72368
hsa-miR-6807-5p	AluY	BCL2L15	1	114422967	114422986	+	rs61817654,rs146176450,rs190384116,rs1217383	114422970,114422973,114422974,114422976	0.0311,0.0014,-6e-04,0.2893	0.393534392930347,0.125197759008815,0.0361473609720785,1.52535239844976	19	4	0.210526	0.00951497	22.1258
hsa-miR-6807-5p	AluJo	IL6R	1	154440095	154440114	+	rs115361002	154440103	0.0409	0.456646	19	1	0.0526316	0.00549666	9.57519
hsa-miR-6807-5p	AluSx	CCT3	1	156306914	156306933	+	rs11264475	156306918	0.0584	0.550506	19	1	0.0526316	0.00617284	8.52632
hsa-miR-6807-5p	AluSq	SLAMF7	1	160723960	160723979	+	rs113828530	160723965	0.0758	0.636713	19	1	0.0526316	0.0140759	3.73913
hsa-miR-6807-5p	AluSx	FAM20B	1	179044044	179044063	+	rs150890739	179044048	0.0351	0.422294	19	1	0.0526316	0.00972191	5.41371
hsa-miR-6807-5p	AluY	TOR1AIP2	1	179811898	179811917	+	rs184306846	179811902	-0.0024	0.00575925	19	1	0.0526316	0.00720839	7.30144
hsa-miR-6807-5p	FLAM_C	TOR1AIP2	1	179832682	179832701	+	rs147459252	179832701	0.0409	0.456646	19	1	0.0526316	0.00712919	7.38254
hsa-miR-6807-5p	AluSq2	KIAA1614	1	180914959	180914978	+	rs12023606	180914966	0.2583	1.3977	19	1	0.0526316	0.0116505	4.51754
hsa-miR-6807-5p	AluSc	MR1	1	181025220	181025239	+	rs149551497	181025239	0.0127	0.258294	19	1	0.0526316	0.00929117	5.66469
hsa-miR-6807-5p	AluSx	MR1	1	181025976	181025993	+	rs141584044	181025993	0.0031	0.128106	17	1	0.0588235	0.00929117	6.33112
hsa-miR-6807-5p	AluSp	MR1	1	181026866	181026884	+	rs117706154	181026868	0.0296	0.386715	18	1	0.0555556	0.00929117	5.97939
hsa-miR-6807-5p	AluSx3	IPO9	1	201851278	201851297	+	rs184086509,rs141171945	201851281,201851291	-6e-04,5e-04	0.0361473609720785,0.123050827239557	19	2	0.105263	0.00958738	10.9793
hsa-miR-6807-5p	AluSx	LOC730227	1	203268884	203268903	+	rs113729757	203268893	0.006	0.184359	19	1	0.0526316	0.00740741	7.10526
hsa-miR-6807-5p	AluSx	PRELP	1	203457362	203457381	+	rs36068360	203457366	0.049	0.495726	19	1	0.0526316	0.0118568	4.43893
hsa-miR-6807-5p	AluSz	LAX1	1	203744246	203744265	+	rs4951198	203744258	0.2367	1.31149	19	1	0.0526316	0.0101735	5.17337
hsa-miR-6807-5p	AluSp	MDM4	1	204521133	204521152	+	rs187912027,rs192897757	204521136,204521140	5e-04,0.0094	0.123050827239557,0.211971688026541	19	2	0.105263	0.00948092	11.1026
hsa-miR-6807-5p	AluSx	DEGS1	1	224380475	224380493	+	rs1060386	224380478	0.0694	0.59985	18	1	0.0555556	0.0135135	4.11111
hsa-miR-6807-5p	AluY	C1orf55	1	226172230	226172249	+	rs182862864	226172245	-6e-04	0.0361474	19	1	0.0526316	0.01	5.26316
hsa-miR-6807-5p	AluSx3	GNG4	1	235714562	235714581	+	rs10925979,rs12064698	235714569,235714571	0.1165,0.1212	0.819704299968175,0.836437288729945	19	2	0.105263	0.011302	9.31368
hsa-miR-1207-5p	AluSz	GBP6	1	89853296	89853324	+	rs1977667	89853313	0.0962	0.726054	28	1	0.0357143	0.00891862	4.00446
hsa-miR-4438	AluJr4	CLSPN	1	36199303	36199323	+	rs11264195	36199308	0.6096	3.07482	20	1	0.05	0.00479015	10.4381
hsa-miR-3189-3p	AluSp	NSL1	1	212905877	212905900	-	rs113280076,rs2501836	212905887,212905898	0.0263,0.1176	0.357409433873852,0.823179160147805	23	2	0.0869565	0.00662199	13.1315
hsa-miR-6880-5p	AluSq2	DFFA	1	10522282	10522302	-	rs12065251	10522289	0.1341	0.893843	20	1	0.05	0.0136656	3.65882
hsa-miR-6880-5p	AluSx3	INPP5B	1	38327660	38327681	+	rs61066412	38327673	0.1164	0.819424	21	1	0.047619	0.00741656	6.42063
hsa-miR-6880-5p	AluSz6	COPA	1	160259449	160259470	-	rs140583139	160259466	2e-04	0.0877969	21	1	0.047619	0.00700637	6.79654
hsa-miR-6880-5p	AluSz	EFCAB2	1	245285269	245285290	-	rs143904642,rs145811898	245285272,245285275	0.0235,0.0235	0.343700852915547,0.343700852915547	21	2	0.0952381	0.0140244	6.79089
hsa-miR-6805-3p	AluSg7	F3	1	94995596	94995618	+	rs187452932	94995616	0.0066	0.199985	22	1	0.0454545	0.00926641	4.9053
hsa-miR-6805-3p	AluY	TOR1AIP2	1	179812150	179812172	+	rs6660030	179812163	0.0064	0.185153	22	1	0.0454545	0.00720839	6.30579
hsa-miR-6805-3p	AluSz6	GNG4	1	235714068	235714089	+	rs112699826,rs182223490	235714076,235714080	0.0494,0.0235	0.498259354661554,0.343700852915547	21	2	0.0952381	0.011302	8.42667
hsa-miR-623	FLAM_C	KIAA0754	1	39882064	39882089	+	rs79296035	39882085	0.025	0.353874	25	1	0.04	0.00931195	4.29556
hsa-miR-623	AluSx1	CC2D1B	1	52816493	52816523	-	rs111652616	52816505	0.3061	1.59474	30	1	0.0333333	0.00888585	3.75128
hsa-miR-6791-3p	AluSz	TPRG1L	1	3546200	3546219	+	rs28712325	3546219	0.3003	1.57106	19	1	0.0526316	0.00982318	5.35789
hsa-miR-6791-3p	AluSg	FHAD1	1	15724540	15724559	+	rs10927779	15724550	0.0235	0.343701	19	1	0.0526316	0.0126227	4.16959
hsa-miR-6791-3p	AluSq2	AGMAT	1	15899634	15899654	+	rs111820574	15899654	0.0525	0.520472	20	1	0.05	0.0110664	4.51818
hsa-miR-6791-3p	FLAM_C	RAB3B	1	52378125	52378145	+	rs111838186	52378143	0.0134	0.259525	20	1	0.05	0.00818645	6.10765
hsa-miR-6791-3p	AluY	L1TD1	1	62677549	62677569	+	rs41305850,rs41296165,rs12137570,rs113922359	62677554,62677562,62677568,62677569	0.0717,0.0671,0.1328,0.0117	0.613571176617938,0.588626089297179,0.88638847398583,0.217728701894929	20	4	0.2	0.0313808	6.37333
hsa-miR-6791-3p	AluSx1	ATP5F1	1	112004436	112004455	+	rs11587579	112004446	0.0066	0.199985	19	1	0.0526316	0.00770077	6.83459
hsa-miR-6791-3p	AluSz	FAM129A	1	184762603	184762622	+	rs526024	184762603	0.0198	0.312629	19	1	0.0526316	0.0086185	6.10681
hsa-miR-6791-3p	AluSx	DEGS1	1	224380669	224380688	+	rs183946356	224380675	0.0118	0.248073	19	1	0.0526316	0.0135135	3.89474
hsa-miR-6791-3p	AluSx	MAP1LC3C	1	242159134	242159153	+	rs28434595	242159143	0.0235	0.343701	19	1	0.0526316	0.0118871	4.42763
hsa-miR-4664-5p	AluJb	C1orf130	1	24935114	24935129	+	rs183720823,rs12060021	24935117,24935126	2e-04,0.2364	0.0877969207975495,1.3095766650682	15	2	0.133333	0.0184358	7.23232
hsa-miR-3150a-5p	AluY	GNRHR2	1	145511909	145511934	+	rs191843738	145511928	0.0274	0.361275	25	1	0.04	0.00463481	8.63034
hsa-miR-593-5p	AluSx3	NMNAT1	1	10043255	10043282	+	rs191309209	10043262	-6e-04	0.0361474	27	1	0.037037	0.00715052	5.17963
hsa-miR-1228-3p	AluSq2	TNFRSF9	1	7978306	7978329	-	rs12564367	7978325	0.366	1.85095	23	1	0.0434783	0.00725222	5.99517
hsa-miR-1228-3p	AluJo	H6PD	1	9325813	9325836	-	rs77580024,rs115051408	9325828,9325832	0.0467,6e-04	0.489171053500143,0.12318295857303	23	2	0.0869565	0.0151562	5.73736
hsa-miR-1228-3p	AluJr	H6PD	1	9328229	9328250	+	rs115059402	9328248	0.0816	0.663481	21	1	0.047619	0.0151562	3.14189
hsa-miR-1228-3p	AluSz	MTHFR	1	11846050	11846073	-	rs185982649	11846058	0.006	0.184359	23	1	0.0434783	0.00707071	6.14907
hsa-miR-1228-3p	AluJo	RBBP4	1	33150711	33150734	-	rs602580	33150718	0.0808	0.656342	23	1	0.0434783	0.00630188	6.89926
hsa-miR-1228-3p	AluSc	MPL	1	43819382	43819405	-	rs146322472	43819400	0.0118	0.248073	23	1	0.0434783	0.0112293	3.87185
hsa-miR-1228-3p	AluSx3	THEM4	1	151847111	151847134	-	rs12045899	151847126	0.0163	0.271815	23	1	0.0434783	0.00996933	4.3612
hsa-miR-1228-3p	AluSq2	ISG20L2	1	156692665	156692682	-	rs4593815	156692678	0.0315	0.39451	17	1	0.0588235	0.00824176	7.13725
hsa-miR-1228-3p	AluSz	SLAMF6	1	160455108	160455125	-	rs634791	160455109	0.0371	0.427255	17	1	0.0588235	0.0113298	5.19195
hsa-miR-1228-3p	AluSx1	RBBP5	1	205055625	205055648	-	rs147327244	205055629	0.0161	0.271083	23	1	0.0434783	0.00718336	6.05263
hsa-miR-1228-3p	AluSp	NSL1	1	212905896	212905919	-	rs2501836	212905898	0.1176	0.823179	23	1	0.0434783	0.00662199	6.56574
hsa-miR-6765-3p	AluSz	PQLC2	1	19655593	19655613	+	rs1142409	19655612	0.0279	0.362954	20	1	0.05	0.0167428	2.98636
hsa-miR-6765-3p	AluSx1	ZBTB8A	1	33070521	33070547	+	rs432974	33070523	0.0351	0.422294	26	1	0.0384615	0.00688156	5.58907
hsa-miR-6765-3p	AluJb	AK2	1	33478340	33478360	+	rs189559400	33478341	-6e-04	0.0361474	20	1	0.05	0.00550964	9.075
hsa-miR-6765-3p	AluY	TOR1AIP2	1	179812026	179812046	+	rs146530735	179812043	2e-04	0.0877969	20	1	0.05	0.00720839	6.93636
hsa-miR-1285-3p	AluSg	SLC35E2B	1	1594934	1594955	-	rs113078172	1594952	0.2597	1.40465	21	1	0.047619	0.00700607	6.79683
hsa-miR-1285-3p	AluSq	DFFB	1	3800514	3800536	-	rs143154829	3800525	0.006	0.184359	22	1	0.0454545	0.0124408	3.65368
hsa-miR-1285-3p	AluJo	H6PD	1	9325743	9325764	-	rs9434745	9325751	0.1234	0.848041	21	1	0.047619	0.0151562	3.14189
hsa-miR-1285-3p	AluJr	DNAJC16	1	15896896	15896917	-	rs6656802	15896896	0.0467	0.489171	21	1	0.047619	0.0075928	6.2716
hsa-miR-1285-3p	AluSp	C1orf151	1	19954595	19954617	-	rs7554091,rs150428021	19954597,19954611	0.4893,0.0358	2.41679690614328,0.424317777463219	22	2	0.0909091	0.00931587	9.75852
hsa-miR-1285-3p	AluSp	PHACTR4	1	28825671	28825693	-	rs184976521	28825684	2e-04	0.0877969	22	1	0.0454545	0.00628272	7.23485
hsa-miR-1285-3p	AluJo	RBBP4	1	33150643	33150664	-	rs634717	33150643	0.2625	1.4157	21	1	0.047619	0.00630188	7.55633
hsa-miR-1285-3p	AluJr	BMP8A	1	39994563	39994584	-	rs193191945	39994573	-6e-04	0.0361474	21	1	0.047619	0.0085974	5.53878
hsa-miR-1285-3p	AluY	LOC100132774	1	44165417	44165438	-	rs141459211	44165423	0.0351	0.422294	21	1	0.047619	0.008867	5.37037
hsa-miR-1285-3p	AluJo	LOC100132774	1	44166284	44166305	-	rs186252984	44166284	5e-04	0.123051	21	1	0.047619	0.008867	5.37037
hsa-miR-1285-3p	AluJo	IPP	1	46165359	46165380	-	rs139987753	46165371	0.006	0.184359	21	1	0.047619	0.00731113	6.51323
hsa-miR-1285-3p	FAM	EVI5	1	92975074	92975095	-	rs138177383	92975094	-6e-04	0.0361474	21	1	0.047619	0.00645161	7.38095
hsa-miR-1285-3p	AluSz	KIAA1324	1	109748660	109748682	-	rs4970828	109748675	0.1072	0.776102	22	1	0.0454545	0.00530645	8.56591
hsa-miR-1285-3p	AluSz	GPR37L1	1	202098161	202098182	-	rs11805013	202098171	0.1217	0.84072	21	1	0.047619	0.0105263	4.52381
hsa-miR-1285-3p	AluJb	MDM4	1	204520364	204520385	-	rs191548325	204520365	5e-04	0.123051	21	1	0.047619	0.00948092	5.02262
hsa-miR-1285-3p	AluSp	NSL1	1	212905678	212905700	-	rs2492787	212905686	0.0115	0.216816	22	1	0.0454545	0.00662199	6.86418
hsa-miR-1285-3p	AluSz	BPNT1	1	220232061	220232082	-	rs139069201	220232078	0.006	0.184359	21	1	0.047619	0.00954479	4.98901
hsa-miR-1193	AluY	FBXO6	1	11734135	11734168	+	rs187419277	11734146	0.0066	0.199985	33	1	0.030303	0.011976	2.5303
hsa-miR-1193	AluY	MANEAL	1	38267002	38267027	+	rs112178864	38267002	0.0127	0.258294	25	1	0.04	0.00686892	5.82333
hsa-miR-1193	AluY	L1TD1	1	62677419	62677444	+	rs144180048	62677433	2e-04	0.0877969	25	1	0.04	0.0313808	1.27467
hsa-miR-1193	AluY	BCL2L15	1	114423030	114423055	+	rs189553128,rs144036759,rs112739089	114423041,114423044,114423045	0.0691,0.0064,0.0551	0.599089754545181,0.185152827810521,0.528496156027647	25	3	0.12	0.00951497	12.6117
hsa-miR-5006-5p	AluSc	C1orf135	1	26161064	26161087	+	rs11247767	26161086	0.1445	0.935491	23	1	0.0434783	0.0101317	4.2913
hsa-miR-20b-5p	AluSx3	KIAA0562	1	3729140	3729162	+	rs41307041	3729144	5e-04	0.123051	22	1	0.0454545	0.00963565	4.71733
hsa-miR-20b-5p	AluJb	TNFRSF9	1	7980454	7980476	+	rs9658043	7980472	0.0176	0.299033	22	1	0.0454545	0.00725222	6.26768
hsa-miR-20b-5p	AluSx3	NMNAT1	1	10043449	10043471	+	rs6664208	10043458	0.0457	0.475119	22	1	0.0454545	0.00715052	6.35682
hsa-miR-20b-5p	AluY	FBXO6	1	11734098	11734120	+	rs28924116	11734103	0.0176	0.299033	22	1	0.0454545	0.011976	3.79545
hsa-miR-20b-5p	AluSx1	TNFRSF1B	1	12267699	12267725	+	rs17880332	12267706	0.006	0.184359	26	1	0.0384615	0.0104545	3.67893
hsa-miR-20b-5p	AluSc	C1orf151	1	19954914	19954936	+	rs112406717	19954916	0.408	2.03587	22	1	0.0454545	0.00931587	4.87926
hsa-miR-20b-5p	AluSc	HTR1D	1	23519071	23519093	+	rs146495973	23519085	0.0066	0.199985	22	1	0.0454545	0.00503778	9.02273
hsa-miR-20b-5p	AluSx	PHACTR4	1	28823801	28823823	+	rs10158213	28823814	0.0293	0.384055	22	1	0.0454545	0.00628272	7.23485
hsa-miR-20b-5p	AluSx1	CLSPN	1	36200017	36200039	+	rs149185937	36200020	0.0274	0.361275	22	1	0.0454545	0.00479015	9.48918
hsa-miR-20b-5p	AluSx3	PPIEL	1	40022444	40022466	+	rs10158251	40022460	0.0409	0.456646	22	1	0.0454545	0.00917431	4.95455
hsa-miR-20b-5p	AluSx1	C1orf210	1	43747672	43747694	+	rs11210828	43747683	0.0465	0.476983	22	1	0.0454545	0.0100111	4.5404
hsa-miR-20b-5p	AluSx	ZYG11A	1	53359173	53359195	+	rs187221473	53359177	0.0044	0.141296	22	1	0.0454545	0.00618047	7.35455
hsa-miR-20b-5p	AluSg	TRIM45	1	117654300	117654322	+	rs188927891	117654301	5e-04	0.123051	22	1	0.0454545	0.0128	3.55114
hsa-miR-20b-5p	AluSc	GNRHR2	1	145514851	145514873	+	rs182439739	145514853	-6e-04	0.0361474	22	1	0.0454545	0.00463481	9.80721
hsa-miR-20b-5p	AluSq	SLAMF7	1	160723978	160724000	+	rs181992092	160723987	5e-04	0.123051	22	1	0.0454545	0.0140759	3.22925
hsa-miR-20b-5p	AluY	TOR1AIP2	1	179811916	179811938	+	rs6659939	179811936	0.065	0.582504	22	1	0.0454545	0.00720839	6.30579
hsa-miR-20b-5p	AluSx	MR1	1	181025992	181026014	+	rs141584044	181025993	0.0031	0.128106	22	1	0.0454545	0.00929117	4.89223
hsa-miR-20b-5p	AluSc	PIK3C2B	1	204392314	204392336	+	rs187146402	204392315	-0.0024	0.00575925	22	1	0.0454545	0.00720072	6.3125
hsa-miR-20b-5p	AluSg	RD3	1	211650535	211650557	+	rs148459523	211650551	0.0118	0.248073	22	1	0.0454545	0.00755768	6.01435
hsa-miR-20b-5p	AluSq10	FLVCR1	1	213070096	213070118	+	rs180682689	213070098	-6e-04	0.0361474	22	1	0.0454545	0.0105521	4.30761
hsa-miR-20b-5p	AluSp	ANGEL2	1	213167361	213167383	+	rs190028528	213167367	0.0127	0.258294	22	1	0.0454545	0.00454704	9.9965
hsa-miR-20b-5p	AluSq2	C1orf55	1	226171684	226171706	+	rs144568055	226171690	2e-04	0.0877969	22	1	0.0454545	0.01	4.54545
hsa-miR-20b-5p	AluSx	IBA57	1	228367593	228367615	+	rs7354887	228367599	0.0341	0.403041	22	1	0.0454545	0.0096382	4.71608
hsa-miR-20b-5p	AluSg	B3GALNT2	1	235611262	235611284	+	rs140720143	235611264	0.006	0.184359	22	1	0.0454545	0.0103748	4.38123
hsa-miR-20b-5p	AluSx1	GNG4	1	235712229	235712251	+	rs7525328	235712235	0.24	1.32437	22	1	0.0454545	0.011302	4.02182
hsa-miR-20b-5p	AluSx	FAM36A	1	245007796	245007818	+	rs149571617	245007799	5e-04	0.123051	22	1	0.0454545	0.00797448	5.7
hsa-miR-20b-5p	AluY	TRIM58	1	248041199	248041221	+	rs150874607	248041202	0.2148	1.22346	22	1	0.0454545	0.0101453	4.48034
hsa-miR-1260a	AluJr	TOR1AIP2	1	179812715	179812732	+	rs190440862	179812719	0.0046	0.142052	17	1	0.0588235	0.00720839	8.16043
hsa-miR-4457	AluSg	SLC35E2B	1	1595118	1595147	-	rs149957037	1595130	-7e-04	0.00758793	29	1	0.0344828	0.00700607	4.92184
hsa-miR-4457	AluSg	SLC35E2	1	1661028	1661057	-	rs138746687	1661040	0.0749	0.628107	29	1	0.0344828	0.00927022	3.71974
hsa-miR-4457	AluY	DFFA	1	10522120	10522154	-	rs11578995,rs183400141,rs187754130	10522122,10522139,10522150	0.0326,0.006,-6e-04	0.397252768288222,0.184359372220502,0.0361473609720785	34	3	0.0882353	0.0136656	6.45675
hsa-miR-4457	AluSg	KIF14	1	200522280	200522309	-	rs112727234	200522285	0.0792	0.646335	29	1	0.0344828	0.0137493	2.50796
hsa-miR-2392	AluSp	EIF3I	1	32697046	32697067	+	rs189268974,rs1137921	32697049,32697063	0.0066,0.0634	0.199984507695607,0.569663702143019	21	2	0.0952381	0.00735294	12.9524
hsa-miR-2392	AluSz	KIAA1324	1	109748707	109748730	-	rs12021832	109748724	0.1714	1.04583	23	1	0.0434783	0.00530645	8.19348
hsa-miR-2392	AluSx1	TOR1AIP2	1	179832019	179832038	+	rs189132117	179832031	0.006	0.184359	19	1	0.0526316	0.00712919	7.38254
hsa-miR-1273c	AluJr	BMP8A	1	39994396	39994417	-	rs12031730	39994415	0.3415	1.74388	21	1	0.047619	0.0085974	5.53878
hsa-miR-1273c	AluSq	MDM4	1	204522023	204522045	-	rs181667723	204522026	0.006	0.184359	22	1	0.0454545	0.00948092	4.79432
hsa-miR-7112-5p	AluSc8	MFSD4	1	205570939	205570959	-	rs7555438	205570959	0.2693	1.44246	20	1	0.05	0.00895401	5.58409
hsa-miR-4418	AluJb	KIAA1751	1	1886150	1886166	+	rs142903031	1886155	0.0176	0.299033	16	1	0.0625	0.011479	5.44471
hsa-miR-4418	AluJb	IL6R	1	154439244	154439268	+	rs142901087	154439267	0.0235	0.343701	24	1	0.0416667	0.00549666	7.58036
hsa-miR-4418	AluSx1	LOC731275	1	243255369	243255386	+	rs148767879	243255377	0.074	0.620737	17	1	0.0588235	0.00649351	9.05882
hsa-miR-891a-5p	AluSz	EFCAB2	1	245285254	245285280	-	rs143904642,rs145811898	245285272,245285275	0.0235,0.0235	0.343700852915547,0.343700852915547	26	2	0.0769231	0.0140244	5.48495
hsa-miR-106b-5p	AluSx3	KIAA0562	1	3729142	3729162	+	rs41307041	3729144	5e-04	0.123051	20	1	0.05	0.00963565	5.18906
hsa-miR-106b-5p	AluJb	TNFRSF9	1	7980456	7980476	+	rs9658043	7980472	0.0176	0.299033	20	1	0.05	0.00725222	6.89444
hsa-miR-106b-5p	AluSx3	NMNAT1	1	10043451	10043471	+	rs6664208	10043458	0.0457	0.475119	20	1	0.05	0.00715052	6.9925
hsa-miR-106b-5p	AluY	FBXO6	1	11734100	11734120	+	rs28924116	11734103	0.0176	0.299033	20	1	0.05	0.011976	4.175
hsa-miR-106b-5p	AluSc	C1orf151	1	19954916	19954936	+	rs112406717	19954916	0.408	2.03587	20	1	0.05	0.00931587	5.36719
hsa-miR-106b-5p	AluSc	HTR1D	1	23519073	23519093	+	rs146495973	23519085	0.0066	0.199985	20	1	0.05	0.00503778	9.925
hsa-miR-106b-5p	AluSx	PHACTR4	1	28823803	28823823	+	rs10158213	28823814	0.0293	0.384055	20	1	0.05	0.00628272	7.95833
hsa-miR-106b-5p	AluSx3	PPIEL	1	40022446	40022466	+	rs10158251	40022460	0.0409	0.456646	20	1	0.05	0.00917431	5.45
hsa-miR-106b-5p	AluSx1	C1orf210	1	43747674	43747694	+	rs11210828	43747683	0.0465	0.476983	20	1	0.05	0.0100111	4.99444
hsa-miR-106b-5p	AluSp	STIL	1	47716230	47716250	+	rs11211487	47716231	0.4144	2.06476	20	1	0.05	0.00902708	5.53889
hsa-miR-106b-5p	AluSx	ZYG11A	1	53359175	53359195	+	rs187221473	53359177	0.0044	0.141296	20	1	0.05	0.00618047	8.09
hsa-miR-106b-5p	AluSc	GNRHR2	1	145514853	145514873	+	rs182439739	145514853	-6e-04	0.0361474	20	1	0.05	0.00463481	10.7879
hsa-miR-106b-5p	AluSq	SLAMF7	1	160723980	160724000	+	rs181992092	160723987	5e-04	0.123051	20	1	0.05	0.0140759	3.55217
hsa-miR-106b-5p	AluY	TOR1AIP2	1	179811918	179811938	+	rs6659939	179811936	0.065	0.582504	20	1	0.05	0.00720839	6.93636
hsa-miR-106b-5p	AluSg	RD3	1	211650537	211650557	+	rs148459523	211650551	0.0118	0.248073	20	1	0.05	0.00755768	6.61579
hsa-miR-106b-5p	AluSq10	FLVCR1	1	213070098	213070118	+	rs180682689	213070098	-6e-04	0.0361474	20	1	0.05	0.0105521	4.73837
hsa-miR-106b-5p	AluSp	ANGEL2	1	213167363	213167383	+	rs190028528	213167367	0.0127	0.258294	20	1	0.05	0.00454704	10.9962
hsa-miR-106b-5p	AluSq2	C1orf55	1	226171686	226171706	+	rs144568055	226171690	2e-04	0.0877969	20	1	0.05	0.01	5
hsa-miR-106b-5p	AluSx	IBA57	1	228367595	228367615	+	rs7354887	228367599	0.0341	0.403041	20	1	0.05	0.0096382	5.18769
hsa-miR-106b-5p	AluSx1	GNG4	1	235712231	235712251	+	rs7525328	235712235	0.24	1.32437	20	1	0.05	0.011302	4.424
hsa-miR-106b-5p	AluSx	FAM36A	1	245007798	245007818	+	rs149571617	245007799	5e-04	0.123051	20	1	0.05	0.00797448	6.27
hsa-miR-106b-5p	AluY	TRIM58	1	248041201	248041221	+	rs150874607	248041202	0.2148	1.22346	20	1	0.05	0.0101453	4.92838
hsa-miR-4304	AluSp	PAQR7	1	26188231	26188248	+	rs213638	26188238	0.2189	1.23801	17	1	0.0588235	0.00684411	8.59477
hsa-miR-197-5p	AluSz	MRTO4	1	19586472	19586505	-	rs183580037	19586496	2e-04	0.0877969	33	1	0.030303	0.0130971	2.31373
hsa-miR-6846-5p	AluSg	KIF14	1	200522176	200522196	-	rs147436210,rs139733981	200522176,200522178	0.082,0.0806	0.664698909131605,0.652187030811691	20	2	0.1	0.0137493	7.27308
hsa-miR-106a-5p	AluSx3	KIAA0562	1	3729140	3729162	+	rs41307041	3729144	5e-04	0.123051	22	1	0.0454545	0.00963565	4.71733
hsa-miR-106a-5p	AluSg	NOL9	1	6582682	6582704	+	rs138402566	6582683	0.0098	0.213625	22	1	0.0454545	0.0102063	4.45356
hsa-miR-106a-5p	AluSx3	NMNAT1	1	10043449	10043471	+	rs6664208	10043458	0.0457	0.475119	22	1	0.0454545	0.00715052	6.35682
hsa-miR-106a-5p	AluY	FBXO6	1	11734098	11734120	+	rs28924116	11734103	0.0176	0.299033	22	1	0.0454545	0.011976	3.79545
hsa-miR-106a-5p	AluSc	C1orf151	1	19954914	19954936	+	rs112406717	19954916	0.408	2.03587	22	1	0.0454545	0.00931587	4.87926
hsa-miR-106a-5p	AluSc	HTR1D	1	23519071	23519093	+	rs146495973	23519085	0.0066	0.199985	22	1	0.0454545	0.00503778	9.02273
hsa-miR-106a-5p	AluSx	PHACTR4	1	28823801	28823823	+	rs10158213	28823814	0.0293	0.384055	22	1	0.0454545	0.00628272	7.23485
hsa-miR-106a-5p	AluSx	C1orf212	1	35319322	35319344	+	rs7533744	35319323	0.0366	0.426211	22	1	0.0454545	0.00880645	5.16151
hsa-miR-106a-5p	AluSx1	C1orf210	1	43747672	43747694	+	rs11210828	43747683	0.0465	0.476983	22	1	0.0454545	0.0100111	4.5404
hsa-miR-106a-5p	AluSp	STIL	1	47716228	47716250	+	rs11211487	47716231	0.4144	2.06476	22	1	0.0454545	0.00902708	5.03535
hsa-miR-106a-5p	AluSx	ZYG11A	1	53359173	53359195	+	rs187221473	53359177	0.0044	0.141296	22	1	0.0454545	0.00618047	7.35455
hsa-miR-106a-5p	AluSc	GNRHR2	1	145514851	145514873	+	rs182439739	145514853	-6e-04	0.0361474	22	1	0.0454545	0.00463481	9.80721
hsa-miR-106a-5p	AluSq	SLAMF7	1	160723978	160724000	+	rs181992092	160723987	5e-04	0.123051	22	1	0.0454545	0.0140759	3.22925
hsa-miR-106a-5p	AluY	TOR1AIP2	1	179811916	179811938	+	rs6659939	179811936	0.065	0.582504	22	1	0.0454545	0.00720839	6.30579
hsa-miR-106a-5p	AluSx	MR1	1	181025992	181026014	+	rs141584044	181025993	0.0031	0.128106	22	1	0.0454545	0.00929117	4.89223
hsa-miR-106a-5p	AluSc	PIK3C2B	1	204392314	204392336	+	rs187146402	204392315	-0.0024	0.00575925	22	1	0.0454545	0.00720072	6.3125
hsa-miR-106a-5p	AluSq10	FLVCR1	1	213070096	213070118	+	rs180682689	213070098	-6e-04	0.0361474	22	1	0.0454545	0.0105521	4.30761
hsa-miR-106a-5p	AluSq2	C1orf55	1	226171684	226171706	+	rs144568055	226171690	2e-04	0.0877969	22	1	0.0454545	0.01	4.54545
hsa-miR-106a-5p	AluSx1	GNG4	1	235712229	235712251	+	rs7525328	235712235	0.24	1.32437	22	1	0.0454545	0.011302	4.02182
hsa-miR-106a-5p	AluSx	FAM36A	1	245007796	245007818	+	rs149571617	245007799	5e-04	0.123051	22	1	0.0454545	0.00797448	5.7
hsa-miR-106a-5p	AluY	TRIM58	1	248041199	248041221	+	rs150874607	248041202	0.2148	1.22346	22	1	0.0454545	0.0101453	4.48034
hsa-miR-4714-5p	AluJr	TOR1AIP2	1	179812923	179812943	+	rs185418589	179812942	2e-04	0.0877969	20	1	0.05	0.00720839	6.93636
hsa-miR-4682	AluSx	ZYG11A	1	53359203	53359229	+	rs6693081	53359208	0.2134	1.21609	26	1	0.0384615	0.00618047	6.22308
hsa-miR-3692-5p	AluJb	L1TD1	1	62677808	62677830	+	rs41312734	62677822	0.0465	0.476983	22	1	0.0454545	0.0313808	1.44848
hsa-miR-6801-5p	AluSx	SEPN1	1	26143906	26143938	-	rs4659383	26143931	0.1054	0.770769	32	1	0.03125	0.0091853	3.40217
hsa-miR-6801-5p	AluSx	INADL	1	62627222	62627243	-	rs12059368	62627241	0.3082	1.60286	21	1	0.047619	0.00770777	6.17805
hsa-miR-548v	AluJr	ZNF670	1	247199826	247199846	+	rs113704226,rs12144260	247199827,247199833	0.0311,0.3083	0.393534392930347,1.60321377623366	20	2	0.1	0.0152236	6.56875
hsa-miR-214-5p	AluJr	BMP8A	1	39994489	39994518	-	rs941281,rs187903784	39994490,39994503	0.1476,-6e-04	0.948222135880742,0.0361473609720785	29	2	0.0689655	0.0085974	8.02167
hsa-miR-4673	AluSq2	TNFRSF9	1	7978319	7978344	-	rs12564367	7978325	0.366	1.85095	25	1	0.04	0.00725222	5.51556
hsa-miR-4673	AluSx	H6PD	1	9331266	9331291	-	rs9435163	9331277	0.157	0.988788	25	1	0.04	0.0151562	2.63918
hsa-miR-4673	AluSq10	MYOM3	1	24383000	24383022	-	rs11249042	24383015	0.1393	0.915078	22	1	0.0454545	0.0113379	4.00909
hsa-miR-4673	AluSx1	C1orf84	1	43872042	43872067	-	rs839769	43872067	0.2697	1.44386	25	1	0.04	0.00881834	4.536
hsa-miR-4673	AluSx3	THEM4	1	151846992	151847014	-	rs151047512	151846999	0.0308	0.389476	22	1	0.0454545	0.00996933	4.55944
hsa-miR-4673	AluSq2	ISG20L2	1	156692675	156692697	-	rs4593815	156692678	0.0315	0.39451	22	1	0.0454545	0.00824176	5.51515
hsa-miR-4673	AluSx1	DSTYK	1	205112416	205112438	-	rs182177169	205112427	0.0235	0.343701	22	1	0.0454545	0.00672601	6.75802
hsa-miR-3169	AluJb	MDM4	1	204520433	204520456	-	rs146110039	204520455	0.006	0.184359	23	1	0.0434783	0.00948092	4.58587
hsa-miR-1908-5p	AluSc8	SLC16A4	1	110906056	110906079	+	rs190022473,rs181689674	110906076,110906077	-0.003,5e-04	0.00330572544234858,0.123050827239557	23	2	0.0869565	0.00978261	8.88889
hsa-miR-6893-5p	AluSq2	DFFA	1	10522411	10522440	-	rs145346082	10522440	-0.0024	0.00575925	29	1	0.0344828	0.0136656	2.52333
hsa-miR-6893-5p	AluJo	MTHFR	1	11846728	11846749	-	rs2184227	11846742	-0.0035	0.00203637	21	1	0.047619	0.00707071	6.73469
hsa-miR-6893-5p	AluSp	C1orf151	1	19954667	19954689	-	rs113842672	19954675	0.0758	0.636713	22	1	0.0454545	0.00931587	4.87926
hsa-miR-6893-5p	AluSx1	PLA2G2D	1	20438682	20438711	-	rs34934263	20438701	0.0552	0.528738	29	1	0.0344828	0.0101243	3.40596
hsa-miR-6893-5p	AluY	DDOST	1	20978413	20978435	-	rs150466875	20978415	0.0975	0.730276	22	1	0.0454545	0.00816993	5.56364
hsa-miR-6893-5p	AluY	ZBTB8A	1	33068247	33068268	-	rs146594389	33068251	0.0092	0.205155	21	1	0.047619	0.00688156	6.9198
hsa-miR-6893-5p	FAM	EVI5	1	92975155	92975181	-	rs149559513	92975179	0.0118	0.248073	26	1	0.0384615	0.00645161	5.96154
hsa-miR-6893-5p	AluSg	KIF14	1	200522171	200522188	-	rs147436210,rs139733981	200522176,200522178	0.082,0.0806	0.664698909131605,0.652187030811691	17	2	0.117647	0.0137493	8.55656
hsa-miR-6893-5p	AluY	CR1	1	207813704	207813731	-	rs4844386	207813726	0.0108	0.215823	27	1	0.037037	0.00976231	3.79388
hsa-miR-6893-5p	AluSc	IBA57	1	228365286	228365307	-	rs113564329	228365293	5e-04	0.123051	21	1	0.047619	0.0096382	4.94066
hsa-miR-608	AluSx	CD84	1	160516045	160516073	-	rs3766390	160516049	0.2621	1.41433	28	1	0.0357143	0.0105147	3.39662
hsa-miR-6514-5p	AluSq	NOL9	1	6583606	6583637	+	rs10158065	6583627	0.3576	1.81409	31	1	0.0322581	0.0102063	3.16059
hsa-miR-6514-5p	AluSc	C1orf135	1	26161075	26161104	+	rs11247767	26161086	0.1445	0.935491	29	1	0.0344828	0.0101317	3.40345
hsa-miR-6514-5p	AluSp	EIF3I	1	32697034	32697064	+	rs189268974,rs1137921	32697049,32697063	0.0066,0.0634	0.199984507695607,0.569663702143019	30	2	0.0666667	0.00735294	9.06667
hsa-miR-6514-5p	AluSq	INPP5B	1	38327369	38327400	+	rs12729989	38327384	0.0026	0.126827	31	1	0.0322581	0.00741656	4.34946
hsa-miR-6514-5p	AluJr	TOR1AIP2	1	179812923	179812953	+	rs185418589	179812942	2e-04	0.0877969	30	1	0.0333333	0.00720839	4.62424
hsa-miR-6514-5p	AluSq2	RBM34	1	235294790	235294821	+	rs114515010	235294804	0.0176	0.299033	31	1	0.0322581	0.00490798	6.57258
hsa-miR-6514-5p	AluY	C1orf229	1	247273853	247273883	+	rs189821995,rs113360157	247273864,247273872	0.0487,0.1211	0.49502855563508,0.834199932202307	30	2	0.0666667	0.0177646	3.75278
hsa-miR-1287-5p	AluSz	LOC400804	1	221504190	221504212	-	rs12070625,rs143565047	221504193,221504203	0.0805,1e-04	0.651929455643,0.0377979893007144	22	2	0.0909091	0.00887137	10.2475
hsa-miR-6857-3p	AluJr	GSTM3	1	110277817	110277837	-	rs55976937	110277837	0.0091	0.204944	20	1	0.05	0.00741198	6.74583
hsa-miR-449b-3p	AluSg4	FLVCR1	1	213070231	213070253	+	rs55793082,rs12405742	213070232,213070241	0.0772,0.362	0.640401512086116,1.8321377959372	22	2	0.0909091	0.0105521	8.61522
hsa-miR-4253	AluSq2	SYT11	1	155851664	155851681	-	rs192505769	155851681	0.0066	0.199985	17	1	0.0588235	0.00298022	19.738
hsa-miR-5004-3p	AluJb	MDM4	1	204525773	204525796	+	rs185435739,rs190876924	204525773,204525790	-6e-04,0.0094	0.0361473609720785,0.211971688026541	23	2	0.0869565	0.00948092	9.17174
hsa-miR-2681-5p	AluSq10	FLVCR1	1	213070161	213070185	+	rs6685793	213070176	0.0351	0.422294	24	1	0.0416667	0.0105521	3.94864
hsa-miR-5096	AluSx	LOC100128003	1	2122989	2123009	+	rs192188807	2122990	0.0085	0.203846	20	1	0.05	0.00440238	11.3575
hsa-miR-5096	AluSg	NOL9	1	6583026	6583046	+	rs142985844	6583039	0.0774	0.641188	20	1	0.05	0.0102063	4.89891
hsa-miR-5096	AluSq	IL28RA	1	24481198	24481218	+	rs191600085	24481204	0.0176	0.299033	20	1	0.05	0.0151362	3.30333
hsa-miR-5096	AluSx	PHACTR4	1	28823870	28823890	+	rs58666060	28823886	0.272	1.45496	20	1	0.05	0.00628272	7.95833
hsa-miR-5096	AluSq2	ZBTB8A	1	33066880	33066900	+	rs143896510	33066885	0.0217	0.318552	20	1	0.05	0.00688156	7.26579
hsa-miR-5096	AluSx1	AKIRIN1	1	39470783	39470803	+	rs145060641	39470792	0.0455	0.474182	20	1	0.05	0.00646766	7.73077
hsa-miR-5096	AluSx1	KLF17	1	44600008	44600028	+	rs142292562	44600011	0.1436	0.929882	20	1	0.05	0.00684211	7.30769
hsa-miR-5096	AluSx1	SYDE2	1	85623866	85623886	+	rs60875782	85623880	0.0864	0.679638	20	1	0.05	0.0111421	4.4875
hsa-miR-5096	AluSx3	EVI5	1	92978509	92978529	+	rs140950699	92978513	0.0447	0.469912	20	1	0.05	0.00645161	7.75
hsa-miR-5096	AluSq2	LOC100131564	1	93776381	93776401	+	rs149845875	93776392	0.0188	0.307246	20	1	0.05	0.00333333	15
hsa-miR-5096	AluSz	CLCC1	1	109474700	109474720	+	rs12138815	109474715	0.0517	0.508205	20	1	0.05	0.00968604	5.16207
hsa-miR-5096	AluSc	GNRHR2	1	145514917	145514937	+	rs139595818	145514931	0.0118	0.248073	20	1	0.05	0.00463481	10.7879
hsa-miR-5096	AluJb	FCRL1	1	157764952	157764972	+	rs1016849	157764964	0.0981	0.733208	20	1	0.05	0.0102447	4.88056
hsa-miR-5096	AluY	TOR1AIP2	1	179811983	179812003	+	rs181723310	179811995	0.0022	0.126322	20	1	0.05	0.00720839	6.93636
hsa-miR-5096	AluSz	FAM129A	1	184762495	184762515	+	rs111950921	184762501	0.0373	0.430945	20	1	0.05	0.0086185	5.80147
hsa-miR-5096	AluSx3	IPO9	1	201851363	201851383	+	rs189211628	201851369	0.006	0.184359	20	1	0.05	0.00958738	5.21519
hsa-miR-5096	AluSx	PRELP	1	203457452	203457472	+	rs150247706	203457457	0.0118	0.248073	20	1	0.05	0.0118568	4.21698
hsa-miR-5096	AluSx	MDM4	1	204524798	204524818	+	rs115988029	204524798	0.0127	0.258294	20	1	0.05	0.00948092	5.27375
hsa-miR-5096	AluSx	DEGS1	1	224380561	224380581	+	rs142288209	224380576	0.0373	0.430945	20	1	0.05	0.0135135	3.7
hsa-miR-5096	AluSx	ENAH	1	225678080	225678100	+	rs193269680	225678090	2e-04	0.0877969	20	1	0.05	0.00731061	6.83938
hsa-miR-5096	AluSq2	RBM34	1	235294627	235294647	+	rs185662025	235294636	2e-04	0.0877969	20	1	0.05	0.00490798	10.1875
hsa-miR-5096	AluSg	B3GALNT2	1	235611329	235611349	+	rs142839029,rs143306008,rs184489492	235611329,235611333,235611334	0.0203,0.1674,5e-04	0.313987605130574,1.03014284990807,0.123050827239557	20	3	0.15	0.0103748	14.4581
hsa-miR-3614-5p	AluSx1	PLA2G2D	1	20438541	20438564	-	rs185259240	20438561	5e-04	0.123051	23	1	0.0434783	0.0101243	4.29447
hsa-miR-3614-5p	AluSq2	FAM73A	1	78343825	78343851	+	rs141579901	78343839	0.0583	0.550293	26	1	0.0384615	0.00540216	7.11966
hsa-miR-3614-5p	AluSx1	RBBP5	1	205055607	205055631	-	rs147327244	205055629	0.0161	0.271083	24	1	0.0416667	0.00718336	5.80044
hsa-miR-6779-3p	AluSz	BPNT1	1	220231882	220231902	-	rs75954249	220231888	0.0054	0.144398	20	1	0.05	0.00954479	5.23846
hsa-miR-718	AluSz	PLEKHG5	1	6526618	6526637	+	rs3007418	6526633	0.5798	2.89664	19	1	0.0526316	0.0101971	5.1614
hsa-miR-718	AluSq2	LOC731275	1	243251139	243251163	+	rs184775279	243251154	2e-04	0.0877969	24	1	0.0416667	0.0114723	3.63194
hsa-miR-325	AluSp	NUAK2	1	205271887	205271913	+	rs181995251,rs190131521,rs181290944	205271888,205271896,205271908	2e-04,-0.0024,0.0573	0.0877969207975495,0.00575925256107079,0.53877934703552	26	3	0.115385	0.0100937	11.4313
hsa-miR-6501-5p	AluSc	C1orf135	1	26161069	26161089	+	rs11247767	26161086	0.1445	0.935491	20	1	0.05	0.0101317	4.935
hsa-miR-4750-3p	AluSz	PLEKHG5	1	6526625	6526650	+	rs3007418	6526633	0.5798	2.89664	25	1	0.04	0.0101971	3.92267
hsa-miR-6790-3p	AluY	FBXO6	1	11734125	11734150	+	rs187419277	11734146	0.0066	0.199985	25	1	0.04	0.011976	3.34
hsa-miR-6790-3p	AluSc	HTR1D	1	23519098	23519123	+	rs12074047	23519110	0.3012	1.57429	25	1	0.04	0.00503778	7.94
hsa-miR-6790-3p	AluSx3	KPNA6	1	32641149	32641174	+	rs144936334	32641156	2e-04	0.0877969	25	1	0.04	0.00616958	6.48343
hsa-miR-6790-3p	AluY	MANEAL	1	38266989	38267009	+	rs112178864	38267002	0.0127	0.258294	20	1	0.05	0.00686892	7.27917
hsa-miR-6790-3p	AluSx3	PPIEL	1	40022475	40022496	+	rs76207570	40022482	0.0942	0.720188	21	1	0.047619	0.00917431	5.19048
hsa-miR-6790-3p	AluY	CTH	1	70905391	70905416	+	rs6677781	70905402	0.1202	0.830833	25	1	0.04	0.00690608	5.792
hsa-miR-6790-3p	AluY	BCL2L15	1	114423012	114423037	+	rs185477480	114423025	0.0023	0.126512	25	1	0.04	0.00951497	4.2039
hsa-miR-6790-3p	AluSg	TPM3	1	154134610	154134635	+	rs189181748	154134628	0.006	0.184359	25	1	0.04	0.00473624	8.44552
hsa-miR-6790-3p	AluSx3	PPP1R15B	1	204373375	204373400	+	rs113697838	204373400	0.0152	0.268894	25	1	0.04	0.00549853	7.27467
hsa-miR-6790-3p	AluY	GGPS1	1	235506634	235506659	+	rs145879826	235506642	0.0118	0.248073	25	1	0.04	0.00967558	4.13412
hsa-miR-6790-3p	AluSx3	GNG4	1	235714607	235714632	+	rs111566975	235714613	0.3084	1.60366	25	1	0.04	0.011302	3.5392
hsa-miR-6790-3p	AluY	TRIM58	1	248041226	248041251	+	rs12026417	248041245	0.0234	0.322579	25	1	0.04	0.0101453	3.9427
hsa-miR-3129-5p	AluSg4	FLVCR1	1	213070455	213070475	+	rs12567976	213070458	0.1742	1.05905	20	1	0.05	0.0105521	4.73837
hsa-miR-3972	AluY	PIGR	1	207102744	207102762	+	rs186229295	207102748	0.0176	0.299033	18	1	0.0555556	0.00723831	7.67521
hsa-miR-5197-5p	AluSz6	GNG4	1	235714041	235714064	+	rs59100223	235714042	0.3576	1.81409	23	1	0.0434783	0.011302	3.84696
hsa-miR-3132	AluSz	MRTO4	1	19586479	19586505	-	rs183580037	19586496	2e-04	0.0877969	26	1	0.0384615	0.0130971	2.93665
hsa-miR-541-3p	AluY	DFFA	1	10522139	10522165	-	rs183400141,rs187754130,rs192248643,rs185283766	10522139,10522150,10522158,10522162	0.006,-6e-04,-6e-04,-6e-04	0.184359372220502,0.0361473609720785,0.0361473609720785,0.0361473609720785	26	4	0.153846	0.0136656	11.2579
hsa-miR-541-3p	AluSx1	ECE1	1	21545313	21545334	-	rs142315334	21545327	0.0293	0.384055	21	1	0.047619	0.00997046	4.77601
hsa-miR-541-3p	AluSx1	DBT	1	100661450	100661471	-	rs58607634	100661467	0.1396	0.916878	21	1	0.047619	0.00439301	10.8397
hsa-miR-541-3p	AluSx1	ENAH	1	225678972	225678995	-	rs188553583	225678980	0.0127	0.258294	23	1	0.0434783	0.00731061	5.94728
hsa-miR-4420	AluJo	MRTO4	1	19585997	19586017	+	rs9426686	19586015	0.1541	0.974362	20	1	0.05	0.0130971	3.81765
hsa-miR-6881-3p	FLAM_C	KIAA0754	1	39882072	39882095	+	rs79296035	39882085	0.025	0.353874	23	1	0.0434783	0.00931195	4.66908
hsa-miR-6721-5p	AluSz	SLC25A34	1	16066861	16066889	-	rs148912997,rs143436673	16066888,16066889	0.0351,0.0467	0.422294233138311,0.489171053500143	28	2	0.0714286	0.00857287	8.33193
hsa-miR-7106-5p	AluJo	H6PD	1	9325784	9325800	-	rs149017905	9325792	0.0091	0.204944	16	1	0.0625	0.0151562	4.12372
hsa-miR-7106-5p	AluSp	C1orf151	1	19954797	19954816	-	rs183868705	19954810	0.0094	0.211972	19	1	0.0526316	0.00931587	5.64967
hsa-miR-7106-5p	AluJb	MECR	1	29519547	29519569	-	rs114671955	29519549	0.0118	0.248073	22	1	0.0454545	0.0113142	4.01748
hsa-miR-7106-5p	AluJb	C1orf190	1	46686344	46686360	-	rs149175496	46686360	-6e-04	0.0361474	16	1	0.0625	0.00772201	8.09375
hsa-miR-7106-5p	AluJr	PRELP	1	203459324	203459340	-	rs145384948	203459329	0.0118	0.248073	16	1	0.0625	0.0118568	5.27123
hsa-miR-7106-5p	AluJb	MDM4	1	204520260	204520283	-	rs61476176	204520275	0.0235	0.343701	23	1	0.0434783	0.00948092	4.58587
hsa-miR-7106-5p	AluJr	ENAH	1	225679881	225679900	-	rs139676000	225679894	-6e-04	0.0361474	19	1	0.0526316	0.00731061	7.19934
hsa-miR-7106-5p	AluSz	EFCAB2	1	245285436	245285452	-	rs190605466	245285452	0.0066	0.199985	16	1	0.0625	0.0140244	4.45652
hsa-miR-7106-5p	FLAM_A	C1orf229	1	247274497	247274516	-	rs181391973	247274516	0.0148	0.267358	19	1	0.0526316	0.0177646	2.96272
hsa-miR-139-3p	AluSc	PIK3C2B	1	204392549	204392576	+	rs10047149,rs191278621,rs151072837	204392553,204392554,204392561	0.0127,0.006,5e-04	0.258293759509788,0.184359372220502,0.123050827239557	27	3	0.111111	0.00720072	15.4306
hsa-miR-4659a-5p	AluSg	KIAA0495	1	3654173	3654196	+	rs1181864	3654190	0.5594	2.78005	23	1	0.0434783	0.00855158	5.08424
hsa-miR-4659a-5p	AluSg	KIAA0495	1	3654173	3654196	+	rs1181864	3654190	0.5594	2.78005	23	1	0.0434783	0.00948617	4.58333
hsa-miR-4697-5p	AluY	ZBTB8A	1	33068382	33068401	-	rs140295961	33068395	0.2111	1.20711	19	1	0.0526316	0.00688156	7.6482
hsa-miR-330-5p	AluJo	IPP	1	46165347	46165382	-	rs139987753	46165371	0.006	0.184359	35	1	0.0285714	0.00731113	3.90794
hsa-miR-139-5p	AluJr	NIT1	1	161094826	161094852	+	rs10908823	161094834	0.0933	0.717076	26	1	0.0384615	0.00387597	9.92308
hsa-miR-6761-5p	AluSg	KIF14	1	200522140	200522167	-	rs142919264	200522157	0.0409	0.456646	27	1	0.037037	0.0137493	2.69373
hsa-miR-941	AluSc	LIN28A	1	26755496	26755518	+	rs140177039	26755516	0.0176	0.299033	22	1	0.0454545	0.00550459	8.25758
hsa-miR-941	AluSc	F11R	1	160965262	160965270	+	rs191524137	160965266	2e-04	0.0877969	8	1	0.125	0.00655738	19.0625
hsa-miR-941	AluSx	FAM20B	1	179044044	179044052	+	rs150890739	179044048	0.0351	0.422294	8	1	0.125	0.00972191	12.8576
hsa-miR-941	AluY	TOR1AIP2	1	179811898	179811906	+	rs184306846	179811902	-0.0024	0.00575925	8	1	0.125	0.00720839	17.3409
hsa-miR-941	AluSx1	GNG4	1	235712329	235712354	+	rs141554657	235712350	0.0351	0.422294	25	1	0.04	0.011302	3.5392
hsa-miR-941	AluSx3	GNG4	1	235714562	235714570	+	rs10925979	235714569	0.1165	0.819704	8	1	0.125	0.011302	11.06
hsa-miR-301a-5p	AluJr	TOR1AIP2	1	179812918	179812942	+	rs185418589	179812942	2e-04	0.0877969	24	1	0.0416667	0.00720839	5.7803
hsa-miR-5047	AluJr	NIT1	1	161094623	161094643	+	rs180684716	161094642	0.0014	0.125198	20	1	0.05	0.00387597	12.9
hsa-miR-340-3p	AluSg	SLC35E2B	1	1594919	1594935	-	rs187504737	1594932	0.0296	0.386715	16	1	0.0625	0.00700607	8.92083
hsa-miR-340-3p	AluSg	SLC35E2	1	1660829	1660845	-	rs28533560	1660842	0.0903	0.699468	16	1	0.0625	0.00927022	6.74202
hsa-miR-4742-5p	AluJo	MRTO4	1	19585930	19585950	+	rs9426685	19585933	0.3093	1.60681	20	1	0.05	0.0130971	3.81765
hsa-miR-4742-5p	AluSz	GPR37L1	1	202098182	202098201	-	rs186420587	202098191	0.0066	0.199985	19	1	0.0526316	0.0105263	5
hsa-miR-3194-3p	AluY	FBXO6	1	11734272	11734298	+	rs1140272	11734293	0.5479	2.71711	26	1	0.0384615	0.011976	3.21154
hsa-miR-3194-3p	AluY	C1orf55	1	226172422	226172448	+	rs145378495	226172435	0.0123	0.248813	26	1	0.0384615	0.01	3.84615
hsa-miR-4498	AluSz	TPRG1L	1	3546243	3546266	+	rs192366199,rs184699239	3546247,3546248	0.0235,0.0235	0.343700852915547,0.343700852915547	23	2	0.0869565	0.00982318	8.85217
hsa-miR-4498	AluJb	C1orf130	1	24935120	24935143	+	rs12060021	24935126	0.2364	1.30958	23	1	0.0434783	0.0184358	2.35837
hsa-miR-4498	AluSz	GBP6	1	89853447	89853467	+	rs140146474	89853467	0.0641	0.579793	20	1	0.05	0.00891862	5.60625
hsa-miR-4498	AluSx3	EVI5	1	92978492	92978513	+	rs140950699	92978513	0.0447	0.469912	21	1	0.047619	0.00645161	7.38095
hsa-miR-4498	AluSq2	TPM3	1	154128662	154128682	+	rs187157168,rs4540651	154128664,154128672	0.0118,0.2537	0.248073181501857,1.37966859598266	20	2	0.1	0.00728051	13.7353
hsa-miR-4498	AluY	TIPRL	1	168161537	168161559	+	rs190220186,rs181726518	168161539,168161554	2e-04,0.0117	0.0877969207975495,0.217728701894929	22	2	0.0909091	0.0179641	5.06061
hsa-miR-4498	AluSz6	GNG4	1	235714056	235714076	+	rs112699826	235714076	0.0494	0.498259	20	1	0.05	0.011302	4.424
hsa-miR-383-3p	AluSc	TMED5	1	93624372	93624392	-	rs12130734,rs191829823	93624374,93624380	0.0477,-6e-04	0.491706866005402,0.0361473609720785	20	2	0.1	0.028169	3.55
hsa-miR-383-3p	AluSx3	DBT	1	100660142	100660171	-	rs140268566	100660154	0.006	0.184359	29	1	0.0344828	0.00439301	7.84945
hsa-miR-383-3p	AluSx1	DBT	1	100661464	100661490	-	rs58607634	100661467	0.1396	0.916878	26	1	0.0384615	0.00439301	8.75516
hsa-miR-383-3p	AluSg4	FLVCR1	1	213070231	213070248	+	rs55793082,rs12405742	213070232,213070241	0.0772,0.362	0.640401512086116,1.8321377959372	17	2	0.117647	0.0105521	11.1491
hsa-miR-6879-3p	AluJb	MDM4	1	204525788	204525806	+	rs190876924	204525790	0.0094	0.211972	18	1	0.0555556	0.00948092	5.85972
hsa-miR-8079	AluSx1	ZBTB8A	1	33070511	33070535	+	rs432974	33070523	0.0351	0.422294	24	1	0.0416667	0.00688156	6.05482
hsa-miR-8079	AluSq2	ZMYM6	1	35452071	35452095	+	rs183372163	35452083	0.0094	0.211972	24	1	0.0416667	0.0021322	19.5417
hsa-miR-8079	AluSx1	TPM3	1	154137617	154137641	+	rs9628669	154137629	0.2301	1.28301	24	1	0.0416667	0.00473624	8.79741
hsa-miR-4499	AluSq2	RAB7L1	1	205737766	205737784	-	rs823133	205737781	0.1445	0.935491	18	1	0.0555556	0.0118846	4.6746
hsa-miR-4499	AluJr	ENAH	1	225679892	225679910	-	rs139676000	225679894	-6e-04	0.0361474	18	1	0.0555556	0.00731061	7.59931
hsa-miR-4499	FLAM_A	C1orf229	1	247274505	247274526	-	rs181391973	247274516	0.0148	0.267358	21	1	0.047619	0.0177646	2.68056
hsa-miR-2276-5p	AluSc	C1orf135	1	26161025	26161046	+	rs147711724,rs7555012	26161033,26161037	0.0176,0.1358	0.299033149082022,0.899336360153543	21	2	0.0952381	0.0101317	9.4
hsa-miR-1915-5p	AluJr	MMACHC	1	45976137	45976160	+	rs882803	45976147	0.0917	0.703778	23	1	0.0434783	0.00971922	4.47343
hsa-miR-6840-3p	AluSq2	TNFRSF9	1	7978112	7978140	-	rs142605770	7978117	0.0118	0.248073	28	1	0.0357143	0.00725222	4.9246
hsa-miR-6840-3p	AluSq2	DFFA	1	10522284	10522309	-	rs12065251	10522289	0.1341	0.893843	25	1	0.04	0.0136656	2.92706
hsa-miR-6840-3p	AluJr	C1orf130	1	24933557	24933582	-	rs112267977	24933560	0.2483	1.35896	25	1	0.04	0.0184358	2.1697
hsa-miR-6840-3p	AluSz	RHD	1	25655807	25655832	-	rs181063822	25655822	2e-04	0.0877969	25	1	0.04	0.0118343	3.38
hsa-miR-6840-3p	AluJb	MECR	1	29519667	29519688	-	rs193124199	29519677	2e-04	0.0877969	21	1	0.047619	0.0113142	4.20879
hsa-miR-6840-3p	AluSg7	MMACHC	1	45975157	45975182	-	rs9729395	45975166	0.0205	0.314856	25	1	0.04	0.00971922	4.11556
hsa-miR-6840-3p	AluJb	C1orf190	1	46686173	46686198	-	rs185299372	46686177	0.006	0.184359	25	1	0.04	0.00772201	5.18
hsa-miR-6840-3p	AluSx1	CC2D1B	1	52816489	52816514	-	rs111652616	52816505	0.3061	1.59474	25	1	0.04	0.00888585	4.50154
hsa-miR-6840-3p	AluSz	KIAA1324	1	109748715	109748733	-	rs12021832	109748724	0.1714	1.04583	18	1	0.0555556	0.00530645	10.4694
hsa-miR-6840-3p	AluSx1	TOR1AIP2	1	179832020	179832041	+	rs189132117	179832031	0.006	0.184359	21	1	0.047619	0.00712919	6.67944
hsa-miR-6840-3p	AluJr4	MDM4	1	204519870	204519893	-	rs143287383	204519882	0.001	0.124598	23	1	0.0434783	0.00948092	4.58587
hsa-miR-6840-3p	AluJr4	MDM4	1	204519753	204519774	-	rs2169135	204519761	0.082	0.664699	21	1	0.047619	0.00948092	5.02262
hsa-miR-6840-3p	AluSx1	DSTYK	1	205112339	205112371	-	rs149866019	205112366	0.0021	0.126047	32	1	0.03125	0.00672601	4.64614
hsa-miR-6840-3p	AluSp	NSL1	1	212905726	212905751	-	rs146050558	212905732	0.006	0.184359	25	1	0.04	0.00662199	6.04048
hsa-miR-6840-3p	AluJo	EFCAB2	1	245285973	245285996	-	rs142090222	245285979	0.0235	0.343701	23	1	0.0434783	0.0140244	3.10019
hsa-miR-6511b-5p	AluSx3	INPP5B	1	38327562	38327588	+	rs9660231	38327586	0.099	0.742845	26	1	0.0384615	0.00741656	5.1859
hsa-miR-4700-5p	AluSz	KIAA1324	1	109748742	109748765	-	rs148462580	109748746	2e-04	0.0877969	23	1	0.0434783	0.00530645	8.19348
hsa-miR-4700-5p	FLAM_A	C1orf229	1	247274512	247274532	-	rs181391973	247274516	0.0148	0.267358	20	1	0.05	0.0177646	2.81458
hsa-miR-4442	AluSx1	NMNAT1	1	10044249	10044269	-	rs139940364	10044262	0.006	0.184359	20	1	0.05	0.00715052	6.9925
hsa-miR-4514	AluSx1	PLA2G2D	1	20438688	20438708	-	rs34934263	20438701	0.0552	0.528738	20	1	0.05	0.0101243	4.93864
hsa-miR-4514	AluSx	INADL	1	62627239	62627259	-	rs12059368,rs184761151	62627241,62627257	0.3082,0.0054	1.60286228103864,0.144397706965794	20	2	0.1	0.00770777	12.9739
hsa-miR-186-5p	FAM	EVI5	1	92975088	92975119	-	rs138177383	92975094	-6e-04	0.0361474	31	1	0.0322581	0.00645161	5
hsa-miR-339-5p	AluJb	RAB3B	1	52377975	52377999	-	rs77823976	52377978	0.0127	0.258294	24	1	0.0416667	0.00818645	5.08971
hsa-miR-339-5p	AluJr4	SNX27	1	151668071	151668094	-	rs1308136	151668081	0.2211	1.24879	23	1	0.0434783	0.00693178	6.27231
hsa-miR-339-5p	AluSc	PIK3C2B	1	204392540	204392561	+	rs10047149,rs191278621,rs151072837	204392553,204392554,204392561	0.0127,0.006,5e-04	0.258293759509788,0.184359372220502,0.123050827239557	21	3	0.142857	0.00720072	19.8393
hsa-miR-486-5p	AluSz	SLAMF6	1	160455089	160455112	-	rs113499304,rs634791	160455095,160455109	0.1616,0.0371	1.0060284089394,0.427254502741382	23	2	0.0869565	0.0113298	7.67506
hsa-miR-1273h-5p	AluSg	SLC35E2B	1	1595149	1595169	-	rs190231537,rs145135074	1595155,1595160	0.0118,0.0118	0.248073181501857,0.248073181501857	20	2	0.1	0.00700607	14.2733
hsa-miR-1273h-5p	AluSg	SLC35E2	1	1661055	1661079	-	rs142767290	1661070	2e-04	0.0877969	24	1	0.0416667	0.00927022	4.49468
hsa-miR-1273h-5p	AluSx	KIAA0562	1	3730050	3730070	-	rs182145904	3730056	0.0524	0.509827	20	1	0.05	0.00963565	5.18906
hsa-miR-1273h-5p	AluSx1	DFFB	1	3801241	3801261	-	rs10909817	3801247	0.0421	0.459967	20	1	0.05	0.0124408	4.01905
hsa-miR-1273h-5p	AluSx	TNFRSF9	1	7977232	7977252	-	rs142787903	7977240	0.0098	0.213625	20	1	0.05	0.00725222	6.89444
hsa-miR-1273h-5p	AluSx	H6PD	1	9331234	9331254	-	rs188457286,rs1138467,rs180843835	9331239,9331244,9331251	0.006,0.256,-0.003	0.184359372220502,1.39007952783332,0.00330572544234858	20	3	0.15	0.0151562	9.89694
hsa-miR-1273h-5p	AluSx	PIK3CD	1	9787937	9787957	-	rs12083192	9787949	0.174	1.05847	20	1	0.05	0.0116054	4.30833
hsa-miR-1273h-5p	AluSc8	DFFA	1	10520826	10520846	-	rs181220021	10520832	0.006	0.184359	20	1	0.05	0.0136656	3.65882
hsa-miR-1273h-5p	AluY	DFFA	1	10522157	10522176	-	rs192248643,rs185283766,rs188602952	10522158,10522162,10522166	-6e-04,-6e-04,-6e-04	0.0361473609720785,0.0361473609720785,0.0361473609720785	19	3	0.157895	0.0136656	11.5542
hsa-miR-1273h-5p	AluSq2	DFFA	1	10522430	10522450	-	rs145346082	10522440	-0.0024	0.00575925	20	1	0.05	0.0136656	3.65882
hsa-miR-1273h-5p	AluY	FBXO44	1	11723257	11723276	-	rs192869189	11723264	5e-04	0.123051	19	1	0.0526316	0.00778968	6.75658
hsa-miR-1273h-5p	AluJo	MTHFR	1	11846739	11846759	-	rs2184227	11846742	-0.0035	0.00203637	20	1	0.05	0.00707071	7.07143
hsa-miR-1273h-5p	AluSx1	FLJ37453	1	16163081	16163101	-	rs144227816	16163095	0.0235	0.343701	20	1	0.05	0.0130015	3.84571
hsa-miR-1273h-5p	AluSp	C1orf151	1	19954810	19954830	-	rs183868705	19954810	0.0094	0.211972	20	1	0.05	0.00931587	5.36719
hsa-miR-1273h-5p	AluSx1	ECE1	1	21545326	21545345	-	rs142315334	21545327	0.0293	0.384055	19	1	0.0526316	0.00997046	5.27875
hsa-miR-1273h-5p	AluSq10	MYOM3	1	24382933	24382953	-	rs190410542	24382944	0.0044	0.141296	20	1	0.05	0.0113379	4.41
hsa-miR-1273h-5p	AluSz	RHD	1	25655974	25655995	-	rs147810784	25655980	0.0255	0.35508	21	1	0.047619	0.0118343	4.02381
hsa-miR-1273h-5p	AluSc	RHD	1	25656219	25656239	-	rs143570282,rs181689405	25656221,25656231	0.085,0.0066	0.673739667121002,0.199984507695607	20	2	0.1	0.0118343	8.45
hsa-miR-1273h-5p	AluJb	MECR	1	29519531	29519551	-	rs114671955	29519549	0.0118	0.248073	20	1	0.05	0.0113142	4.41923
hsa-miR-1273h-5p	AluJb	MECR	1	29519545	29519570	-	rs114671955	29519549	0.0118	0.248073	25	1	0.04	0.0113142	3.53538
hsa-miR-1273h-5p	AluJo	TINAGL1	1	32053160	32053180	-	rs142758499	32053176	5e-04	0.123051	20	1	0.05	0.00424328	11.7833
hsa-miR-1273h-5p	AluY	ZBTB8A	1	33068393	33068413	-	rs140295961	33068395	0.2111	1.20711	20	1	0.05	0.00688156	7.26579
hsa-miR-1273h-5p	AluSc	PSMB2	1	36068338	36068358	-	rs146582115	36068340	5e-04	0.123051	20	1	0.05	0.0112752	4.43452
hsa-miR-1273h-5p	AluSx1	CLDN19	1	43198987	43199006	-	rs138082769	43198997	2e-04	0.0877969	19	1	0.0526316	0.00684685	7.68698
hsa-miR-1273h-5p	AluY	LOC100132774	1	44165641	44165661	-	rs189107902,rs145155829,rs192016769	44165642,44165646,44165660	5e-04,0.0311,0.0176	0.123050827239557,0.393534392930347,0.299033149082022	20	3	0.15	0.008867	16.9167
hsa-miR-1273h-5p	AluJb	C1orf190	1	46686354	46686374	-	rs149175496	46686360	-6e-04	0.0361474	20	1	0.05	0.00772201	6.475
hsa-miR-1273h-5p	AluSx	INADL	1	62627251	62627272	-	rs184761151	62627257	0.0054	0.144398	21	1	0.047619	0.00770777	6.17805
hsa-miR-1273h-5p	AluSz6	ZNHIT6	1	86117159	86117180	-	rs182995407	86117159	-6e-04	0.0361474	21	1	0.047619	0.00755124	6.30612
hsa-miR-1273h-5p	AluYg6	GBP4	1	89648404	89648424	-	rs143330337	89648422	0.0351	0.422294	20	1	0.05	0.0058451	8.55417
hsa-miR-1273h-5p	AluSz	GBP6	1	89851333	89851353	-	rs137963587	89851344	0.0151	0.268707	20	1	0.05	0.00891862	5.60625
hsa-miR-1273h-5p	AluSx3	DBT	1	100660143	100660163	-	rs140268566	100660154	0.006	0.184359	20	1	0.05	0.00439301	11.3817
hsa-miR-1273h-5p	AluSx1	DBT	1	100661463	100661482	-	rs58607634	100661467	0.1396	0.916878	19	1	0.0526316	0.00439301	11.9807
hsa-miR-1273h-5p	AluSx1	DBT	1	100661327	100661347	-	rs148424011	100661341	0.025	0.353874	20	1	0.05	0.00439301	11.3817
hsa-miR-1273h-5p	AluSc	RTCD1	1	100758099	100758118	-	rs149227262,rs185094377	100758099,100758100	0.0148,5e-04	0.267358325790425,0.123050827239557	19	2	0.105263	0.0102686	10.251
hsa-miR-1273h-5p	AluSq2	BCL2L15	1	114421546	114421566	-	rs12083604,rs138364144,rs189804722	114421556,114421558,114421565	0.1042,0.0346,0.0066	0.764086445577104,0.405674293329447,0.199984507695607	20	3	0.15	0.00951497	15.7646
hsa-miR-1273h-5p	AluY	TPM3	1	154136351	154136370	-	rs140590273	154136351	0.0467	0.489171	19	1	0.0526316	0.00473624	11.1125
hsa-miR-1273h-5p	AluSz	SLAMF6	1	160455083	160455103	-	rs113499304	160455095	0.1616	1.00603	20	1	0.05	0.0113298	4.41316
hsa-miR-1273h-5p	AluSz6	CD84	1	160515664	160515683	-	rs3737788	160515664	0.2577	1.39582	19	1	0.0526316	0.0105147	5.00554
hsa-miR-1273h-5p	AluSz6	FCGR2A	1	161488505	161488526	-	rs189415985,rs7530938	161488509,161488525	5e-04,0.14	0.123050827239557,0.918288288339926	21	2	0.0952381	0.00703235	13.5429
hsa-miR-1273h-5p	AluJr	PRELP	1	203459316	203459341	-	rs145384948	203459329	0.0118	0.248073	25	1	0.04	0.0118568	3.37358
hsa-miR-1273h-5p	AluJr4	MDM4	1	204519903	204519923	-	rs141405023	204519908	0.0235	0.343701	20	1	0.05	0.00948092	5.27375
hsa-miR-1273h-5p	AluSg	MDM4	1	204521557	204521577	-	rs12119098	204521577	0.2238	1.25767	20	1	0.05	0.00948092	5.27375
hsa-miR-1273h-5p	AluSc8	MFSD4	1	205570786	205570806	-	rs146232060	205570797	0.0118	0.248073	20	1	0.05	0.00895401	5.58409
hsa-miR-1273h-5p	AluSc8	MFSD4	1	205570951	205570972	-	rs7555438,rs12408345	205570959,205570963	0.2693,0.2018	1.44245677209923,1.16918747501472	21	2	0.0952381	0.00895401	10.6364
hsa-miR-1273h-5p	AluY	CR1	1	207813721	207813741	-	rs4844386	207813726	0.0108	0.215823	20	1	0.05	0.00976231	5.12174
hsa-miR-1273h-5p	AluSq2	TRAF5	1	211547315	211547336	-	rs184674809	211547318	0.0145	0.265968	21	1	0.047619	0.00758252	6.28011
hsa-miR-1273h-5p	AluSp	NSL1	1	212905876	212905897	-	rs113280076	212905887	0.0263	0.357409	21	1	0.047619	0.00662199	7.19105
hsa-miR-1273h-5p	AluSp	TATDN3	1	212989106	212989126	-	rs2359322	212989107	0.0781	0.643038	20	1	0.05	0.0108077	4.62632
hsa-miR-1273h-5p	AluSp	TATDN3	1	212988972	212988992	-	rs6700544	212988989	0.2421	1.33245	20	1	0.05	0.0108077	4.62632
hsa-miR-1273h-5p	AluSg4	TAF1A	1	222731466	222731485	-	rs188685889	222731476	0.0118	0.248073	19	1	0.0526316	0.00817439	6.4386
hsa-miR-1273h-5p	FLAM_C	C1orf55	1	226171291	226171318	-	rs76220707	226171303	0.0293	0.384055	27	1	0.037037	0.01	3.7037
hsa-miR-1273h-5p	AluSz	EFCAB2	1	245285446	245285466	-	rs190605466,rs148015871	245285452,245285464	0.0066,0.0416	0.199984507695607,0.458343920983114	20	2	0.1	0.0140244	7.13043
hsa-miR-4656	AluJr	BMP8A	1	39994474	39994498	-	rs941281	39994490	0.1476	0.948222	24	1	0.0416667	0.0085974	4.84643
hsa-miR-4656	AluSg	KIF14	1	200522173	200522194	-	rs147436210,rs139733981	200522176,200522178	0.082,0.0806	0.664698909131605,0.652187030811691	21	2	0.0952381	0.0137493	6.92674
hsa-miR-4656	FLAM_A	ENAH	1	225675956	225675977	-	rs189674624	225675956	5e-04	0.123051	21	1	0.047619	0.00731061	6.51369
hsa-miR-3922-5p	AluSg	SLC35E2B	1	1595120	1595145	-	rs149957037	1595130	-7e-04	0.00758793	25	1	0.04	0.00700607	5.70933
hsa-miR-3922-5p	AluSg	SLC35E2	1	1661030	1661055	-	rs138746687	1661040	0.0749	0.628107	25	1	0.04	0.00927022	4.31489
hsa-miR-6723-5p	AluSx1	C1orf210	1	43747697	43747717	+	rs182424448	43747710	2e-04	0.0877969	20	1	0.05	0.0100111	4.99444
hsa-miR-1587	AluSx3	EVI5	1	92978494	92978514	+	rs140950699	92978513	0.0447	0.469912	20	1	0.05	0.00645161	7.75
hsa-miR-1587	AluSq2	TPM3	1	154128659	154128683	+	rs187157168,rs4540651	154128664,154128672	0.0118,0.2537	0.248073181501857,1.37966859598266	24	2	0.0833333	0.00728051	11.4461
hsa-miR-93-5p	AluSc	LRRC47	1	3697274	3697300	+	rs2996428	3697291	0.0789	0.645169	26	1	0.0384615	0.0115207	3.33846
hsa-miR-93-5p	AluSx3	KIAA0562	1	3729140	3729162	+	rs41307041	3729144	5e-04	0.123051	22	1	0.0454545	0.00963565	4.71733
hsa-miR-93-5p	AluSg	NOL9	1	6582682	6582704	+	rs138402566	6582683	0.0098	0.213625	22	1	0.0454545	0.0102063	4.45356
hsa-miR-93-5p	AluJb	TNFRSF9	1	7980454	7980476	+	rs9658043	7980472	0.0176	0.299033	22	1	0.0454545	0.00725222	6.26768
hsa-miR-93-5p	AluSx3	NMNAT1	1	10043449	10043471	+	rs6664208	10043458	0.0457	0.475119	22	1	0.0454545	0.00715052	6.35682
hsa-miR-93-5p	AluY	FBXO6	1	11734098	11734120	+	rs28924116	11734103	0.0176	0.299033	22	1	0.0454545	0.011976	3.79545
hsa-miR-93-5p	AluSx1	TNFRSF1B	1	12267703	12267725	+	rs17880332	12267706	0.006	0.184359	22	1	0.0454545	0.0104545	4.34783
hsa-miR-93-5p	AluSc	C1orf151	1	19954914	19954936	+	rs112406717	19954916	0.408	2.03587	22	1	0.0454545	0.00931587	4.87926
hsa-miR-93-5p	AluSc	HTR1D	1	23519071	23519093	+	rs146495973	23519085	0.0066	0.199985	22	1	0.0454545	0.00503778	9.02273
hsa-miR-93-5p	AluSx	PHACTR4	1	28823801	28823823	+	rs10158213	28823814	0.0293	0.384055	22	1	0.0454545	0.00628272	7.23485
hsa-miR-93-5p	AluSz	ZBTB8B	1	32953179	32953201	+	rs146091322	32953182	0.0176	0.299033	22	1	0.0454545	0.0057377	7.92208
hsa-miR-93-5p	AluSx	C1orf212	1	35319322	35319344	+	rs7533744	35319323	0.0366	0.426211	22	1	0.0454545	0.00880645	5.16151
hsa-miR-93-5p	AluSx1	CLSPN	1	36200017	36200039	+	rs149185937	36200020	0.0274	0.361275	22	1	0.0454545	0.00479015	9.48918
hsa-miR-93-5p	AluSx3	PPIEL	1	40022444	40022466	+	rs10158251	40022460	0.0409	0.456646	22	1	0.0454545	0.00917431	4.95455
hsa-miR-93-5p	AluSx1	C1orf210	1	43747672	43747694	+	rs11210828	43747683	0.0465	0.476983	22	1	0.0454545	0.0100111	4.5404
hsa-miR-93-5p	AluSp	STIL	1	47716228	47716250	+	rs11211487	47716231	0.4144	2.06476	22	1	0.0454545	0.00902708	5.03535
hsa-miR-93-5p	AluSx	ZYG11A	1	53359173	53359195	+	rs187221473	53359177	0.0044	0.141296	22	1	0.0454545	0.00618047	7.35455
hsa-miR-93-5p	AluSx	EVI5	1	92976739	92976764	+	rs114760073	92976742	0.0874	0.690488	25	1	0.04	0.00645161	6.2
hsa-miR-93-5p	AluSg	TRIM45	1	117654300	117654322	+	rs188927891	117654301	5e-04	0.123051	22	1	0.0454545	0.0128	3.55114
hsa-miR-93-5p	AluSc	GNRHR2	1	145514851	145514873	+	rs182439739	145514853	-6e-04	0.0361474	22	1	0.0454545	0.00463481	9.80721
hsa-miR-93-5p	AluSq	SLAMF7	1	160723978	160724000	+	rs181992092	160723987	5e-04	0.123051	22	1	0.0454545	0.0140759	3.22925
hsa-miR-93-5p	AluY	TOR1AIP2	1	179811916	179811938	+	rs6659939	179811936	0.065	0.582504	22	1	0.0454545	0.00720839	6.30579
hsa-miR-93-5p	AluSx	MR1	1	181025992	181026014	+	rs141584044	181025993	0.0031	0.128106	22	1	0.0454545	0.00929117	4.89223
hsa-miR-93-5p	AluSx	LOC730227	1	203268902	203268924	+	rs112293230	203268910	0.0149	0.267812	22	1	0.0454545	0.00740741	6.13636
hsa-miR-93-5p	AluSc	LAX1	1	203745182	203745204	+	rs10900475	203745184	-0.0031	0.00239637	22	1	0.0454545	0.0101735	4.46791
hsa-miR-93-5p	AluSc	PIK3C2B	1	204392314	204392336	+	rs187146402	204392315	-0.0024	0.00575925	22	1	0.0454545	0.00720072	6.3125
hsa-miR-93-5p	AluSg	RD3	1	211650535	211650557	+	rs148459523	211650551	0.0118	0.248073	22	1	0.0454545	0.00755768	6.01435
hsa-miR-93-5p	AluSq10	FLVCR1	1	213070096	213070118	+	rs180682689	213070098	-6e-04	0.0361474	22	1	0.0454545	0.0105521	4.30761
hsa-miR-93-5p	AluSp	ANGEL2	1	213167361	213167383	+	rs190028528	213167367	0.0127	0.258294	22	1	0.0454545	0.00454704	9.9965
hsa-miR-93-5p	AluSq2	C1orf55	1	226171684	226171706	+	rs144568055	226171690	2e-04	0.0877969	22	1	0.0454545	0.01	4.54545
hsa-miR-93-5p	AluSx	IBA57	1	228367593	228367615	+	rs7354887	228367599	0.0341	0.403041	22	1	0.0454545	0.0096382	4.71608
hsa-miR-93-5p	AluSg	B3GALNT2	1	235611262	235611284	+	rs140720143	235611264	0.006	0.184359	22	1	0.0454545	0.0103748	4.38123
hsa-miR-93-5p	AluSx1	GNG4	1	235712229	235712251	+	rs7525328	235712235	0.24	1.32437	22	1	0.0454545	0.011302	4.02182
hsa-miR-93-5p	AluSx	FAM36A	1	245007796	245007818	+	rs149571617	245007799	5e-04	0.123051	22	1	0.0454545	0.00797448	5.7
hsa-miR-93-5p	AluY	TRIM58	1	248041199	248041221	+	rs150874607	248041202	0.2148	1.22346	22	1	0.0454545	0.0101453	4.48034
hsa-miR-6816-5p	AluY	ZBTB8A	1	33068377	33068400	-	rs140295961	33068395	0.2111	1.20711	23	1	0.0434783	0.00688156	6.31808
hsa-miR-4452	AluJr	MMACHC	1	45976144	45976166	+	rs882803	45976147	0.0917	0.703778	22	1	0.0454545	0.00971922	4.67677
hsa-miR-4452	AluSg7	F3	1	94995407	94995429	+	rs841691	94995411	0.0528	0.521146	22	1	0.0454545	0.00926641	4.9053
hsa-miR-4452	AluJr	ZNF670	1	247199732	247199754	+	rs113541907	247199751	0.0311	0.393534	22	1	0.0454545	0.0152236	2.9858
hsa-miR-6736-5p	AluY	DFFA	1	10521930	10521956	-	rs11588506	10521951	0.0296	0.386715	26	1	0.0384615	0.0136656	2.81448
hsa-miR-6736-5p	AluSx	RHBDL2	1	39351641	39351667	-	rs9439088	39351659	0.2147	1.2231	26	1	0.0384615	0.0071736	5.36154
hsa-miR-6736-5p	AluSx	INADL	1	62627029	62627055	-	rs12562124	62627033	0.3087	1.60475	26	1	0.0384615	0.00770777	4.98997
hsa-miR-6736-5p	AluSg	RTCD1	1	100757504	100757528	-	rs192786853	100757515	-7e-04	0.00758793	24	1	0.0416667	0.0102686	4.05769
hsa-miR-6736-5p	AluJr	GSTM3	1	110277816	110277842	-	rs55976937	110277837	0.0091	0.204944	26	1	0.0384615	0.00741198	5.1891
hsa-miR-6736-5p	AluSc8	LOC100129269	1	112141846	112141872	-	rs192460333	112141872	2e-04	0.0877969	26	1	0.0384615	0.00642792	5.98352
hsa-miR-6736-5p	AluSz6	COPA	1	160259399	160259425	-	rs146809087	160259418	0.0983	0.737596	26	1	0.0384615	0.00700637	5.48951
hsa-miR-6736-5p	AluY	ZNF669	1	247263305	247263331	-	rs113546795	247263311	0.1036	0.758854	26	1	0.0384615	0.0194175	1.98077
hsa-miR-764	AluSz	PQLC2	1	19655471	19655494	+	rs116268707,rs12062013	19655472,19655486	0.0118,0.0525	0.248073181501857,0.52047159109454	23	2	0.0869565	0.0167428	5.19368
hsa-miR-764	AluSz6	C1orf130	1	24934209	24934234	+	rs56383591,rs57853660	24934213,24934223	0.2364,0.2364	1.3095766650682,1.3095766650682	25	2	0.08	0.0184358	4.33939
hsa-miR-764	AluSz	FAM76A	1	28088329	28088353	+	rs185312813	28088345	0.0066	0.199985	24	1	0.0416667	0.00429	9.7125
hsa-miR-764	AluSg7	F3	1	94995488	94995509	+	rs841692	94995491	0.0377	0.431785	21	1	0.047619	0.00926641	5.13889
hsa-miR-764	AluSq	SLAMF7	1	160724097	160724120	+	rs112364762	160724102	0.006	0.184359	23	1	0.0434783	0.0140759	3.08885
hsa-miR-764	AluY	TOR1AIP2	1	179812040	179812062	+	rs146530735,rs114571105	179812043,179812047	2e-04,0.0176	0.0877969207975495,0.299033149082022	22	2	0.0909091	0.00720839	12.6116
hsa-miR-764	AluSx	LOC730227	1	203269046	203269071	+	rs4997983	203269052	0.1211	0.8342	25	1	0.04	0.00740741	5.4
hsa-miR-764	AluSx	MDM4	1	204524846	204524871	+	rs183736459	204524850	5e-04	0.123051	25	1	0.04	0.00948092	4.219
hsa-miR-764	AluY	CR1	1	207813610	207813630	-	rs147511910	207813626	0.0293	0.384055	20	1	0.05	0.00976231	5.12174
hsa-miR-6866-3p	AluSc	F11R	1	160965314	160965339	+	rs61803665	160965335	0.0991	0.74323	25	1	0.04	0.00655738	6.1
hsa-miR-6511b-3p	AluSz	CLSPN	1	36201744	36201766	+	rs138774266	36201751	2e-04	0.0877969	22	1	0.0454545	0.00479015	9.48918
hsa-miR-6511b-3p	AluSp	MR1	1	181027071	181027093	+	rs7541386	181027086	0.1214	0.837084	22	1	0.0454545	0.00929117	4.89223
hsa-miR-6511b-3p	AluSg	RD3	1	211650721	211650743	+	rs184074454,rs12076715	211650726,211650729	0.0044,0.0956	0.141296295064062,0.72444158052792	22	2	0.0909091	0.00755768	12.0287
hsa-miR-887-5p	AluSp	NSL1	1	212905881	212905898	-	rs113280076,rs2501836	212905887,212905898	0.0263,0.1176	0.357409433873852,0.823179160147805	17	2	0.117647	0.00662199	17.7661
hsa-miR-7107-5p	AluSp	PHACTR4	1	28825676	28825697	-	rs184976521	28825684	2e-04	0.0877969	21	1	0.047619	0.00628272	7.57937
hsa-miR-7107-5p	AluJr	BMP8A	1	39994567	39994588	-	rs193191945	39994573	-6e-04	0.0361474	21	1	0.047619	0.0085974	5.53878
hsa-miR-7107-5p	AluSg	KIF14	1	200522262	200522287	-	rs6667775,rs112727234	200522269,200522285	0.0019,0.0792	0.125830078267191,0.646335435815085	25	2	0.08	0.0137493	5.81846
hsa-miR-4772-3p	AluSz6	SLC35E2	1	1663598	1663624	+	rs66653340,rs145922594	1663605,1663613	0.2825,2e-04	1.4964502297104,0.0877969207975495	26	2	0.0769231	0.00927022	8.29787
hsa-miR-4772-3p	AluSz	TPRG1L	1	3546203	3546230	+	rs28712325	3546219	0.3003	1.57106	27	1	0.037037	0.00982318	3.77037
hsa-miR-4772-3p	AluSx3	KIAA0562	1	3729325	3729347	+	rs192827856	3729335	2e-04	0.0877969	22	1	0.0454545	0.00963565	4.71733
hsa-miR-4772-3p	AluSz	PLEKHG5	1	6526774	6526801	+	rs12735472	6526780	0.0188	0.307246	27	1	0.037037	0.0101971	3.6321
hsa-miR-4772-3p	AluSg	FHAD1	1	15724543	15724570	+	rs10927779	15724550	0.0235	0.343701	27	1	0.037037	0.0126227	2.93416
hsa-miR-4772-3p	AluJb	C1orf130	1	24935303	24935330	+	rs143214801	24935325	0.0118	0.248073	27	1	0.037037	0.0184358	2.00898
hsa-miR-4772-3p	AluSx1	KPNA6	1	32641623	32641650	+	rs60699151	32641640	0.0467	0.489171	27	1	0.037037	0.00616958	6.00317
hsa-miR-4772-3p	AluJb	PSMB2	1	36067854	36067876	+	rs12082263	36067858	0.5804	2.90215	22	1	0.0454545	0.0112752	4.03139
hsa-miR-4772-3p	AluSz	CCDC163P	1	45960532	45960559	+	rs191193977	45960548	2e-04	0.0877969	27	1	0.037037	0.00644641	5.74537
hsa-miR-4772-3p	AluSx1	CC2D1B	1	52817472	52817499	+	rs138728202	52817492	0.0127	0.258294	27	1	0.037037	0.00888585	4.16809
hsa-miR-4772-3p	AluSq2	TGFBR3	1	92266556	92266583	+	rs112767346,rs141982657	92266565,92266572	0.0293,0.0066	0.38405476421687,0.199984507695607	27	2	0.0740741	0.0309278	2.39506
hsa-miR-4772-3p	AluSx3	EVI5	1	92978621	92978648	+	rs111331978	92978636	2e-04	0.0877969	27	1	0.037037	0.00645161	5.74074
hsa-miR-4772-3p	AluSx1	ATP5F1	1	112004439	112004466	+	rs11587579	112004446	0.0066	0.199985	27	1	0.037037	0.00770077	4.80952
hsa-miR-4772-3p	AluSg	TRIM45	1	117654486	117654512	+	rs10923208	117654501	0.2502	1.36652	26	1	0.0384615	0.0128	3.00481
hsa-miR-4772-3p	AluSq	TPM3	1	154138181	154138208	+	rs6672584	154138202	0.1795	1.08029	27	1	0.037037	0.00473624	7.81992
hsa-miR-4772-3p	AluJb	HSD17B7	1	162782389	162782411	+	rs2805052	162782394	0.0351	0.422294	22	1	0.0454545	0.00251256	18.0909
hsa-miR-4772-3p	AluSq2	TOR1AIP1	1	179888315	179888342	+	rs144993835	179888331	0.0044	0.141296	27	1	0.037037	0.00816549	4.5358
hsa-miR-4772-3p	AluSx3	IPO9	1	201851476	201851503	+	rs2644134	201851492	0.1669	1.02661	27	1	0.037037	0.00958738	3.8631
hsa-miR-4772-3p	AluSx	LOC730227	1	203269109	203269136	+	rs12060818	203269115	0.363	1.83764	27	1	0.037037	0.00740741	5
hsa-miR-4772-3p	AluJb	MDM4	1	204525740	204525767	+	rs151279066	204525760	2e-04	0.0877969	27	1	0.037037	0.00948092	3.90648
hsa-miR-4772-3p	AluJo	NSL1	1	212906695	212906717	+	rs115111232	212906699	0.0118	0.248073	22	1	0.0454545	0.00662199	6.86418
hsa-miR-4772-3p	AluSx	ENAH	1	225678198	225678219	+	rs143498561	225678211	8e-04	0.124315	21	1	0.047619	0.00731061	6.51369
hsa-miR-4772-3p	AluSx	MAP1LC3C	1	242159137	242159164	+	rs28434595	242159143	0.0235	0.343701	27	1	0.037037	0.0118871	3.11574
hsa-miR-4783-3p	AluJb	PHACTR4	1	28826195	28826218	-	rs149110482	28826203	-6e-04	0.0361474	23	1	0.0434783	0.00628272	6.92029
hsa-miR-6734-3p	AluSg	TRIM45	1	117654412	117654434	+	rs1289661	117654422	0.0605	0.557063	22	1	0.0454545	0.0128	3.55114
hsa-miR-892a	AluSx3	KIAA0562	1	3730377	3730401	+	rs190570178	3730383	0.006	0.184359	24	1	0.0416667	0.00963565	4.32422
hsa-miR-1304-3p	AluJo	SLC35E2	1	1661454	1661475	+	rs193002850	1661454	2e-04	0.0877969	21	1	0.047619	0.00927022	5.13678
hsa-miR-1304-3p	AluSz6	SLC35E2	1	1663607	1663628	+	rs145922594	1663613	2e-04	0.0877969	21	1	0.047619	0.00927022	5.13678
hsa-miR-1304-3p	AluJb	KIAA1751	1	1886148	1886169	+	rs142903031	1886155	0.0176	0.299033	21	1	0.047619	0.011479	4.14835
hsa-miR-1304-3p	AluSz	TPRG1L	1	3546213	3546234	+	rs28712325,rs186800166	3546219,3546234	0.3003,0.0094	1.57106060530666,0.211971688026541	21	2	0.0952381	0.00982318	9.69524
hsa-miR-1304-3p	AluSx3	KIAA0562	1	3730382	3730404	+	rs190570178	3730383	0.006	0.184359	22	1	0.0454545	0.00963565	4.71733
hsa-miR-1304-3p	AluSc	NMNAT1	1	10043088	10043111	+	rs7514461	10043111	0.0983	0.737596	23	1	0.0434783	0.00715052	6.08043
hsa-miR-1304-3p	AluY	FBXO6	1	11734287	11734308	+	rs1140272	11734293	0.5479	2.71711	21	1	0.047619	0.011976	3.97619
hsa-miR-1304-3p	AluJo	MRTO4	1	19585998	19586018	+	rs9426686	19586015	0.1541	0.974362	20	1	0.05	0.0130971	3.81765
hsa-miR-1304-3p	AluJb	C1orf130	1	24935313	24935334	+	rs143214801	24935325	0.0118	0.248073	21	1	0.047619	0.0184358	2.58297
hsa-miR-1304-3p	AluSc	C1orf135	1	26161034	26161055	+	rs7555012	26161037	0.1358	0.899336	21	1	0.047619	0.0101317	4.7
hsa-miR-1304-3p	AluSc	LIN28A	1	26755583	26755604	+	rs189937738	26755604	5e-04	0.123051	21	1	0.047619	0.00550459	8.65079
hsa-miR-1304-3p	AluSg	PHACTR4	1	28825506	28825527	+	rs12141672	28825523	0.061	0.558697	21	1	0.047619	0.00628272	7.57937
hsa-miR-1304-3p	AluSx1	KPNA6	1	32641633	32641654	+	rs60699151	32641640	0.0467	0.489171	21	1	0.047619	0.00616958	7.71837
hsa-miR-1304-3p	AluSz	CCDC163P	1	45960542	45960563	+	rs191193977	45960548	2e-04	0.0877969	21	1	0.047619	0.00644641	7.3869
hsa-miR-1304-3p	AluY	L1TD1	1	62677563	62677584	+	rs12137570,rs113922359	62677568,62677569	0.1328,0.0117	0.88638847398583,0.217728701894929	21	2	0.0952381	0.0313808	3.03492
hsa-miR-1304-3p	AluSq2	TGFBR3	1	92266566	92266587	+	rs141982657	92266572	0.0066	0.199985	21	1	0.047619	0.0309278	1.53968
hsa-miR-1304-3p	AluSx3	EVI5	1	92978631	92978652	+	rs111331978	92978636	2e-04	0.0877969	21	1	0.047619	0.00645161	7.38095
hsa-miR-1304-3p	AluSg	TRIM45	1	117654495	117654516	+	rs10923208	117654501	0.2502	1.36652	21	1	0.047619	0.0128	3.72024
hsa-miR-1304-3p	AluSq	TPM3	1	154138191	154138212	+	rs6672584	154138202	0.1795	1.08029	21	1	0.047619	0.00473624	10.0542
hsa-miR-1304-3p	AluJb	IL6R	1	154439250	154439271	+	rs142901087	154439267	0.0235	0.343701	21	1	0.047619	0.00549666	8.66327
hsa-miR-1304-3p	AluSq2	ADAMTS4	1	161160067	161160090	+	rs148880389	161160074	-6e-04	0.0361474	23	1	0.0434783	0.00647482	6.71498
hsa-miR-1304-3p	AluJb	HSD17B7	1	162782394	162782415	+	rs2805052	162782394	0.0351	0.422294	21	1	0.047619	0.00251256	18.9524
hsa-miR-1304-3p	AluSx3	IPO9	1	201851486	201851507	+	rs2644134	201851492	0.1669	1.02661	21	1	0.047619	0.00958738	4.96685
hsa-miR-1304-3p	AluSc	PIK3C2B	1	204392496	204392523	+	rs187242976	204392505	-6e-04	0.0361474	27	1	0.037037	0.00720072	5.14352
hsa-miR-1304-3p	AluJb	MDM4	1	204525750	204525771	+	rs151279066	204525760	2e-04	0.0877969	21	1	0.047619	0.00948092	5.02262
hsa-miR-1304-3p	AluY	PIGR	1	207102859	207102880	+	rs190552746	207102879	-0.0056	0.000219871	21	1	0.047619	0.00723831	6.57875
hsa-miR-1304-3p	AluSg4	FLVCR1	1	213070437	213070458	+	rs12567976	213070458	0.1742	1.05905	21	1	0.047619	0.0105521	4.51274
hsa-miR-1304-3p	AluSx	FLVCR1	1	213070790	213070811	+	rs143656000	213070796	5e-04	0.123051	21	1	0.047619	0.0105521	4.51274
hsa-miR-1304-3p	AluY	BPNT1	1	220231444	220231465	+	rs2647465	220231447	0.0317	0.395339	21	1	0.047619	0.00954479	4.98901
hsa-miR-1304-3p	AluSx	ENAH	1	225678202	225678223	+	rs143498561	225678211	8e-04	0.124315	21	1	0.047619	0.00731061	6.51369
hsa-miR-4707-5p	AluY	TRIM58	1	248041413	248041443	+	rs45445998,rs190641290	248041417,248041426	0.08,2e-04	0.649674713267583,0.0877969207975495	30	2	0.0666667	0.0101453	6.57117
hsa-miR-6125	AluJr	FLJ37453	1	16163332	16163351	-	rs148753642	16163345	2e-04	0.0877969	19	1	0.0526316	0.0130015	4.04812
hsa-miR-7703	AluSg	SLC35E2B	1	1594944	1594966	-	rs113078172	1594952	0.2597	1.40465	22	1	0.0454545	0.00700607	6.48788
hsa-miR-7703	AluSx	KIAA0562	1	3729849	3729871	-	rs181659069	3729854	2e-04	0.0877969	22	1	0.0454545	0.00963565	4.71733
hsa-miR-7703	AluSx1	NMNAT1	1	10044140	10044162	-	rs189692694	10044144	-6e-04	0.0361474	22	1	0.0454545	0.00715052	6.35682
hsa-miR-7703	AluY	DFFA	1	10521946	10521968	-	rs11588506	10521951	0.0296	0.386715	22	1	0.0454545	0.0136656	3.3262
hsa-miR-7703	AluJr	AKR7L	1	19592839	19592861	-	rs149203185,rs4912060	19592843,19592844	-6e-04,0.2895	0.0361473609720785,1.52612890563613	22	2	0.0909091	0.0131675	6.90404
hsa-miR-7703	AluSp	C1orf151	1	19954606	19954628	-	rs150428021	19954611	0.0358	0.424318	22	1	0.0454545	0.00931587	4.87926
hsa-miR-7703	AluSx1	LIN28A	1	26755068	26755090	-	rs34787247	26755073	0.0248	0.348972	22	1	0.0454545	0.00550459	8.25758
hsa-miR-7703	AluSp	PHACTR4	1	28825682	28825704	-	rs184976521	28825684	2e-04	0.0877969	22	1	0.0454545	0.00628272	7.23485
hsa-miR-7703	AluSx	RHBDL2	1	39351657	39351679	-	rs9439088	39351659	0.2147	1.2231	22	1	0.0454545	0.0071736	6.33636
hsa-miR-7703	AluJr	BMP8A	1	39994410	39994432	-	rs12031730	39994415	0.3415	1.74388	22	1	0.0454545	0.0085974	5.28701
hsa-miR-7703	AluSg	ZYG11A	1	53359518	53359540	-	rs192251589	53359523	0.0048	0.142906	22	1	0.0454545	0.00618047	7.35455
hsa-miR-7703	FAM	EVI5	1	92975084	92975106	-	rs138177383	92975094	-6e-04	0.0361474	22	1	0.0454545	0.00645161	7.04545
hsa-miR-7703	AluSg	GCLM	1	94353061	94353083	-	rs182135965,rs17885169	94353065,94353070	0.0094,0.0235	0.211971688026541,0.343700852915547	22	2	0.0909091	0.00869121	10.4599
hsa-miR-7703	AluSz	KIAA1324	1	109748671	109748693	-	rs4970828	109748675	0.1072	0.776102	22	1	0.0454545	0.00530645	8.56591
hsa-miR-7703	AluSc8	LOC100129269	1	112141862	112141884	-	rs192460333	112141872	2e-04	0.0877969	22	1	0.0454545	0.00642792	7.07143
hsa-miR-7703	AluSz6	GNRHR2	1	145512885	145512907	-	rs184562575	145512899	-6e-04	0.0361474	22	1	0.0454545	0.00463481	9.80721
hsa-miR-7703	AluSz	SNX27	1	151669160	151669182	-	rs143936375	151669164	0.0162	0.271356	22	1	0.0454545	0.00693178	6.55742
hsa-miR-7703	AluSg	ATP8B2	1	154322584	154322606	-	rs192825286	154322595	0.0176	0.299033	22	1	0.0454545	0.00457457	9.93636
hsa-miR-7703	AluSx3	CD84	1	160513974	160513996	-	rs182509122	160513979	0.003	0.127784	22	1	0.0454545	0.0105147	4.32297
hsa-miR-7703	AluSx	CD84	1	160515813	160515835	-	rs6686346	160515813	0.2459	1.34816	22	1	0.0454545	0.0105147	4.32297
hsa-miR-7703	AluJb	MDM4	1	204520205	204520227	-	rs4951396,rs142975402	204520209,204520224	0.2469,2e-04	1.35156534903626,0.0877969207975495	22	2	0.0909091	0.00948092	9.58864
hsa-miR-7703	AluSx3	DSTYK	1	205115734	205115756	-	rs11808879	205115739	0.046	0.475785	22	1	0.0454545	0.00672601	6.75802
hsa-miR-6863	AluSz	LOC100131564	1	93791351	93791373	-	rs114683539	93791368	2e-04	0.0877969	22	1	0.0454545	0.023622	1.92424
hsa-miR-1244	AluSg	PHACTR4	1	28825449	28825472	+	rs12145964	28825457	0.0127	0.258294	23	1	0.0434783	0.00628272	6.92029
hsa-miR-6812-5p	AluSg	NOL9	1	6583170	6583193	+	rs2182870	6583183	0.0491	0.495943	23	1	0.0434783	0.0102063	4.25992
hsa-miR-564	AluSq2	TNFRSF9	1	7978322	7978341	-	rs12564367	7978325	0.366	1.85095	19	1	0.0526316	0.00725222	7.25731
hsa-miR-564	FLAM_C	TCEA3	1	23707685	23707703	-	rs650102	23707692	0.372	1.87702	18	1	0.0555556	0.00990099	5.61111
hsa-miR-564	AluSx1	CLDN19	1	43199019	43199040	-	rs112310775	43199024	0.0161	0.271083	21	1	0.047619	0.00684685	6.95489
hsa-miR-367-3p	AluSg	SLC35E2B	1	1594948	1594968	-	rs113078172	1594952	0.2597	1.40465	20	1	0.05	0.00700607	7.13667
hsa-miR-367-3p	AluSx	KIAA0562	1	3729852	3729873	-	rs181659069	3729854	2e-04	0.0877969	21	1	0.047619	0.00963565	4.94196
hsa-miR-367-3p	AluSp	C1orf151	1	19954610	19954630	-	rs150428021	19954611	0.0358	0.424318	20	1	0.05	0.00931587	5.36719
hsa-miR-367-3p	AluSg	ATP8B2	1	154322587	154322608	-	rs192825286	154322595	0.0176	0.299033	21	1	0.047619	0.00457457	10.4095
hsa-miR-367-3p	AluSx3	DSTYK	1	205115738	205115758	-	rs11808879	205115739	0.046	0.475785	20	1	0.05	0.00672601	7.43382
hsa-miR-4437	AluJr	H6PD	1	9328203	9328223	+	rs9434747	9328211	0.1187	0.826263	20	1	0.05	0.0151562	3.29898
hsa-miR-4437	AluJb	C1orf212	1	35319943	35319963	+	rs115950615	35319945	5e-04	0.123051	20	1	0.05	0.00880645	5.67766
hsa-miR-4437	AluJr	PSMB2	1	36065641	36065662	+	rs140449211	36065658	0.0118	0.248073	21	1	0.047619	0.0112752	4.22336
hsa-miR-4437	AluJb	L1TD1	1	62677845	62677865	+	rs12755711	62677845	0.0923	0.707017	20	1	0.05	0.0313808	1.59333
hsa-miR-4738-3p	AluSc8	MFSD4	1	205570792	205570811	-	rs146232060	205570797	0.0118	0.248073	19	1	0.0526316	0.00895401	5.87799
hsa-miR-876-3p	AluSp	KANK4	1	62702536	62702558	-	rs140972744	62702543	0.0016	0.125485	22	1	0.0454545	0.0094697	4.8
hsa-miR-3922-3p	FLAM_C	RAB3B	1	52378150	52378172	+	rs77817029	52378157	-6e-04	0.0361474	22	1	0.0454545	0.00818645	5.55241
hsa-miR-3922-3p	AluJb	TOR1AIP2	1	179810654	179810678	+	rs143467176	179810676	2e-04	0.0877969	24	1	0.0416667	0.00720839	5.7803
hsa-miR-3922-3p	AluJr	TOR1AIP2	1	179829388	179829410	+	rs111313362	179829392	0.1153	0.81067	22	1	0.0454545	0.00712919	6.37583
hsa-miR-3922-3p	AluSz6	GNG4	1	235713875	235713894	+	rs112649166	235713894	0.0293	0.384055	19	1	0.0526316	0.011302	4.65684
hsa-miR-509-5p	AluJo	SLC35E2	1	1661453	1661472	+	rs193002850	1661454	2e-04	0.0877969	19	1	0.0526316	0.00927022	5.67749
hsa-miR-509-5p	AluJb	KIAA1751	1	1886147	1886166	+	rs142903031	1886155	0.0176	0.299033	19	1	0.0526316	0.011479	4.58502
hsa-miR-509-5p	AluJb	IL6R	1	154439249	154439268	+	rs142901087	154439267	0.0235	0.343701	19	1	0.0526316	0.00549666	9.57519
hsa-miR-4313	AluSx3	KIAA0562	1	3729331	3729352	+	rs192827856	3729335	2e-04	0.0877969	21	1	0.047619	0.00963565	4.94196
hsa-miR-29b-1-5p	AluJr	H6PD	1	9328083	9328108	+	rs57355294	9328086	0.0796	0.647709	25	1	0.04	0.0151562	2.63918
hsa-miR-1343-3p	AluJo	SLC35E2	1	1661431	1661457	+	rs193002850	1661454	2e-04	0.0877969	26	1	0.0384615	0.00927022	4.14894
hsa-miR-1343-3p	AluJr	H6PD	1	9328204	9328227	+	rs9434747	9328211	0.1187	0.826263	23	1	0.0434783	0.0151562	2.86868
hsa-miR-1343-3p	AluJb	C1orf212	1	35319944	35319967	+	rs115950615	35319945	5e-04	0.123051	23	1	0.0434783	0.00880645	4.9371
hsa-miR-1343-3p	AluJr	PSMB2	1	36065641	36065666	+	rs140449211	36065658	0.0118	0.248073	25	1	0.04	0.0112752	3.54762
hsa-miR-1343-3p	AluY	L1TD1	1	62677543	62677566	+	rs41305850,rs41296165	62677554,62677562	0.0717,0.0671	0.613571176617938,0.588626089297179	23	2	0.0869565	0.0313808	2.77101
hsa-miR-1343-3p	AluJr	ZNHIT6	1	86119350	86119375	+	rs180679728	86119359	0.0044	0.141296	25	1	0.04	0.00755124	5.29714
hsa-miR-1343-3p	AluY	GNRHR2	1	145512059	145512082	+	rs192500658	145512060	0.006	0.184359	23	1	0.0434783	0.00463481	9.38081
hsa-miR-1343-3p	AluSz	FAM129A	1	184762596	184762619	+	rs526024	184762603	0.0198	0.312629	23	1	0.0434783	0.0086185	5.04476
hsa-miR-1343-3p	AluSx	DEGS1	1	224380662	224380685	+	rs183946356	224380675	0.0118	0.248073	23	1	0.0434783	0.0135135	3.21739
hsa-miR-1343-3p	AluJo	IBA57	1	228366181	228366211	+	rs12034268	228366187	0.0712	0.612026	30	1	0.0333333	0.0096382	3.45846
hsa-miR-3166	AluJb	TNFRSF9	1	7977828	7977850	+	rs148561752	7977831	0.0048	0.142906	22	1	0.0454545	0.00725222	6.26768
hsa-miR-216a-5p	AluSq	IL23R	1	67725578	67725602	+	rs113767217	67725583	0.0066	0.199985	24	1	0.0416667	0.00715137	5.82639
hsa-miR-216a-5p	AluSz6	GNG4	1	235714032	235714056	+	rs59100223	235714042	0.3576	1.81409	24	1	0.0416667	0.011302	3.68667
hsa-miR-514a-5p	AluJo	IPP	1	46165356	46165383	-	rs139987753	46165371	0.006	0.184359	27	1	0.037037	0.00731113	5.06584
hsa-miR-514a-5p	AluSx	CD84	1	160515886	160515908	-	rs140199903	160515898	0.0094	0.211972	22	1	0.0454545	0.0105147	4.32297
hsa-miR-3190-5p	AluSq2	TNFRSF9	1	7978234	7978257	-	rs74989011,rs113387037	7978234,7978235	0.0396,0.0677	0.440203528723482,0.591174439285054	23	2	0.0869565	0.00725222	11.9903
hsa-miR-3190-5p	AluSx3	SLC25A34	1	16067377	16067395	-	rs11583852	16067380	0.1982	1.15608	18	1	0.0555556	0.00857287	6.48039
hsa-miR-3190-5p	AluSx1	ECE1	1	21545272	21545295	-	rs147642303	21545291	2e-04	0.0877969	23	1	0.0434783	0.00997046	4.36071
hsa-miR-3190-5p	AluSq10	MYOM3	1	24383047	24383070	-	rs182891589	24383055	0.006	0.184359	23	1	0.0434783	0.0113379	3.83478
hsa-miR-3190-5p	AluSx	PSMB2	1	36066860	36066883	-	rs146114126	36066864	-0.0024	0.00575925	23	1	0.0434783	0.0112752	3.85611
hsa-miR-3190-5p	AluSq2	BMP8B	1	40224087	40224110	-	rs804252,rs6681443	40224087,40224098	0.065,0.006	0.58250395907206,0.184359372220502	23	2	0.0869565	0.00639854	13.5901
hsa-miR-3190-5p	AluSz6	ZNHIT6	1	86117109	86117132	-	rs13376192	86117122	0.076	0.637167	23	1	0.0434783	0.00755124	5.75776
hsa-miR-3190-5p	AluSg4	FLG2	1	152321810	152321834	-	rs115206579	152321831	0.0749	0.628107	24	1	0.0416667	0.00640683	6.50347
hsa-miR-3190-5p	AluSz	SLAMF6	1	160455031	160455054	-	rs142563950	160455031	-2e-04	0.0367755	23	1	0.0434783	0.0113298	3.83753
hsa-miR-3190-5p	AluSx1	FAM20B	1	179042646	179042669	-	rs182478617	179042647	5e-04	0.123051	23	1	0.0434783	0.00972191	4.47219
hsa-miR-3190-5p	AluSg	KIF14	1	200522259	200522283	-	rs150812717,rs6667775	200522260,200522269	2e-04,0.0019	0.0877969207975495,0.125830078267191	24	2	0.0833333	0.0137493	6.0609
hsa-miR-3190-5p	AluSg	MDM4	1	204521640	204521663	-	rs191287694	204521640	0.006	0.184359	23	1	0.0434783	0.00948092	4.58587
hsa-miR-3190-5p	AluSx	MDM4	1	204526718	204526741	-	rs12118859	204526721	0.1883	1.11458	23	1	0.0434783	0.00948092	4.58587
hsa-miR-3190-5p	AluSc	IBA57	1	228365378	228365401	-	rs79361418	228365392	0.0245	0.348215	23	1	0.0434783	0.0096382	4.51104
hsa-miR-1183	AluSx	FLVCR1	1	213070782	213070808	+	rs143656000	213070796	5e-04	0.123051	26	1	0.0384615	0.0105521	3.6449
hsa-miR-3652	AluSx1	SLC35E2	1	1663298	1663317	+	rs145110109	1663300	-0.0024	0.00575925	19	1	0.0526316	0.00927022	5.67749
hsa-miR-3652	AluSz6	SLC35E2	1	1663639	1663655	+	rs180913445	1663643	0.006	0.184359	16	1	0.0625	0.00927022	6.74202
hsa-miR-3652	AluSq	IL28RA	1	24481350	24481369	+	rs7532647	24481351	0.0553	0.528967	19	1	0.0526316	0.0151362	3.47719
hsa-miR-3652	AluSx3	PHACTR4	1	28824463	28824482	+	rs150781545	28824467	0.0456	0.474747	19	1	0.0526316	0.00628272	8.37719
hsa-miR-3652	AluSg4	RBBP4	1	33148327	33148346	+	rs190184622	33148335	2e-04	0.0877969	19	1	0.0526316	0.00630188	8.35173
hsa-miR-3652	AluSx	C1orf212	1	35319539	35319558	+	rs11263953	35319550	0.4803	2.37204	19	1	0.0526316	0.00880645	5.97648
hsa-miR-3652	AluY	MANEAL	1	38267171	38267195	+	rs140978204	38267188	0.0372	0.430361	24	1	0.0416667	0.00686892	6.06597
hsa-miR-3652	AluSq	INPP5B	1	38327358	38327376	+	rs111681950,rs148354502	38327358,38327359	0.1293,0.0052	0.8727942716112,0.143785526410484	18	2	0.111111	0.00741656	14.9815
hsa-miR-3652	AluSx3	PPIEL	1	40022662	40022682	+	rs182740697	40022663	-6e-04	0.0361474	20	1	0.05	0.00917431	5.45
hsa-miR-3652	AluSz	ATPAF1	1	47100237	47100261	+	rs185062225	47100247	0.0066	0.199985	24	1	0.0416667	0.00987817	4.21806
hsa-miR-3652	AluY	L1TD1	1	62677587	62677611	+	rs41312736,rs56210125	62677588,62677594	0.049,0.0392	0.495726201986802,0.435440488086509	24	2	0.0833333	0.0313808	2.65556
hsa-miR-3652	AluSz6	BCL10	1	85732517	85732536	+	rs113451594	85732519	0.0925	0.711082	19	1	0.0526316	0.00540541	9.73684
hsa-miR-3652	AluSc8	SLC16A4	1	110906203	110906222	+	rs185712869	110906205	5e-04	0.123051	19	1	0.0526316	0.00978261	5.38012
hsa-miR-3652	AluY	BCL2L15	1	114423198	114423222	+	rs11102692	114423205	0.0641	0.579793	24	1	0.0416667	0.00951497	4.37907
hsa-miR-3652	AluSq2	TPM3	1	154128665	154128681	+	rs4540651	154128672	0.2537	1.37967	16	1	0.0625	0.00728051	8.58456
hsa-miR-3652	AluSz	DAP3	1	155708718	155708737	+	rs1962247	155708721	0.0956	0.724442	19	1	0.0526316	0.00782269	6.72807
hsa-miR-3652	AluY	TIPRL	1	168161548	168161566	+	rs181726518	168161554	0.0117	0.217729	18	1	0.0555556	0.0179641	3.09259
hsa-miR-3652	AluSz	LOC100506023	1	173431552	173431571	+	rs191746870	173431552	2e-04	0.0877969	19	1	0.0526316	0.00763359	6.89474
hsa-miR-3652	AluSx	MR1	1	181026206	181026230	+	rs139670845	181026209	0.0022	0.126322	24	1	0.0416667	0.00929117	4.48454
hsa-miR-3652	AluSx	PRELP	1	203459035	203459059	+	rs147908048	203459051	5e-04	0.123051	24	1	0.0416667	0.0118568	3.51415
hsa-miR-3652	AluY	PIGR	1	207102847	207102866	+	rs139970317	207102850	0.0098	0.213625	19	1	0.0526316	0.00723831	7.27126
hsa-miR-3652	AluSx	FLVCR1	1	213070819	213070838	+	rs183774878	213070821	-0.0024	0.00575925	19	1	0.0526316	0.0105521	4.98776
hsa-miR-3652	AluSx	ENAH	1	225677601	225677625	+	rs145844582	225677623	0.0176	0.299033	24	1	0.0416667	0.00731061	5.69948
hsa-miR-3652	AluY	C1orf55	1	226172466	226172485	+	rs149192547	226172480	-6e-04	0.0361474	19	1	0.0526316	0.01	5.26316
hsa-miR-3652	AluY	C1orf229	1	247273844	247273860	+	rs10924921	247273848	0.07	0.608918	16	1	0.0625	0.0177646	3.51823
hsa-miR-3652	AluY	TRIM58	1	248041420	248041439	+	rs190641290	248041426	2e-04	0.0877969	19	1	0.0526316	0.0101453	5.18777
hsa-miR-500a-3p	AluSz	LOC400804	1	221504036	221504061	-	rs140042194	221504038	0.0497	0.499892	25	1	0.04	0.00887137	4.50889
hsa-miR-552-3p	AluY	TOR1AIP2	1	179812043	179812063	+	rs146530735,rs114571105	179812043,179812047	2e-04,0.0176	0.0877969207975495,0.299033149082022	20	2	0.1	0.00720839	13.8727
hsa-miR-891b	AluSx	ENAH	1	225678190	225678217	+	rs143498561	225678211	8e-04	0.124315	27	1	0.037037	0.00731061	5.0662
hsa-miR-1247-3p	AluY	ZBTB8A	1	33068226	33068248	-	rs184447366,rs150035899	33068238,33068245	0.0159,0.0164	0.27026740210688,0.272098940599652	22	2	0.0909091	0.00688156	13.2105
hsa-miR-1247-3p	AluSx	PSMB2	1	36066742	36066764	-	rs150743306,rs11264180	36066758,36066760	0.0235,0.5173	0.343700852915547,2.5557037874674	22	2	0.0909091	0.0112752	8.06277
hsa-miR-1247-3p	AluSc	MPL	1	43819203	43819225	-	rs182233357	43819223	0.0409	0.456646	22	1	0.0454545	0.0112293	4.04785
hsa-miR-1247-3p	AluY	SELRC1	1	53152194	53152216	-	rs190673958	53152214	0.0118	0.248073	22	1	0.0454545	0.0101597	4.47403
hsa-miR-1247-3p	AluSg	GCLM	1	94353101	94353123	-	rs190125748,rs17882741	94353108,94353120	0.003,0.0235	0.12778378962414,0.343700852915547	22	2	0.0909091	0.00869121	10.4599
hsa-miR-1247-3p	AluSq	MDM4	1	204522078	204522100	-	rs187081395	204522097	5e-04	0.123051	22	1	0.0454545	0.00948092	4.79432
hsa-miR-1247-3p	AluSx	DSTYK	1	205114720	205114753	-	rs113377198,rs141333991	205114735,205114748	0.0176,0.0254	0.299033149082022,0.354854162563528	33	2	0.0606061	0.00672601	9.0107
hsa-miR-1247-3p	AluY	CR1	1	207813538	207813560	-	rs56149234	207813556	0.2203	1.2457	22	1	0.0454545	0.00976231	4.65613
hsa-miR-1247-3p	AluSz	EFCAB2	1	245285275	245285297	-	rs145811898	245285275	0.0235	0.343701	22	1	0.0454545	0.0140244	3.24111
hsa-miR-1247-3p	AluY	ZNF669	1	247263362	247263383	-	rs189533241	247263380	0.0361	0.425206	21	1	0.047619	0.0194175	2.45238
hsa-miR-4653-3p	AluSg7	MMACHC	1	45975290	45975313	-	rs12021717	45975300	0.0591	0.552381	23	1	0.0434783	0.00971922	4.47343
hsa-miR-4653-3p	AluSq2	RAB7L1	1	205737732	205737754	-	rs11557080	205737739	0.3818	1.92031	22	1	0.0454545	0.0118846	3.82468
hsa-miR-4653-3p	AluSz	BPNT1	1	220231886	220231909	-	rs75954249	220231888	0.0054	0.144398	23	1	0.0434783	0.00954479	4.55518
hsa-miR-3152-5p	AluJr	MMACHC	1	45976133	45976158	+	rs882803	45976147	0.0917	0.703778	25	1	0.04	0.00971922	4.11556
hsa-miR-744-3p	AluJb	CLCC1	1	109473159	109473197	+	rs112731274	109473160	5e-04	0.123051	38	1	0.0263158	0.00968604	2.71688
hsa-miR-3937	AluY	NOL9	1	6585017	6585047	-	rs6696498	6585021	0.1095	0.784931	30	1	0.0333333	0.0102063	3.26594
hsa-miR-3937	AluSc	MPL	1	43819348	43819370	-	rs186474263	43819357	0.0044	0.141296	22	1	0.0454545	0.0112293	4.04785
hsa-miR-3937	AluJr	MMACHC	1	45976116	45976152	+	rs882803	45976147	0.0917	0.703778	36	1	0.0277778	0.00971922	2.85802
hsa-miR-3937	AluSx	ANKRD45	1	173577678	173577706	-	rs190372702	173577682	-0.003	0.00330573	28	1	0.0357143	0.00552792	6.46071
hsa-miR-3937	AluSp	ANGEL2	1	213167344	213167368	+	rs190028528	213167367	0.0127	0.258294	24	1	0.0416667	0.00454704	9.16346
hsa-miR-3064-5p	AluJb	AK2	1	33478336	33478357	+	rs189559400	33478341	-6e-04	0.0361474	21	1	0.047619	0.00550964	8.64286
hsa-miR-509-3-5p	AluJo	SLC35E2	1	1661451	1661472	+	rs193002850	1661454	2e-04	0.0877969	21	1	0.047619	0.00927022	5.13678
hsa-miR-509-3-5p	AluJb	KIAA1751	1	1886145	1886166	+	rs142903031	1886155	0.0176	0.299033	21	1	0.047619	0.011479	4.14835
hsa-miR-509-3-5p	AluSz	PLEKHG5	1	6526718	6526740	+	rs45596134	6526719	2e-04	0.0877969	22	1	0.0454545	0.0101971	4.45758
hsa-miR-509-3-5p	AluJb	IL6R	1	154439247	154439268	+	rs142901087	154439267	0.0235	0.343701	21	1	0.047619	0.00549666	8.66327
hsa-miR-509-3-5p	AluJb	TOR1AIP2	1	179810675	179810695	+	rs143467176	179810676	2e-04	0.0877969	20	1	0.05	0.00720839	6.93636
hsa-miR-509-3-5p	AluSx1	LOC731275	1	243255364	243255386	+	rs148767879	243255377	0.074	0.620737	22	1	0.0454545	0.00649351	7
hsa-miR-6745	AluSx	HES2	1	6477867	6477891	-	rs137960922	6477883	0.0245	0.348215	24	1	0.0416667	0.00659522	6.31771
hsa-miR-6745	AluSc8	DFFA	1	10520810	10520832	-	rs181220021	10520832	0.006	0.184359	22	1	0.0454545	0.0136656	3.3262
hsa-miR-6745	AluSx	MPL	1	43819486	43819510	-	rs139528456	43819497	0.0235	0.343701	24	1	0.0416667	0.0112293	3.71053
hsa-miR-6745	AluY	SELRC1	1	53152345	53152367	-	rs11205991,rs149790374	53152355,53152363	0.0641,0.0044	0.579793257169622,0.141296295064062	22	2	0.0909091	0.0101597	8.94805
hsa-miR-6745	AluSz6	GNRHR2	1	145513074	145513098	-	rs148929877	145513079	0.0118	0.248073	24	1	0.0416667	0.00463481	8.98994
hsa-miR-4755-5p	FLAM_C	KIAA0754	1	39882062	39882090	+	rs79296035	39882085	0.025	0.353874	28	1	0.0357143	0.00931195	3.83532
hsa-miR-1233-5p	AluJb	MECR	1	29519546	29519571	-	rs114671955	29519549	0.0118	0.248073	25	1	0.04	0.0113142	3.53538
hsa-miR-1233-5p	AluJr	BMP8A	1	39994465	39994490	-	rs941281	39994490	0.1476	0.948222	25	1	0.04	0.0085974	4.65257
hsa-miR-1233-5p	AluJr	DENND2C	1	115127426	115127457	-	rs185660182	115127447	0.0044	0.141296	31	1	0.0322581	0.00585366	5.51075
hsa-miR-1233-5p	AluJr	PIGM	1	159999607	159999630	-	rs148893993	159999620	-6e-04	0.0361474	23	1	0.0434783	0.00536481	8.10435
hsa-miR-1233-5p	AluSz6	CD84	1	160515509	160515534	-	rs11586925,rs3737790	160515521,160515534	-0.0024,0.0173	0.00575925256107079,0.273808269017649	25	2	0.08	0.0105147	7.60842
hsa-miR-1233-5p	AluJr	PRELP	1	203459316	203459342	-	rs145384948	203459329	0.0118	0.248073	26	1	0.0384615	0.0118568	3.24383
hsa-miR-1233-5p	AluJb	MDM4	1	204520266	204520285	-	rs61476176	204520275	0.0235	0.343701	19	1	0.0526316	0.00948092	5.55132
hsa-miR-1233-5p	FLAM_C	C1orf55	1	226171293	226171319	-	rs76220707	226171303	0.0293	0.384055	26	1	0.0384615	0.01	3.84615
hsa-miR-542-3p	AluSx	RHBDL2	1	39351644	39351664	-	rs9439088	39351659	0.2147	1.2231	20	1	0.05	0.0071736	6.97
hsa-miR-542-3p	AluSg	RTCD1	1	100757505	100757525	-	rs192786853	100757515	-7e-04	0.00758793	20	1	0.05	0.0102686	4.86923
hsa-miR-6766-5p	AluJr	DENND2C	1	115127433	115127459	-	rs185660182	115127447	0.0044	0.141296	26	1	0.0384615	0.00585366	6.57051
hsa-miR-4732-3p	AluSx	RAB42	1	28920853	28920881	+	rs115996155	28920855	0.086	0.678628	28	1	0.0357143	0.00217865	16.3929
hsa-miR-5581-5p	AluSz6	C1orf130	1	24934266	24934287	+	rs72886167	24934266	0.2364	1.30958	21	1	0.047619	0.0184358	2.58297
hsa-miR-5581-5p	AluSx	FLVCR1	1	213070771	213070796	+	rs143656000	213070796	5e-04	0.123051	25	1	0.04	0.0105521	3.7907
hsa-miR-4269	AluSq2	TNFRSF9	1	7978319	7978343	-	rs12564367	7978325	0.366	1.85095	24	1	0.0416667	0.00725222	5.74537
hsa-miR-4269	AluSz	ZBTB8B	1	32953297	32953321	+	rs138603681	32953300	0.0235	0.343701	24	1	0.0416667	0.0057377	7.2619
hsa-miR-4269	AluSx3	INPP5B	1	38327566	38327586	+	rs9660231	38327586	0.099	0.742845	20	1	0.05	0.00741656	6.74167
hsa-miR-4269	AluSg4	LOC100130557	1	41155084	41155104	-	rs146074812	41155091	0.0153	0.269037	20	1	0.05	0.00911376	5.48621
hsa-miR-4269	AluSc8	SLC16A4	1	110906105	110906126	+	rs137976925	110906107	0.0118	0.248073	21	1	0.047619	0.00978261	4.86772
hsa-miR-4269	AluSp	TOR1AIP2	1	179811189	179811214	+	rs111858130	179811193	0.1217	0.84072	25	1	0.04	0.00720839	5.54909
hsa-miR-4269	AluSc	MR1	1	181025358	181025378	+	rs144235017	181025370	2e-04	0.0877969	20	1	0.05	0.00929117	5.38145
hsa-miR-4269	AluSg	RD3	1	211650651	211650674	+	rs190357778	211650666	2e-04	0.0877969	23	1	0.0434783	0.00755768	5.75286
hsa-miR-4269	AluY	C1orf229	1	247273740	247273764	+	rs111695252,rs193084415,rs6696117,rs112233697,rs6662688	247273742,247273747,247273748,247273754,247273758	0.1042,0.0118,0.2083,0.0632,0.033	0.764086445577104,0.248073181501857,1.19696825057048,0.569178381759618,0.398079411091378	24	5	0.208333	0.0177646	11.7274
hsa-miR-650	AluSg	SLC35E2B	1	1595146	1595167	-	rs190231537,rs145135074	1595155,1595160	0.0118,0.0118	0.248073181501857,0.248073181501857	21	2	0.0952381	0.00700607	13.5937
hsa-miR-650	AluSq2	TNFRSF9	1	7978116	7978136	-	rs142605770	7978117	0.0118	0.248073	20	1	0.05	0.00725222	6.89444
hsa-miR-650	AluSg7	MMACHC	1	45975158	45975178	-	rs9729395	45975166	0.0205	0.314856	20	1	0.05	0.00971922	5.14444
hsa-miR-650	AluSx	DSTYK	1	205114729	205114749	-	rs113377198,rs141333991	205114735,205114748	0.0176,0.0254	0.299033149082022,0.354854162563528	20	2	0.1	0.00672601	14.8676
hsa-miR-650	AluSp	NSL1	1	212905727	212905747	-	rs146050558	212905732	0.006	0.184359	20	1	0.05	0.00662199	7.5506
hsa-miR-1245a	AluJb	C1orf212	1	35319936	35319956	+	rs115950615	35319945	5e-04	0.123051	20	1	0.05	0.00880645	5.67766
hsa-miR-1245a	AluSq2	ZMYM6	1	35452075	35452095	+	rs183372163	35452083	0.0094	0.211972	20	1	0.05	0.0021322	23.45
hsa-miR-1245a	AluSz	EPHA10	1	38226513	38226539	+	rs192022991	38226527	2e-04	0.0877969	26	1	0.0384615	0.011883	3.23669
hsa-miR-1245a	AluSz	ATPAF1	1	47100042	47100067	+	rs1258068	47100049	0.2653	1.42655	25	1	0.04	0.00987817	4.04933
hsa-miR-1245a	AluSz	CPT2	1	53679364	53679384	+	rs182988415	53679383	-6e-04	0.0361474	20	1	0.05	0.00498339	10.0333
hsa-miR-1245a	AluSx1	TPM3	1	154137621	154137641	+	rs9628669	154137629	0.2301	1.28301	20	1	0.05	0.00473624	10.5569
hsa-miR-1245a	AluSx1	CACYBP	1	174981007	174981023	+	rs149239777	174981014	5e-04	0.123051	16	1	0.0625	0.00821355	7.60937
hsa-miR-6884-5p	AluSg	SLC35E2	1	1661053	1661076	-	rs142767290	1661070	2e-04	0.0877969	23	1	0.0434783	0.00927022	4.6901
hsa-miR-6884-5p	AluSq	DFFB	1	3800551	3800571	-	rs146888429	3800552	0.0467	0.489171	20	1	0.05	0.0124408	4.01905
hsa-miR-6884-5p	AluSx1	DFFB	1	3801236	3801258	-	rs10909817	3801247	0.0421	0.459967	22	1	0.0454545	0.0124408	3.65368
hsa-miR-6884-5p	AluJo	H6PD	1	9325791	9325811	-	rs149017905	9325792	0.0091	0.204944	20	1	0.05	0.0151562	3.29898
hsa-miR-6884-5p	AluSz	SLC25A34	1	16066872	16066896	-	rs148912997,rs143436673	16066888,16066889	0.0351,0.0467	0.422294233138311,0.489171053500143	24	2	0.0833333	0.00857287	9.72059
hsa-miR-6884-5p	AluSx1	FLJ37453	1	16163076	16163098	-	rs144227816	16163095	0.0235	0.343701	22	1	0.0454545	0.0130015	3.4961
hsa-miR-6884-5p	AluSp	C1orf151	1	19954674	19954696	-	rs113842672	19954675	0.0758	0.636713	22	1	0.0454545	0.00931587	4.87926
hsa-miR-6884-5p	AluSx1	PLA2G2D	1	20438561	20438583	-	rs185259240	20438561	5e-04	0.123051	22	1	0.0454545	0.0101243	4.48967
hsa-miR-6884-5p	AluSx	SEPN1	1	26143806	26143829	-	rs3203750	26143821	0.3356	1.71844	23	1	0.0434783	0.0091853	4.73346
hsa-miR-6884-5p	AluSx1	BMP8A	1	39992111	39992134	-	rs9988612	39992113	0.099	0.742845	23	1	0.0434783	0.0085974	5.05714
hsa-miR-6884-5p	AluSq2	BMP8B	1	40224002	40224023	-	rs149678179	40224019	2e-04	0.0877969	21	1	0.047619	0.00639854	7.44218
hsa-miR-6884-5p	AluSg7	MMACHC	1	45975186	45975208	-	rs146159774	45975197	0.0346	0.405674	22	1	0.0454545	0.00971922	4.67677
hsa-miR-6884-5p	AluJb	C1orf190	1	46686351	46686371	-	rs149175496	46686360	-6e-04	0.0361474	20	1	0.05	0.00772201	6.475
hsa-miR-6884-5p	AluSz6	ZNHIT6	1	86117156	86117177	-	rs182995407	86117159	-6e-04	0.0361474	21	1	0.047619	0.00755124	6.30612
hsa-miR-6884-5p	FAM	EVI5	1	92975165	92975188	-	rs149559513	92975179	0.0118	0.248073	23	1	0.0434783	0.00645161	6.73913
hsa-miR-6884-5p	AluSg4	DBT	1	100659259	100659283	-	rs185377245	100659270	1e-04	0.037798	24	1	0.0416667	0.00439301	9.48476
hsa-miR-6884-5p	AluSx1	DBT	1	100661322	100661344	-	rs148424011	100661341	0.025	0.353874	22	1	0.0454545	0.00439301	10.347
hsa-miR-6884-5p	AluSz	KIAA1324	1	109748734	109748760	-	rs148462580	109748746	2e-04	0.0877969	26	1	0.0384615	0.00530645	7.24808
hsa-miR-6884-5p	AluJr	GSTM3	1	110278032	110278055	-	rs114591021	110278052	2e-04	0.0877969	23	1	0.0434783	0.00741198	5.86594
hsa-miR-6884-5p	AluSc	GSTM3	1	110278364	110278388	-	rs56266876	110278381	0.1554	0.979146	24	1	0.0416667	0.00741198	5.62153
hsa-miR-6884-5p	AluSc	BNIPL	1	151019535	151019558	-	rs114154837	151019552	0.0254	0.354854	23	1	0.0434783	0.00876232	4.96196
hsa-miR-6884-5p	AluJr	PIGM	1	159999619	159999639	-	rs148893993	159999620	-6e-04	0.0361474	20	1	0.05	0.00536481	9.32
hsa-miR-6884-5p	AluSz6	CD84	1	160515523	160515543	-	rs3737790	160515534	0.0173	0.273808	20	1	0.05	0.0105147	4.75526
hsa-miR-6884-5p	AluSx	CD84	1	160515880	160515902	-	rs140199903	160515898	0.0094	0.211972	22	1	0.0454545	0.0105147	4.32297
hsa-miR-6884-5p	AluSz6	FCGR2A	1	161488500	161488523	-	rs189415985	161488509	5e-04	0.123051	23	1	0.0434783	0.00703235	6.18261
hsa-miR-6884-5p	AluSz	GPR37L1	1	202098238	202098260	-	rs182298779	202098239	5e-04	0.123051	22	1	0.0454545	0.0105263	4.31818
hsa-miR-6884-5p	AluJr4	MDM4	1	204519899	204519920	-	rs141405023	204519908	0.0235	0.343701	21	1	0.047619	0.00948092	5.02262
hsa-miR-6884-5p	AluSp	TATDN3	1	212988967	212988989	-	rs6700544	212988989	0.2421	1.33245	22	1	0.0454545	0.0108077	4.20574
hsa-miR-6884-5p	FLAM_C	C1orf55	1	226171308	226171328	-	rs74148409	226171325	0.0467	0.489171	20	1	0.05	0.01	5
hsa-miR-6884-5p	AluSc	IBA57	1	228365292	228365314	-	rs113564329	228365293	5e-04	0.123051	22	1	0.0454545	0.0096382	4.71608
hsa-miR-6884-5p	AluJb	IBA57	1	228368449	228368471	-	rs4653536	228368454	0.0162	0.271356	22	1	0.0454545	0.0096382	4.71608
hsa-miR-6884-5p	AluSz	EFCAB2	1	245285302	245285324	-	rs10927398	245285303	0.1486	0.95119	22	1	0.0454545	0.0140244	3.24111
hsa-miR-6884-5p	AluSz	EFCAB2	1	245285443	245285463	-	rs190605466	245285452	0.0066	0.199985	20	1	0.05	0.0140244	3.56522
hsa-miR-1184	AluJo	SLC35E2	1	1661446	1661471	+	rs193002850	1661454	2e-04	0.0877969	25	1	0.04	0.00927022	4.31489
hsa-miR-1184	AluJb	KIAA1751	1	1886140	1886165	+	rs142903031	1886155	0.0176	0.299033	25	1	0.04	0.011479	3.48462
hsa-miR-1184	AluSc8	LOC100506730	1	19620654	19620680	+	rs186702435	19620656	-0.003	0.00330573	26	1	0.0384615	0.00763052	5.04049
hsa-miR-1184	AluJr	C1orf130	1	24933545	24933567	-	rs9659612,rs112267977	24933549,24933560	2e-04,0.2483	0.0877969207975495,1.35896280545734	22	2	0.0909091	0.0184358	4.93113
hsa-miR-1184	FAM	IFI6	1	27992708	27992733	+	rs148998579	27992709	5e-04	0.123051	25	1	0.04	0.009375	4.26667
hsa-miR-1184	AluJb	TMEM53	1	45119716	45119742	+	rs144264163	45119725	2e-04	0.0877969	26	1	0.0384615	0.00684932	5.61538
hsa-miR-1184	AluJb	IL6R	1	154439241	154439267	+	rs142901087	154439267	0.0235	0.343701	26	1	0.0384615	0.00549666	6.99725
hsa-miR-1184	AluJb	TOR1AIP2	1	179810669	179810694	+	rs143467176	179810676	2e-04	0.0877969	25	1	0.04	0.00720839	5.54909
hsa-miR-4797-5p	AluSx1	NMNAT1	1	10044124	10044144	-	rs189692694	10044144	-6e-04	0.0361474	20	1	0.05	0.00715052	6.9925
hsa-miR-4797-5p	AluSx	INADL	1	62627029	62627049	-	rs12562124	62627033	0.3087	1.60475	20	1	0.05	0.00770777	6.48696
hsa-miR-4797-5p	AluSz6	CTSS	1	150705104	150705123	-	rs188466780	150705123	2e-04	0.0877969	19	1	0.0526316	0.00385965	13.6364
hsa-miR-4797-5p	AluSx	CD84	1	160515795	160515815	-	rs6677895,rs6686346	160515804,160515813	0.2636,0.2459	1.41933357776717,1.34815927900553	20	2	0.1	0.0105147	9.51053
hsa-miR-4797-5p	AluSc	TOR1AIP2	1	179832338	179832356	+	rs192182958	179832342	0.0022	0.126322	18	1	0.0555556	0.00712919	7.79268
hsa-miR-4797-5p	AluY	ZNF669	1	247263307	247263325	-	rs113546795	247263311	0.1036	0.758854	18	1	0.0555556	0.0194175	2.86111
hsa-miR-3943	AluJb	SLC35E2	1	1662482	1662509	+	rs117725073	1662493	-6e-04	0.0361474	27	1	0.037037	0.00927022	3.99527
hsa-miR-3943	AluSc5	SLC35E2	1	1662493	1662509	+	rs117725073	1662493	-6e-04	0.0361474	16	1	0.0625	0.00927022	6.74202
hsa-miR-6839-5p	AluJb	ZNF669	1	247263627	247263655	-	rs114386382	247263639	0.1217	0.84072	28	1	0.0357143	0.0194175	1.83929
hsa-miR-6788-3p	AluSp	C1orf151	1	19954611	19954638	-	rs150428021	19954611	0.0358	0.424318	27	1	0.037037	0.00931587	3.97569
hsa-miR-6788-3p	AluSq2	ADAMTS4	1	161160056	161160077	+	rs148880389	161160074	-6e-04	0.0361474	21	1	0.047619	0.00647482	7.3545
hsa-miR-6513-3p	AluSz	PLEKHG5	1	6526621	6526643	+	rs3007418	6526633	0.5798	2.89664	22	1	0.0454545	0.0101971	4.45758
hsa-miR-4640-5p	AluSq2	KIAA1614	1	180915039	180915055	+	rs111967847	180915039	0.0118	0.248073	16	1	0.0625	0.0116505	5.36458
hsa-miR-8070	AluJb	MDM4	1	204520218	204520241	-	rs142975402	204520224	2e-04	0.0877969	23	1	0.0434783	0.00948092	4.58587
hsa-miR-29b-2-5p	AluJr	H6PD	1	9328085	9328107	+	rs57355294	9328086	0.0796	0.647709	22	1	0.0454545	0.0151562	2.99907
hsa-miR-4707-3p	AluSz	PLEKHG5	1	6526612	6526633	+	rs3007418	6526633	0.5798	2.89664	21	1	0.047619	0.0101971	4.66984
hsa-miR-4707-3p	AluSg	KIF1B	1	10437751	10437772	+	rs182518399,rs7544928	10437762,10437763	0.0094,0.1164	0.211971688026541,0.819423794791482	21	2	0.0952381	0.00558214	17.0612
hsa-miR-4707-3p	AluSc	HTR1D	1	23519085	23519110	+	rs146495973,rs12074047	23519085,23519110	0.0066,0.3012	0.199984507695607,1.57429349136444	25	2	0.08	0.00503778	15.88
hsa-miR-4707-3p	AluSx1	ZBTB8A	1	33070502	33070527	+	rs432974	33070523	0.0351	0.422294	25	1	0.04	0.00688156	5.81263
hsa-miR-4707-3p	AluSx	PSMB2	1	36066912	36066931	-	rs143859307,rs184317660	36066914,36066919	0.0514,0.0109	0.507141281250975,0.215958909439194	19	2	0.105263	0.0112752	9.33584
hsa-miR-4707-3p	AluSp	STIL	1	47716242	47716267	+	rs181264069	47716263	0.0031	0.128106	25	1	0.04	0.00902708	4.43111
hsa-miR-4707-3p	AluY	CTH	1	70905378	70905403	+	rs6677781	70905402	0.1202	0.830833	25	1	0.04	0.00690608	5.792
hsa-miR-4707-3p	AluSx1	FAM73A	1	78341669	78341691	+	rs182694541	78341687	2e-04	0.0877969	22	1	0.0454545	0.00540216	8.41414
hsa-miR-4707-3p	AluY	BCL2L15	1	114423099	114423121	+	rs113129333	114423121	0.1612	1.00337	22	1	0.0454545	0.00951497	4.77716
hsa-miR-4707-3p	AluY	TOR1AIP2	1	179812035	179812057	+	rs146530735,rs114571105	179812043,179812047	2e-04,0.0176	0.0877969207975495,0.299033149082022	22	2	0.0909091	0.00720839	12.6116
hsa-miR-4707-3p	AluSp	NUAK2	1	205271870	205271892	+	rs189297342,rs11580336,rs181995251	205271877,205271885,205271888	-0.003,0.0381,2e-04	0.00330572544234858,0.432854750597556,0.0877969207975495	22	3	0.136364	0.0100937	13.5097
hsa-miR-4707-3p	AluSx	ENAH	1	225678034	225678050	+	rs140265743	225678046	0.006	0.184359	16	1	0.0625	0.00731061	8.54922
hsa-miR-4707-3p	AluY	GGPS1	1	235506621	235506646	+	rs145879826	235506642	0.0118	0.248073	25	1	0.04	0.00967558	4.13412
hsa-miR-4707-3p	AluSg	B3GALNT2	1	235611276	235611301	+	rs6429095,rs187896174,rs6429096	235611285,235611287,235611293	0.0659,0.0014,0.0822	0.585328374792141,0.125197759008815,0.665222741473962	25	3	0.12	0.0103748	11.5665
hsa-miR-4707-3p	AluSx1	GNG4	1	235712243	235712268	+	rs10802804	235712268	0.2306	1.28571	25	1	0.04	0.011302	3.5392
hsa-miR-4707-3p	AluSx1	GNG4	1	235712344	235712366	+	rs141554657	235712350	0.0351	0.422294	22	1	0.0454545	0.011302	4.02182
hsa-miR-4707-3p	AluSx1	LOC731275	1	243255352	243255377	+	rs148767879	243255377	0.074	0.620737	25	1	0.04	0.00649351	6.16
hsa-miR-6860	AluSg	SLC35E2B	1	1594932	1594955	-	rs187504737,rs113078172	1594932,1594952	0.0296,0.2597	0.386714699459583,1.40464883969507	23	2	0.0869565	0.00700607	12.4116
hsa-miR-6860	AluSg	SLC35E2	1	1660842	1660865	-	rs28533560	1660842	0.0903	0.699468	23	1	0.0434783	0.00927022	4.6901
hsa-miR-6860	AluSq	DFFB	1	3800517	3800536	-	rs143154829	3800525	0.006	0.184359	19	1	0.0526316	0.0124408	4.23058
hsa-miR-6860	AluJr	NOL9	1	6585339	6585361	-	rs114430381	6585361	0.0525	0.520472	22	1	0.0454545	0.0102063	4.45356
hsa-miR-6860	FLAM_C	TCEA3	1	23707688	23707706	-	rs650102	23707692	0.372	1.87702	18	1	0.0555556	0.00990099	5.61111
hsa-miR-6860	AluJr	BMP8A	1	39994566	39994584	-	rs193191945	39994573	-6e-04	0.0361474	18	1	0.0555556	0.0085974	6.4619
hsa-miR-6860	AluJo	IPP	1	46165357	46165380	-	rs139987753	46165371	0.006	0.184359	23	1	0.0434783	0.00731113	5.94686
hsa-miR-6860	AluSx1	CC2D1B	1	52816559	52816581	-	rs117078869	52816577	0.0118	0.248073	22	1	0.0454545	0.00888585	5.11538
hsa-miR-6860	FAM	EVI5	1	92975077	92975095	-	rs138177383	92975094	-6e-04	0.0361474	18	1	0.0555556	0.00645161	8.61111
hsa-miR-6860	AluSg	RTCD1	1	100757621	100757639	-	rs114473754	100757624	0.0274	0.361275	18	1	0.0555556	0.0102686	5.41026
hsa-miR-6860	AluSz	KIAA1324	1	109748658	109748682	-	rs4970828	109748675	0.1072	0.776102	24	1	0.0416667	0.00530645	7.85208
hsa-miR-6860	AluSg	KIF14	1	200522213	200522235	-	rs187279818,rs7412927	200522219,200522220	0.006,0.0351	0.184359372220502,0.422294233138311	22	2	0.0909091	0.0137493	6.61189
hsa-miR-6860	AluJr	PRELP	1	203459364	203459392	-	rs1077292	203459382	-0.0036	0.00196598	28	1	0.0357143	0.0118568	3.01213
hsa-miR-6860	AluSx1	RBBP5	1	205055645	205055663	-	rs112907834	205055656	0.0641	0.579793	18	1	0.0555556	0.00718336	7.73392
hsa-miR-6860	AluSz	BPNT1	1	220232064	220232082	-	rs139069201	220232078	0.006	0.184359	18	1	0.0555556	0.00954479	5.82051
hsa-miR-510-5p	AluSz	SLC25A34	1	16066881	16066902	-	rs148912997,rs143436673	16066888,16066889	0.0351,0.0467	0.422294233138311,0.489171053500143	21	2	0.0952381	0.00857287	11.1092
hsa-miR-510-5p	AluSq2	BMP8B	1	40224006	40224029	-	rs149678179	40224019	2e-04	0.0877969	23	1	0.0434783	0.00639854	6.79503
hsa-miR-510-5p	AluSg7	MMACHC	1	45975190	45975214	-	rs146159774	45975197	0.0346	0.405674	24	1	0.0416667	0.00971922	4.28704
hsa-miR-510-5p	AluJb	IPP	1	46164605	46164626	-	rs144666772	46164609	0.0145	0.265968	21	1	0.047619	0.00731113	6.51323
hsa-miR-510-5p	AluSc	GSTM3	1	110278371	110278394	-	rs56266876	110278381	0.1554	0.979146	23	1	0.0434783	0.00741198	5.86594
hsa-miR-510-5p	AluJb	IBA57	1	228368454	228368477	-	rs4653536	228368454	0.0162	0.271356	23	1	0.0434783	0.0096382	4.51104
hsa-miR-4726-5p	AluSq2	KIAA1614	1	180915033	180915055	+	rs111967847	180915039	0.0118	0.248073	22	1	0.0454545	0.0116505	3.90152
hsa-miR-4726-3p	AluSx1	NSUN4	1	46830244	46830272	+	rs114487033,rs6683192	46830249,46830257	0.0758,0.1671	0.636713334473559,1.02791455131148	28	2	0.0714286	0.00693569	10.2987
hsa-miR-4726-3p	AluSx1	DBT	1	100661446	100661475	-	rs58607634	100661467	0.1396	0.916878	29	1	0.0344828	0.00439301	7.84945
hsa-miR-4644	AluSx	CD84	1	160515798	160515821	-	rs6677895,rs6686346	160515804,160515813	0.2636,0.2459	1.41933357776717,1.34815927900553	23	2	0.0869565	0.0105147	8.27002
hsa-miR-4663	AluSc5	SLC35E2	1	1662493	1662513	+	rs117725073	1662493	-6e-04	0.0361474	20	1	0.05	0.00927022	5.39362
hsa-miR-4663	AluSq	DFFB	1	3800547	3800568	-	rs146888429	3800552	0.0467	0.489171	21	1	0.047619	0.0124408	3.82766
hsa-miR-6861-3p	AluJb	TOR1AIP2	1	179810665	179810685	+	rs143467176	179810676	2e-04	0.0877969	20	1	0.05	0.00720839	6.93636
hsa-miR-6722-5p	AluSc8	HP1BP3	1	21070013	21070032	+	rs186979323	21070017	5e-04	0.123051	19	1	0.0526316	0.00613497	8.57895
hsa-miR-6722-5p	AluSc	LAX1	1	203745363	203745382	+	rs149572629	203745380	5e-04	0.123051	19	1	0.0526316	0.0101735	5.17337
hsa-miR-3192-5p	AluSx	PIK3CD	1	9787933	9787958	-	rs12083192	9787949	0.174	1.05847	25	1	0.04	0.0116054	3.44667
hsa-miR-3192-5p	AluSx1	NMNAT1	1	10044133	10044151	-	rs189692694	10044144	-6e-04	0.0361474	18	1	0.0555556	0.00715052	7.76944
hsa-miR-3192-5p	AluSq10	MYOM3	1	24382932	24382954	-	rs190410542	24382944	0.0044	0.141296	22	1	0.0454545	0.0113379	4.00909
hsa-miR-3192-5p	AluSc	RHD	1	25656215	25656240	-	rs143570282,rs181689405	25656221,25656231	0.085,0.0066	0.673739667121002,0.199984507695607	25	2	0.08	0.0118343	6.76
hsa-miR-3192-5p	AluJb	MECR	1	29519527	29519552	-	rs114671955	29519549	0.0118	0.248073	25	1	0.04	0.0113142	3.53538
hsa-miR-3192-5p	AluSq2	BCL2L15	1	114421542	114421567	-	rs12083604,rs138364144,rs189804722	114421556,114421558,114421565	0.1042,0.0346,0.0066	0.764086445577104,0.405674293329447,0.199984507695607	25	3	0.12	0.00951497	12.6117
hsa-miR-3192-5p	AluSx	CD84	1	160515804	160515824	-	rs6677895,rs6686346	160515804,160515813	0.2636,0.2459	1.41933357776717,1.34815927900553	20	2	0.1	0.0105147	9.51053
hsa-miR-3192-5p	AluSz6	FCGR2A	1	161488506	161488527	-	rs189415985,rs7530938	161488509,161488525	5e-04,0.14	0.123050827239557,0.918288288339926	21	2	0.0952381	0.00703235	13.5429
hsa-miR-3192-5p	AluSx1	FAM20B	1	179042521	179042546	-	rs4652354	179042524	0.1038	0.759363	25	1	0.04	0.00972191	4.11442
hsa-miR-3192-5p	AluSg	MDM4	1	204521556	204521578	-	rs12119098	204521577	0.2238	1.25767	22	1	0.0454545	0.00948092	4.79432
hsa-miR-3192-5p	AluSc8	MFSD4	1	205570782	205570807	-	rs146232060	205570797	0.0118	0.248073	25	1	0.04	0.00895401	4.46727
hsa-miR-3192-5p	AluSq2	RAB7L1	1	205737732	205737757	-	rs11557080	205737739	0.3818	1.92031	25	1	0.04	0.0118846	3.36571
hsa-miR-6836-3p	AluSc8	ATAD3C	1	1404745	1404765	+	rs147265720	1404746	0.0808	0.656342	20	1	0.05	0.00921376	5.42667
hsa-miR-6836-3p	AluJb	HSD17B7	1	162782383	162782401	+	rs2805052	162782394	0.0351	0.422294	18	1	0.0555556	0.00251256	22.1111
hsa-miR-6836-3p	AluSx3	IPO9	1	201851473	201851493	+	rs2644134	201851492	0.1669	1.02661	20	1	0.05	0.00958738	5.21519
hsa-miR-6836-3p	AluSp	ANGEL2	1	213167537	213167556	+	rs41277162	213167537	0.0192	0.308081	19	1	0.0526316	0.00454704	11.5749
hsa-miR-6888-3p	AluY	BPNT1	1	220231276	220231298	+	rs186053940	220231286	-6e-04	0.0361474	22	1	0.0454545	0.00954479	4.76224
hsa-miR-24-3p	AluJr4	CLSPN	1	36199300	36199320	+	rs11264195	36199308	0.6096	3.07482	20	1	0.05	0.00479015	10.4381
hsa-miR-24-3p	AluJb	C1orf150	1	247739775	247739796	+	rs143406461	247739775	0.0044	0.141296	21	1	0.047619	0.0064695	7.36054
hsa-miR-6825-5p	AluSz	KIAA1324	1	109748705	109748725	-	rs12021832	109748724	0.1714	1.04583	20	1	0.05	0.00530645	9.4225
hsa-miR-6825-5p	AluSz	KIAA1324	1	109748744	109748763	-	rs148462580	109748746	2e-04	0.0877969	19	1	0.0526316	0.00530645	9.91842
hsa-miR-6825-5p	AluJr	PRELP	1	203459326	203459354	-	rs145384948	203459329	0.0118	0.248073	28	1	0.0357143	0.0118568	3.01213
hsa-miR-3934-5p	AluSc	C1orf151	1	19954899	19954921	+	rs112406717	19954916	0.408	2.03587	22	1	0.0454545	0.00931587	4.87926
hsa-miR-3934-5p	AluSc	C1orf151	1	19955032	19955054	+	rs192068146	19955045	2e-04	0.0877969	22	1	0.0454545	0.00931587	4.87926
hsa-miR-3934-5p	AluSx	MANEAL	1	38267248	38267270	+	rs28489009	38267253	0.0379	0.432254	22	1	0.0454545	0.00686892	6.61742
hsa-miR-3934-5p	AluY	L1TD1	1	62677359	62677381	+	rs146807813,rs12122679	62677365,62677366	0.0176,0.2038	0.299033149082022,1.17905471101889	22	2	0.0909091	0.0313808	2.89697
hsa-miR-3934-5p	AluJr	TTF2	1	117644620	117644642	+	rs41276576	117644624	5e-04	0.123051	22	1	0.0454545	0.00669145	6.79293
hsa-miR-3934-5p	AluSx	CD84	1	160515920	160515941	-	rs143943186	160515931	0.0044	0.141296	21	1	0.047619	0.0105147	4.52882
hsa-miR-3934-5p	AluSq	SLAMF7	1	160723963	160723985	+	rs113828530	160723965	0.0758	0.636713	22	1	0.0454545	0.0140759	3.22925
hsa-miR-3934-5p	AluSq2	IPO9	1	201846773	201846795	+	rs138964313	201846784	0.006	0.184359	22	1	0.0454545	0.00958738	4.74108
hsa-miR-3934-5p	AluSx3	IPO9	1	201851281	201851303	+	rs184086509,rs141171945	201851281,201851291	-6e-04,5e-04	0.0361473609720785,0.123050827239557	22	2	0.0909091	0.00958738	9.48216
hsa-miR-3934-5p	AluSq2	C1orf55	1	226171669	226171691	+	rs144568055	226171690	2e-04	0.0877969	22	1	0.0454545	0.01	4.54545
hsa-miR-548an	AluJo	SF3A3	1	38423169	38423188	-	rs184588755	38423171	5e-04	0.123051	19	1	0.0526316	0.00912106	5.77033
hsa-miR-7157-3p	AluY	INTS7	1	212114739	212114765	-	rs146274366	212114746	0.0409	0.456646	26	1	0.0384615	0.00875657	4.39231
hsa-miR-6749-5p	AluSx3	ICMT	1	6283204	6283232	-	rs114663812,rs184696258	6283222,6283226	0.0235,-6e-04	0.343700852915547,0.0361473609720785	28	2	0.0714286	0.00771803	9.25476
hsa-miR-138-5p	AluSg	B3GALNT2	1	235611381	235611403	+	rs113896413	235611400	0.0188	0.307246	22	1	0.0454545	0.0103748	4.38123
hsa-miR-4430	AluSc8	ATAD3C	1	1404788	1404806	+	rs182336567	1404796	0.0245	0.348215	18	1	0.0555556	0.00921376	6.02963
hsa-miR-4430	AluSx1	SLC35E2	1	1663299	1663317	+	rs145110109	1663300	-0.0024	0.00575925	18	1	0.0555556	0.00927022	5.99291
hsa-miR-4430	AluSz6	SLC35E2	1	1663638	1663655	+	rs180913445	1663643	0.006	0.184359	17	1	0.0588235	0.00927022	6.34543
hsa-miR-4430	AluSz	TPRG1L	1	3546243	3546265	+	rs192366199,rs184699239	3546247,3546248	0.0235,0.0235	0.343700852915547,0.343700852915547	22	2	0.0909091	0.00982318	9.25455
hsa-miR-4430	AluSq	IL28RA	1	24481351	24481369	+	rs7532647	24481351	0.0553	0.528967	18	1	0.0555556	0.0151362	3.67037
hsa-miR-4430	AluSx3	PHACTR4	1	28824464	28824482	+	rs150781545	28824467	0.0456	0.474747	18	1	0.0555556	0.00628272	8.84259
hsa-miR-4430	AluSg4	RBBP4	1	33148328	33148346	+	rs190184622	33148335	2e-04	0.0877969	18	1	0.0555556	0.00630188	8.81572
hsa-miR-4430	AluSx	C1orf212	1	35319540	35319558	+	rs11263953	35319550	0.4803	2.37204	18	1	0.0555556	0.00880645	6.30851
hsa-miR-4430	AluY	MANEAL	1	38267177	38267195	+	rs140978204	38267188	0.0372	0.430361	18	1	0.0555556	0.00686892	8.08796
hsa-miR-4430	AluSq	INPP5B	1	38327359	38327376	+	rs148354502	38327359	0.0052	0.143786	17	1	0.0588235	0.00741656	7.93137
hsa-miR-4430	AluSz	ATPAF1	1	47100240	47100261	+	rs185062225	47100247	0.0066	0.199985	21	1	0.047619	0.00987817	4.82063
hsa-miR-4430	AluY	L1TD1	1	62677593	62677611	+	rs56210125	62677594	0.0392	0.43544	18	1	0.0555556	0.0313808	1.77037
hsa-miR-4430	AluSz6	BCL10	1	85732518	85732536	+	rs113451594	85732519	0.0925	0.711082	18	1	0.0555556	0.00540541	10.2778
hsa-miR-4430	AluSc8	SLC16A4	1	110906204	110906222	+	rs185712869	110906205	5e-04	0.123051	18	1	0.0555556	0.00978261	5.67901
hsa-miR-4430	AluY	BCL2L15	1	114423204	114423222	+	rs11102692	114423205	0.0641	0.579793	18	1	0.0555556	0.00951497	5.83875
hsa-miR-4430	AluSq2	TPM3	1	154128663	154128681	+	rs187157168,rs4540651	154128664,154128672	0.0118,0.2537	0.248073181501857,1.37966859598266	18	2	0.111111	0.00728051	15.2614
hsa-miR-4430	AluSq	TPM3	1	154138221	154138239	+	rs10908723	154138228	0.1627	1.01222	18	1	0.0555556	0.00473624	11.7299
hsa-miR-4430	AluSz	DAP3	1	155708719	155708737	+	rs1962247	155708721	0.0956	0.724442	18	1	0.0555556	0.00782269	7.10185
hsa-miR-4430	AluY	TIPRL	1	168161540	168161558	+	rs181726518	168161554	0.0117	0.217729	18	1	0.0555556	0.0179641	3.09259
hsa-miR-4430	AluY	TIPRL	1	168161549	168161566	+	rs181726518	168161554	0.0117	0.217729	17	1	0.0588235	0.0179641	3.27451
hsa-miR-4430	AluSx	PRELP	1	203459041	203459059	+	rs147908048	203459051	5e-04	0.123051	18	1	0.0555556	0.0118568	4.68553
hsa-miR-4430	AluY	PIGR	1	207102848	207102866	+	rs139970317	207102850	0.0098	0.213625	18	1	0.0555556	0.00723831	7.67521
hsa-miR-4430	AluSx	FLVCR1	1	213070820	213070838	+	rs183774878	213070821	-0.0024	0.00575925	18	1	0.0555556	0.0105521	5.26486
hsa-miR-4430	AluSz	LOC400804	1	221504196	221504212	-	rs143565047	221504203	1e-04	0.037798	16	1	0.0625	0.00887137	7.04514
hsa-miR-4430	AluSx	ENAH	1	225677607	225677625	+	rs145844582	225677623	0.0176	0.299033	18	1	0.0555556	0.00731061	7.59931
hsa-miR-4430	AluY	C1orf55	1	226172467	226172485	+	rs149192547	226172480	-6e-04	0.0361474	18	1	0.0555556	0.01	5.55556
hsa-miR-4430	AluY	C1orf229	1	247273845	247273860	+	rs10924921	247273848	0.07	0.608918	15	1	0.0666667	0.0177646	3.75278
hsa-miR-4430	AluY	TRIM58	1	248041421	248041439	+	rs190641290	248041426	2e-04	0.0877969	18	1	0.0555556	0.0101453	5.47598
hsa-miR-3065-3p	AluSp	NSL1	1	212905881	212905905	-	rs113280076,rs2501836	212905887,212905898	0.0263,0.1176	0.357409433873852,0.823179160147805	24	2	0.0833333	0.00662199	12.5843
hsa-miR-6505-5p	AluSx1	CLSPN	1	36200225	36200250	+	rs186998662,rs620296	36200233,36200234	8e-04,0.0695	0.124314797640281,0.60008305290102	25	2	0.08	0.00479015	16.701
hsa-miR-4487	AluSx1	GNG4	1	235712362	235712383	+	rs150891868,rs192183671	235712367,235712382	2e-04,0.0044	0.0877969207975495,0.141296295064062	21	2	0.0952381	0.011302	8.42667
hsa-miR-892b	AluSg	RTCD1	1	100757743	100757764	-	rs6704125	100757763	0.3826	1.92345	21	1	0.047619	0.0102686	4.63736
hsa-miR-3180-3p	AluY	ZBTB8A	1	33068374	33068400	-	rs187325640,rs140295961	33068374,33068395	8e-04,0.2111	0.124314797640281,1.20710671793048	26	2	0.0769231	0.00688156	11.1781
hsa-miR-6872-3p	AluJb	LOC100506730	1	19620402	19620426	-	rs191891543	19620409	2e-04	0.0877969	24	1	0.0416667	0.00763052	5.46053
hsa-miR-6872-3p	AluJr	C1orf130	1	24933751	24933776	-	rs11577466,rs117536099	24933757,24933758	0.1322,0.0691	0.88171573926098,0.599089754545181	25	2	0.08	0.0184358	4.33939
hsa-miR-1288-3p	AluJb	MDM4	1	204520430	204520455	-	rs146110039	204520455	0.006	0.184359	25	1	0.04	0.00948092	4.219
hsa-miR-4494	AluSq2	KIAA1614	1	180915027	180915051	+	rs111967847	180915039	0.0118	0.248073	24	1	0.0416667	0.0116505	3.57639
hsa-miR-4494	AluSx3	PPP1R15B	1	204373391	204373420	+	rs113697838	204373400	0.0152	0.268894	29	1	0.0344828	0.00549853	6.27126
hsa-miR-4494	AluSz6	PIGR	1	207102538	207102564	+	rs12040011	207102541	0.1614	1.00394	26	1	0.0384615	0.00723831	5.31361
hsa-miR-196b-5p	AluSx1	C1orf210	1	43747699	43747720	+	rs182424448	43747710	2e-04	0.0877969	21	1	0.047619	0.0100111	4.75661
hsa-miR-3934-3p	AluJr	H6PD	1	9328196	9328221	+	rs9434747	9328211	0.1187	0.826263	25	1	0.04	0.0151562	2.63918
hsa-miR-3934-3p	AluSx	MR1	1	181026014	181026044	+	rs55700376	181026031	0.0048	0.142906	30	1	0.0333333	0.00929117	3.58763
hsa-miR-3934-3p	AluJb	MDM4	1	204520438	204520460	-	rs146110039	204520455	0.006	0.184359	22	1	0.0454545	0.00948092	4.79432
hsa-miR-3934-3p	AluSz	BPNT1	1	220232076	220232103	-	rs139069201	220232078	0.006	0.184359	27	1	0.037037	0.00954479	3.88034
hsa-miR-3934-3p	AluSx	ENAH	1	225678038	225678063	+	rs140265743	225678046	0.006	0.184359	25	1	0.04	0.00731061	5.4715
hsa-miR-508-5p	AluSg	SLC35E2B	1	1594939	1594963	-	rs113078172	1594952	0.2597	1.40465	24	1	0.0416667	0.00700607	5.94722
hsa-miR-508-5p	AluSx	KIAA0562	1	3729844	3729868	-	rs140052644,rs181659069	3729846,3729854	0.0044,2e-04	0.141296295064062,0.0877969207975495	24	2	0.0833333	0.00963565	8.64844
hsa-miR-508-5p	AluSq	DFFB	1	3800520	3800544	-	rs143154829	3800525	0.006	0.184359	24	1	0.0416667	0.0124408	3.34921
hsa-miR-508-5p	AluY	DFFA	1	10521933	10521965	-	rs11588506	10521951	0.0296	0.386715	32	1	0.03125	0.0136656	2.28676
hsa-miR-508-5p	AluJr	AKR7L	1	19592834	19592858	-	rs149203185,rs4912060	19592843,19592844	-6e-04,0.2895	0.0361473609720785,1.52612890563613	24	2	0.0833333	0.0131675	6.3287
hsa-miR-508-5p	AluSp	C1orf151	1	19954601	19954625	-	rs150428021	19954611	0.0358	0.424318	24	1	0.0416667	0.00931587	4.47266
hsa-miR-508-5p	AluSx1	LIN28A	1	26755065	26755087	-	rs34787247	26755073	0.0248	0.348972	22	1	0.0454545	0.00550459	8.25758
hsa-miR-508-5p	AluSg	MED18	1	28661574	28661606	-	rs186269323	28661584	5e-04	0.123051	32	1	0.03125	0.00501505	6.23125
hsa-miR-508-5p	AluSx	RHBDL2	1	39351644	39351676	-	rs9439088	39351659	0.2147	1.2231	32	1	0.03125	0.0071736	4.35625
hsa-miR-508-5p	AluJr	BMP8A	1	39994405	39994429	-	rs12031730	39994415	0.3415	1.74388	24	1	0.0416667	0.0085974	4.84643
hsa-miR-508-5p	AluY	LOC100132774	1	44165422	44165446	-	rs141459211	44165423	0.0351	0.422294	24	1	0.0416667	0.008867	4.69907
hsa-miR-508-5p	AluSg	ZYG11A	1	53359513	53359537	-	rs192251589	53359523	0.0048	0.142906	24	1	0.0416667	0.00618047	6.74167
hsa-miR-508-5p	AluSg	GCLM	1	94353056	94353080	-	rs182135965,rs17885169	94353065,94353070	0.0094,0.0235	0.211971688026541,0.343700852915547	24	2	0.0833333	0.00869121	9.58824
hsa-miR-508-5p	AluSz	KIAA1324	1	109748666	109748690	-	rs4970828	109748675	0.1072	0.776102	24	1	0.0416667	0.00530645	7.85208
hsa-miR-508-5p	AluSc8	LOC100129269	1	112141857	112141881	-	rs192460333	112141872	2e-04	0.0877969	24	1	0.0416667	0.00642792	6.48214
hsa-miR-508-5p	AluSx3	CD84	1	160513969	160513993	-	rs182509122	160513979	0.003	0.127784	24	1	0.0416667	0.0105147	3.96272
hsa-miR-508-5p	AluSx	CD84	1	160515808	160515832	-	rs6686346	160515813	0.2459	1.34816	24	1	0.0416667	0.0105147	3.96272
hsa-miR-508-5p	AluSz	GPR37L1	1	202098166	202098190	-	rs11805013	202098171	0.1217	0.84072	24	1	0.0416667	0.0105263	3.95833
hsa-miR-508-5p	AluJb	MDM4	1	204520200	204520224	-	rs4951396,rs142975402	204520209,204520224	0.2469,2e-04	1.35156534903626,0.0877969207975495	24	2	0.0833333	0.00948092	8.78958
hsa-miR-508-5p	AluSx3	DSTYK	1	205115729	205115753	-	rs11808879	205115739	0.046	0.475785	24	1	0.0416667	0.00672601	6.19485
hsa-miR-508-5p	AluSp	NSL1	1	212905684	212905708	-	rs2492787	212905686	0.0115	0.216816	24	1	0.0416667	0.00662199	6.29217
hsa-miR-508-5p	AluSx1	ENAH	1	225678872	225678896	-	rs183832334	225678890	0.0066	0.199985	24	1	0.0416667	0.00731061	5.69948
hsa-miR-508-5p	AluSz	DISC2	1	231952860	231952884	-	rs192968825	231952861	-6e-04	0.0361474	24	1	0.0416667	0.00668037	6.23718
hsa-miR-3909	AluJr	ZNHIT6	1	86119342	86119360	+	rs180679728	86119359	0.0044	0.141296	18	1	0.0555556	0.00755124	7.35714
hsa-miR-6804-3p	AluSx1	CLSPN	1	36200135	36200157	+	rs144795256	36200146	0.0118	0.248073	22	1	0.0454545	0.00479015	9.48918
hsa-miR-6804-3p	AluSg4	LOC100130557	1	41155079	41155101	-	rs146074812	41155091	0.0153	0.269037	22	1	0.0454545	0.00911376	4.98746
hsa-miR-6804-3p	AluSq2	TPM3	1	154128561	154128583	+	rs60282844	154128571	0.1368	0.902219	22	1	0.0454545	0.00728051	6.24332
hsa-miR-6804-3p	AluSz	IL10	1	206941200	206941222	-	rs6687786	206941220	0.0758	0.636713	22	1	0.0454545	0.00774443	5.86932
hsa-miR-3151-3p	AluSc	C1orf135	1	26160874	26160889	+	rs58893037	26160882	0.2198	1.24361	15	1	0.0666667	0.0101317	6.58
hsa-miR-1304-5p	AluJo	FAM129A	1	184761155	184761178	-	rs184889610	184761168	-6e-04	0.0361474	23	1	0.0434783	0.0086185	5.04476
hsa-miR-1304-5p	FAM	DISC2	1	231952790	231952813	-	rs145542788	231952793	0.0044	0.141296	23	1	0.0434783	0.00668037	6.50836
hsa-miR-193b-5p	AluSg	KIF1B	1	10437798	10437824	+	rs4240913	10437804	0.0862	0.679184	26	1	0.0384615	0.00558214	6.89011
hsa-miR-193b-5p	AluSq	IL28RA	1	24481196	24481222	+	rs191600085,rs7516266	24481204,24481222	0.0176,0.0288	0.299033149082022,0.364604494481273	26	2	0.0769231	0.0151362	5.08205
hsa-miR-193b-5p	AluSp	PAQR7	1	26188309	26188335	+	rs112214314	26188318	0.1048	0.76876	26	1	0.0384615	0.00684411	5.61966
hsa-miR-193b-5p	AluSz	ZBTB8B	1	32953251	32953272	+	rs192775188	32953272	2e-04	0.0877969	21	1	0.047619	0.0057377	8.29932
hsa-miR-193b-5p	AluSp	ZBTB8A	1	33067733	33067759	+	rs139407329	33067758	0.0288	0.364604	26	1	0.0384615	0.00688156	5.58907
hsa-miR-193b-5p	AluSz	EPHA10	1	38226559	38226585	+	rs12728167	38226585	0.0227	0.321301	26	1	0.0384615	0.011883	3.23669
hsa-miR-193b-5p	AluSx1	AKIRIN1	1	39470781	39470807	+	rs145060641	39470792	0.0455	0.474182	26	1	0.0384615	0.00646766	5.94675
hsa-miR-193b-5p	AluSx3	PPIEL	1	40022509	40022535	+	rs150226247	40022517	-0.0044	0.00120983	26	1	0.0384615	0.00917431	4.19231
hsa-miR-193b-5p	AluSx3	MMACHC	1	45975553	45975579	+	rs184478450	45975579	0.0066	0.199985	26	1	0.0384615	0.00971922	3.95726
hsa-miR-193b-5p	AluSz	ZYG11B	1	53289606	53289632	+	rs181580472	53289631	2e-04	0.0877969	26	1	0.0384615	0.00717787	5.35835
hsa-miR-193b-5p	AluSx	EVI5	1	92976809	92976835	+	rs151115696	92976826	0.0044	0.141296	26	1	0.0384615	0.00645161	5.96154
hsa-miR-193b-5p	AluSx3	EVI5	1	92978506	92978533	+	rs140950699	92978513	0.0447	0.469912	27	1	0.037037	0.00645161	5.74074
hsa-miR-193b-5p	AluY	KIAA1324	1	109746299	109746326	+	rs190587906	109746300	0.0118	0.248073	27	1	0.037037	0.00530645	6.97963
hsa-miR-193b-5p	AluSc8	SLC16A4	1	110906049	110906076	+	rs190022473	110906076	-0.003	0.00330573	27	1	0.037037	0.00978261	3.78601
hsa-miR-193b-5p	AluSq2	TOR1AIP1	1	179888202	179888228	+	rs549650	179888228	0.0984	0.737853	26	1	0.0384615	0.00816549	4.71026
hsa-miR-193b-5p	AluSx3	IPO9	1	201851361	201851387	+	rs189211628	201851369	0.006	0.184359	26	1	0.0384615	0.00958738	4.01168
hsa-miR-193b-5p	AluSq10	FLVCR1	1	213070163	213070189	+	rs6685793	213070176	0.0351	0.422294	26	1	0.0384615	0.0105521	3.6449
hsa-miR-193b-5p	AluSq2	RBM34	1	235294625	235294651	+	rs185662025	235294636	2e-04	0.0877969	26	1	0.0384615	0.00490798	7.83654
hsa-miR-193b-5p	AluSg	B3GALNT2	1	235611327	235611353	+	rs142839029,rs143306008,rs184489492	235611329,235611333,235611334	0.0203,0.1674,5e-04	0.313987605130574,1.03014284990807,0.123050827239557	26	3	0.115385	0.0103748	11.1216
hsa-miR-193b-5p	AluSq2	LOC731275	1	243251222	243251248	+	rs190441737	243251246	0.0034	0.128645	26	1	0.0384615	0.0114723	3.35256
hsa-miR-193b-5p	AluY	TRIM58	1	248041263	248041290	+	rs142455309	248041273	2e-04	0.0877969	27	1	0.037037	0.0101453	3.65065
hsa-miR-550a-5p	AluJr	BMP8A	1	39994495	39994520	-	rs187903784	39994503	-6e-04	0.0361474	25	1	0.04	0.0085974	4.65257
hsa-miR-1268b	AluSx3	ICMT	1	6283310	6283329	-	rs146601677	6283324	0.0351	0.422294	19	1	0.0526316	0.00771803	6.8193
hsa-miR-1268b	AluSc8	DFFA	1	10520729	10520748	-	rs149229825	10520743	0.0195	0.312001	19	1	0.0526316	0.0136656	3.85139
hsa-miR-1268b	AluSx1	PAFAH2	1	26287574	26287593	-	rs188317048	26287588	0.0245	0.348215	19	1	0.0526316	0.00450045	11.6947
hsa-miR-1268b	AluSc	PSMB2	1	36068241	36068260	-	rs141005236	36068246	0.0409	0.456646	19	1	0.0526316	0.0112752	4.66792
hsa-miR-1268b	AluY	TPM3	1	154136252	154136271	-	rs145053113	154136259	0.006	0.184359	19	1	0.0526316	0.00473624	11.1125
hsa-miR-1268b	AluY	PIGM	1	159999328	159999348	-	rs4322226	159999335	0.0847	0.672755	20	1	0.05	0.00536481	9.32
hsa-miR-1268b	AluSz	GPR37L1	1	202098414	202098433	-	rs11811480	202098429	0.1217	0.84072	19	1	0.0526316	0.0105263	5
hsa-miR-1268b	AluSx1	RBBP5	1	205055507	205055526	-	rs3179299	205055514	0.0135	0.259679	19	1	0.0526316	0.00718336	7.32687
hsa-miR-1268b	AluSx	RBBP5	1	205056467	205056486	-	rs188747185,rs12409915	205056471,205056476	0.0044,0.3385	0.141296295064062,1.72953835420131	19	2	0.105263	0.00718336	14.6537
hsa-miR-1268b	AluSx3	DSTYK	1	205115842	205115861	-	rs181009550	205115852	-6e-04	0.0361474	19	1	0.0526316	0.00672601	7.82508
hsa-miR-1268b	AluY	CR1	1	207813622	207813641	-	rs147511910,rs7555024	207813626,207813637	0.0293,0.0874	0.38405476421687,0.690488391674085	19	2	0.105263	0.00976231	10.7826
hsa-miR-1268b	AluY	ZNF669	1	247263429	247263448	-	rs10924912,rs186370838	247263433,247263443	0.2405,2e-04	1.32602665106997,0.0877969207975495	19	2	0.105263	0.0194175	5.42105
hsa-miR-30b-3p	AluSx	TNFRSF9	1	7977231	7977252	-	rs142787903	7977240	0.0098	0.213625	21	1	0.047619	0.00725222	6.56614
hsa-miR-30b-3p	AluJo	H6PD	1	9325791	9325814	-	rs149017905	9325792	0.0091	0.204944	23	1	0.0434783	0.0151562	2.86868
hsa-miR-30b-3p	AluSx	H6PD	1	9331226	9331254	-	rs188457286,rs1138467,rs180843835	9331239,9331244,9331251	0.006,0.256,-0.003	0.184359372220502,1.39007952783332,0.00330572544234858	28	3	0.107143	0.0151562	7.06924
hsa-miR-30b-3p	AluSx	PIK3CD	1	9787937	9787957	-	rs12083192	9787949	0.174	1.05847	20	1	0.05	0.0116054	4.30833
hsa-miR-30b-3p	AluSp	C1orf151	1	19954802	19954830	-	rs183868705	19954810	0.0094	0.211972	28	1	0.0357143	0.00931587	3.83371
hsa-miR-30b-3p	AluSq10	MYOM3	1	24382932	24382953	-	rs190410542	24382944	0.0044	0.141296	21	1	0.047619	0.0113379	4.2
hsa-miR-30b-3p	AluSc	RHD	1	25656218	25656239	-	rs143570282,rs181689405	25656221,25656231	0.085,0.0066	0.673739667121002,0.199984507695607	21	2	0.0952381	0.0118343	8.04762
hsa-miR-30b-3p	AluJb	MECR	1	29519529	29519551	-	rs114671955	29519549	0.0118	0.248073	22	1	0.0454545	0.0113142	4.01748
hsa-miR-30b-3p	AluJo	TINAGL1	1	32053159	32053180	-	rs142758499	32053176	5e-04	0.123051	21	1	0.047619	0.00424328	11.2222
hsa-miR-30b-3p	AluSq2	BCL2L15	1	114421545	114421566	-	rs12083604,rs138364144,rs189804722	114421556,114421558,114421565	0.1042,0.0346,0.0066	0.764086445577104,0.405674293329447,0.199984507695607	21	3	0.142857	0.00951497	15.0139
hsa-miR-30b-3p	AluSz	SLAMF6	1	160455076	160455103	-	rs113499304	160455095	0.1616	1.00603	27	1	0.037037	0.0113298	3.26901
hsa-miR-30b-3p	AluSz6	CD84	1	160515655	160515683	-	rs41310140,rs3737788	160515660,160515664	5e-04,0.2577	0.123050827239557,1.39582056929999	28	2	0.0714286	0.0105147	6.79323
hsa-miR-30b-3p	AluSz6	FCGR2A	1	161488505	161488526	-	rs189415985,rs7530938	161488509,161488525	5e-04,0.14	0.123050827239557,0.918288288339926	21	2	0.0952381	0.00703235	13.5429
hsa-miR-30b-3p	AluJr4	MDM4	1	204519895	204519923	-	rs141405023	204519908	0.0235	0.343701	28	1	0.0357143	0.00948092	3.76696
hsa-miR-30b-3p	AluSc8	MFSD4	1	205570785	205570806	-	rs146232060	205570797	0.0118	0.248073	21	1	0.047619	0.00895401	5.31818
hsa-miR-30b-3p	AluSz	EFCAB2	1	245285438	245285466	-	rs190605466,rs148015871	245285452,245285464	0.0066,0.0416	0.199984507695607,0.458343920983114	28	2	0.0714286	0.0140244	5.09317
hsa-miR-4687-3p	AluSq2	RBM34	1	235294782	235294812	+	rs114515010	235294804	0.0176	0.299033	30	1	0.0333333	0.00490798	6.79167
hsa-miR-4794	AluY	NOL9	1	6584990	6585012	-	rs190045171	6585009	2e-04	0.0877969	22	1	0.0454545	0.0102063	4.45356
hsa-miR-4794	AluY	KIAA0754	1	39881224	39881246	-	rs182937351	39881228	0.0127	0.258294	22	1	0.0454545	0.00931195	4.88131
hsa-miR-4794	AluY	PIGM	1	159999376	159999398	-	rs191529944	159999389	0.0293	0.384055	22	1	0.0454545	0.00536481	8.47273
hsa-miR-6727-3p	AluSg	KIAA0495	1	3654179	3654198	+	rs1181864	3654190	0.5594	2.78005	19	1	0.0526316	0.00855158	6.15461
hsa-miR-6727-3p	AluSg	KIAA0495	1	3654179	3654198	+	rs1181864	3654190	0.5594	2.78005	19	1	0.0526316	0.00948617	5.54825
hsa-miR-6727-3p	AluSx1	CLSPN	1	36200134	36200154	+	rs144795256	36200146	0.0118	0.248073	20	1	0.05	0.00479015	10.4381
hsa-miR-6727-3p	AluSx1	SYDE2	1	85623950	85623969	+	rs137975647	85623953	0.0619	0.562031	19	1	0.0526316	0.0111421	4.72368
hsa-miR-6727-3p	AluSq2	TPM3	1	154128561	154128580	+	rs60282844	154128571	0.1368	0.902219	19	1	0.0526316	0.00728051	7.2291
hsa-miR-6727-3p	AluSx	ADAMTS4	1	161160156	161160175	+	rs112724568,rs181624244	161160159,161160160	0.1164,5e-04	0.819423794791482,0.123050827239557	19	2	0.105263	0.00647482	16.2573
hsa-miR-6727-3p	AluSz	DISC2	1	231952874	231952895	-	rs114605633	231952890	0.0335	0.401374	21	1	0.047619	0.00668037	7.12821
hsa-miR-6727-3p	AluSg7	TRIM58	1	248040736	248040756	+	rs141531395	248040750	0.2496	1.36435	20	1	0.05	0.0101453	4.92838
hsa-miR-8052	AluSx3	INPP5B	1	38327573	38327593	+	rs9660231	38327586	0.099	0.742845	20	1	0.05	0.00741656	6.74167
hsa-miR-8052	AluSx1	LOC731275	1	243255369	243255389	+	rs148767879	243255377	0.074	0.620737	20	1	0.05	0.00649351	7.7
hsa-miR-6513-5p	AluSg	PHACTR4	1	28825437	28825467	+	rs12145964	28825457	0.0127	0.258294	30	1	0.0333333	0.00628272	5.30556
hsa-miR-6513-5p	AluSx1	NSUN4	1	46830072	46830101	+	rs41294486	46830087	0.0791	0.646085	29	1	0.0344828	0.00693569	4.97179
hsa-miR-6513-5p	AluSp	MDM4	1	204521137	204521167	+	rs192897757	204521140	0.0094	0.211972	30	1	0.0333333	0.00948092	3.51583
hsa-miR-431-5p	AluSc	NMNAT1	1	10043134	10043155	+	rs11121510	10043142	0.4483	2.22003	21	1	0.047619	0.00715052	6.65952
hsa-miR-7974	AluSc	MPL	1	43819392	43819421	-	rs146322472	43819400	0.0118	0.248073	29	1	0.0344828	0.0112293	3.07078
hsa-miR-6499-5p	AluSq2	KIAA1751	1	1884862	1884885	-	rs57642219	1884880	0.2602	1.40733	23	1	0.0434783	0.011479	3.78763
hsa-miR-6499-5p	AluSx1	HES2	1	6476114	6476135	-	rs4908889	6476116	0.5398	2.67217	21	1	0.047619	0.00659522	7.22024
hsa-miR-6499-5p	AluSx	PIK3CD	1	9788138	9788160	-	rs1141402	9788153	0.0948	0.722146	22	1	0.0454545	0.0116054	3.91667
hsa-miR-6499-5p	AluY	DFFA	1	10521093	10521116	-	rs189424960	10521111	0.0573	0.538779	23	1	0.0434783	0.0136656	3.18159
hsa-miR-6499-5p	AluYb8	UTP11L	1	38490354	38490376	-	rs139424608	38490369	0.0127	0.258294	22	1	0.0454545	0.00584795	7.77273
hsa-miR-6499-5p	AluSx	MPL	1	43819538	43819560	-	rs144177827	43819559	0.006	0.184359	22	1	0.0454545	0.0112293	4.04785
hsa-miR-6499-5p	AluYb8	RAB3B	1	52384930	52384952	-	rs113317020,rs74227994	52384934,52384950	0.0134,-6e-04	0.259524776271919,0.0361473609720785	22	2	0.0909091	0.00818645	11.1048
hsa-miR-6499-5p	AluSx4	TUFT1	1	151555686	151555707	-	rs6587605,rs111475560	151555701,151555704	0.2057,0.1499	1.18503575948573,0.956862735859724	21	2	0.0952381	0.0117271	8.12121
hsa-miR-6499-5p	AluSg4	FLG2	1	152321896	152321918	-	rs151314663	152321901	0.0293	0.384055	22	1	0.0454545	0.00640683	7.0947
hsa-miR-6499-5p	AluJr	CACYBP	1	174980109	174980127	+	rs12565944	174980121	0.0914	0.703048	18	1	0.0555556	0.00821355	6.76389
hsa-miR-6499-5p	AluSq2	TRAF5	1	211547202	211547225	-	rs143220164,rs192988383	211547220,211547223	0.0277,5e-04	0.362125778634734,0.123050827239557	23	2	0.0869565	0.00758252	11.468
hsa-miR-3180	AluY	ZBTB8A	1	33068384	33068400	-	rs140295961	33068395	0.2111	1.20711	16	1	0.0625	0.00688156	9.08224
hsa-miR-378g	AluJr	ZNHIT6	1	86119352	86119373	+	rs180679728	86119359	0.0044	0.141296	21	1	0.047619	0.00755124	6.30612
hsa-miR-378g	AluSx3	EVI5	1	92978497	92978515	+	rs140950699	92978513	0.0447	0.469912	18	1	0.0555556	0.00645161	8.61111
hsa-miR-378g	AluSq2	TPM3	1	154128666	154128684	+	rs4540651	154128672	0.2537	1.37967	18	1	0.0555556	0.00728051	7.63072
hsa-miR-646	AluJb	AK2	1	33478371	33478390	+	rs146712651	33478384	0.0699	0.608627	19	1	0.0526316	0.00550964	9.55263
hsa-miR-1281	AluSz6	SLC35E2	1	1663597	1663614	+	rs66653340,rs145922594	1663605,1663613	0.2825,2e-04	1.4964502297104,0.0877969207975495	17	2	0.117647	0.00927022	12.6909
hsa-miR-1281	AluSz	TPRG1L	1	3546204	3546220	+	rs28712325	3546219	0.3003	1.57106	16	1	0.0625	0.00982318	6.3625
hsa-miR-1281	AluJb	PSMB2	1	36067850	36067866	+	rs12082263	36067858	0.5804	2.90215	16	1	0.0625	0.0112752	5.54315
hsa-miR-148a-3p	AluJb	MDM4	1	204520211	204520230	-	rs142975402	204520224	2e-04	0.0877969	19	1	0.0526316	0.00948092	5.55132
hsa-miR-3135a	AluSg	ATP8B2	1	154322568	154322597	-	rs192825286	154322595	0.0176	0.299033	29	1	0.0344828	0.00457457	7.53793
hsa-miR-3135a	AluY	BPNT1	1	220231477	220231497	+	rs114804156	220231482	0.0351	0.422294	20	1	0.05	0.00954479	5.23846
hsa-miR-324-3p	AluSc	LRRC47	1	3697287	3697309	+	rs2996428	3697291	0.0789	0.645169	22	1	0.0454545	0.0115207	3.94545
hsa-miR-7156-3p	AluJo	SLC35E2	1	1661440	1661470	+	rs193002850	1661454	2e-04	0.0877969	30	1	0.0333333	0.00927022	3.59574
hsa-miR-7156-3p	AluJb	KIAA1751	1	1886136	1886164	+	rs142903031	1886155	0.0176	0.299033	28	1	0.0357143	0.011479	3.11126
hsa-miR-7156-3p	AluSc	LRRC47	1	3697454	3697482	+	rs3207177	3697473	0.0118	0.248073	28	1	0.0357143	0.0115207	3.1
hsa-miR-7156-3p	AluJb	TMEM53	1	45119711	45119741	+	rs144264163	45119725	2e-04	0.0877969	30	1	0.0333333	0.00684932	4.86667
hsa-miR-7156-3p	AluJb	CLCC1	1	109473586	109473616	+	rs117484135,rs181909469	109473605,109473613	-9e-04,2e-04	0.00704013198206533,0.0877969207975495	30	2	0.0666667	0.00968604	6.88276
hsa-miR-7156-3p	AluJb	TOR1AIP2	1	179810676	179810693	+	rs143467176	179810676	2e-04	0.0877969	17	1	0.0588235	0.00720839	8.16043
hsa-miR-6811-5p	AluSx3	INPP5B	1	38327559	38327588	+	rs9660231	38327586	0.099	0.742845	29	1	0.0344828	0.00741656	4.64943
hsa-miR-6811-5p	AluSx1	GNG4	1	235712351	235712373	+	rs150891868	235712367	2e-04	0.0877969	22	1	0.0454545	0.011302	4.02182
hsa-miR-6748-5p	AluY	FBXO44	1	11723239	11723264	-	rs192869189	11723264	5e-04	0.123051	25	1	0.04	0.00778968	5.135
hsa-miR-6748-5p	AluSx	MPL	1	43819493	43819512	-	rs139528456	43819497	0.0235	0.343701	19	1	0.0526316	0.0112293	4.68698
hsa-miR-6748-5p	AluSz6	GNRHR2	1	145513073	145513100	-	rs148929877	145513079	0.0118	0.248073	27	1	0.037037	0.00463481	7.99106
hsa-miR-6802-3p	AluSx1	RNF207	1	6279817	6279838	-	rs185336542	6279819	0.0094	0.211972	21	1	0.047619	0.00687104	6.9304
hsa-miR-6780a-5p	AluSg	SLC35E2B	1	1595149	1595169	-	rs190231537,rs145135074	1595155,1595160	0.0118,0.0118	0.248073181501857,0.248073181501857	20	2	0.1	0.00700607	14.2733
hsa-miR-6780a-5p	AluSg	SLC35E2	1	1661056	1661079	-	rs142767290	1661070	2e-04	0.0877969	23	1	0.0434783	0.00927022	4.6901
hsa-miR-6780a-5p	AluSx	KIAA0562	1	3730047	3730070	-	rs189515362,rs182145904	3730048,3730056	0.0149,0.0524	0.267812060990289,0.509826942028237	23	2	0.0869565	0.00963565	9.02446
hsa-miR-6780a-5p	AluSx1	DFFB	1	3801230	3801261	-	rs10909817	3801247	0.0421	0.459967	31	1	0.0322581	0.0124408	2.59293
hsa-miR-6780a-5p	AluSx1	HES2	1	6475933	6475965	-	rs187733679	6475965	-0.0024	0.00575925	32	1	0.03125	0.00659522	4.73828
hsa-miR-6780a-5p	AluSx	HES2	1	6477882	6477905	-	rs137960922	6477883	0.0245	0.348215	23	1	0.0434783	0.00659522	6.59239
hsa-miR-6780a-5p	AluSx	TNFRSF9	1	7977229	7977252	-	rs142787903	7977240	0.0098	0.213625	23	1	0.0434783	0.00725222	5.99517
hsa-miR-6780a-5p	AluJo	H6PD	1	9325791	9325814	-	rs149017905	9325792	0.0091	0.204944	23	1	0.0434783	0.0151562	2.86868
hsa-miR-6780a-5p	AluSx	H6PD	1	9331231	9331254	-	rs188457286,rs1138467,rs180843835	9331239,9331244,9331251	0.006,0.256,-0.003	0.184359372220502,1.39007952783332,0.00330572544234858	23	3	0.130435	0.0151562	8.60603
hsa-miR-6780a-5p	AluSx	PIK3CD	1	9787932	9787957	-	rs12083192	9787949	0.174	1.05847	25	1	0.04	0.0116054	3.44667
hsa-miR-6780a-5p	AluSc8	DFFA	1	10520823	10520846	-	rs181220021	10520832	0.006	0.184359	23	1	0.0434783	0.0136656	3.18159
hsa-miR-6780a-5p	AluY	DFFA	1	10522153	10522176	-	rs192248643,rs185283766,rs188602952	10522158,10522162,10522166	-6e-04,-6e-04,-6e-04	0.0361473609720785,0.0361473609720785,0.0361473609720785	23	3	0.130435	0.0136656	9.54476
hsa-miR-6780a-5p	AluSq2	DFFA	1	10522427	10522450	-	rs145346082	10522440	-0.0024	0.00575925	23	1	0.0434783	0.0136656	3.18159
hsa-miR-6780a-5p	AluY	FBXO44	1	11723253	11723276	-	rs192869189	11723264	5e-04	0.123051	23	1	0.0434783	0.00778968	5.58152
hsa-miR-6780a-5p	AluJo	MTHFR	1	11846736	11846759	-	rs2184227	11846742	-0.0035	0.00203637	23	1	0.0434783	0.00707071	6.14907
hsa-miR-6780a-5p	AluSx1	FLJ37453	1	16163078	16163101	-	rs144227816	16163095	0.0235	0.343701	23	1	0.0434783	0.0130015	3.3441
hsa-miR-6780a-5p	AluSp	C1orf151	1	19954807	19954830	-	rs183868705	19954810	0.0094	0.211972	23	1	0.0434783	0.00931587	4.66712
hsa-miR-6780a-5p	AluSx1	ECE1	1	21545322	21545345	-	rs142315334	21545327	0.0293	0.384055	23	1	0.0434783	0.00997046	4.36071
hsa-miR-6780a-5p	AluSq10	MYOM3	1	24382932	24382953	-	rs190410542	24382944	0.0044	0.141296	21	1	0.047619	0.0113379	4.2
hsa-miR-6780a-5p	AluSz	RHD	1	25655972	25655995	-	rs147810784	25655980	0.0255	0.35508	23	1	0.0434783	0.0118343	3.67391
hsa-miR-6780a-5p	AluSc	RHD	1	25656215	25656239	-	rs143570282,rs181689405	25656221,25656231	0.085,0.0066	0.673739667121002,0.199984507695607	24	2	0.0833333	0.0118343	7.04167
hsa-miR-6780a-5p	AluJb	MECR	1	29519527	29519551	-	rs114671955	29519549	0.0118	0.248073	24	1	0.0416667	0.0113142	3.68269
hsa-miR-6780a-5p	AluJb	MECR	1	29519545	29519570	-	rs114671955	29519549	0.0118	0.248073	25	1	0.04	0.0113142	3.53538
hsa-miR-6780a-5p	AluJo	TINAGL1	1	32053157	32053180	-	rs142758499	32053176	5e-04	0.123051	23	1	0.0434783	0.00424328	10.2464
hsa-miR-6780a-5p	AluY	ZBTB8A	1	33068390	33068413	-	rs140295961	33068395	0.2111	1.20711	23	1	0.0434783	0.00688156	6.31808
hsa-miR-6780a-5p	AluSc	PSMB2	1	36068335	36068358	-	rs146582115	36068340	5e-04	0.123051	23	1	0.0434783	0.0112752	3.85611
hsa-miR-6780a-5p	AluSx1	CLDN19	1	43198975	43199006	-	rs138082769	43198997	2e-04	0.0877969	31	1	0.0322581	0.00684685	4.71138
hsa-miR-6780a-5p	AluY	LOC100132774	1	44165638	44165661	-	rs189107902,rs145155829,rs192016769	44165642,44165646,44165660	5e-04,0.0311,0.0176	0.123050827239557,0.393534392930347,0.299033149082022	23	3	0.130435	0.008867	14.7101
hsa-miR-6780a-5p	AluJb	C1orf190	1	46686351	46686374	-	rs149175496	46686360	-6e-04	0.0361474	23	1	0.0434783	0.00772201	5.63043
hsa-miR-6780a-5p	AluJb	RAB3B	1	52377912	52377931	-	rs149071330	52377931	0.0467	0.489171	19	1	0.0526316	0.00818645	6.42911
hsa-miR-6780a-5p	AluSx	INADL	1	62627249	62627272	-	rs184761151	62627257	0.0054	0.144398	23	1	0.0434783	0.00770777	5.64083
hsa-miR-6780a-5p	AluSz6	ZNHIT6	1	86117157	86117180	-	rs182995407	86117159	-6e-04	0.0361474	23	1	0.0434783	0.00755124	5.75776
hsa-miR-6780a-5p	AluYg6	GBP4	1	89648401	89648424	-	rs143330337	89648422	0.0351	0.422294	23	1	0.0434783	0.0058451	7.43841
hsa-miR-6780a-5p	AluSz	GBP6	1	89851330	89851353	-	rs137963587	89851344	0.0151	0.268707	23	1	0.0434783	0.00891862	4.875
hsa-miR-6780a-5p	AluSx3	DBT	1	100660140	100660163	-	rs140268566	100660154	0.006	0.184359	23	1	0.0434783	0.00439301	9.89714
hsa-miR-6780a-5p	AluSx1	DBT	1	100661324	100661347	-	rs148424011	100661341	0.025	0.353874	23	1	0.0434783	0.00439301	9.89714
hsa-miR-6780a-5p	AluSx1	DBT	1	100661463	100661482	-	rs58607634	100661467	0.1396	0.916878	19	1	0.0526316	0.00439301	11.9807
hsa-miR-6780a-5p	AluSc	RTCD1	1	100758095	100758118	-	rs149227262,rs185094377	100758099,100758100	0.0148,5e-04	0.267358325790425,0.123050827239557	23	2	0.0869565	0.0102686	8.46823
hsa-miR-6780a-5p	AluSq2	BCL2L15	1	114421542	114421566	-	rs12083604,rs138364144,rs189804722	114421556,114421558,114421565	0.1042,0.0346,0.0066	0.764086445577104,0.405674293329447,0.199984507695607	24	3	0.125	0.00951497	13.1372
hsa-miR-6780a-5p	AluY	TPM3	1	154136347	154136370	-	rs140590273	154136351	0.0467	0.489171	23	1	0.0434783	0.00473624	9.17991
hsa-miR-6780a-5p	AluJr	PIGM	1	159999611	159999642	-	rs148893993	159999620	-6e-04	0.0361474	31	1	0.0322581	0.00536481	6.0129
hsa-miR-6780a-5p	AluSz	SLAMF6	1	160455073	160455103	-	rs113499304	160455095	0.1616	1.00603	30	1	0.0333333	0.0113298	2.94211
hsa-miR-6780a-5p	AluSz6	CD84	1	160515660	160515683	-	rs41310140,rs3737788	160515660,160515664	5e-04,0.2577	0.123050827239557,1.39582056929999	23	2	0.0869565	0.0105147	8.27002
hsa-miR-6780a-5p	AluSz6	CD84	1	160515515	160515546	-	rs11586925,rs3737790	160515521,160515534	-0.0024,0.0173	0.00575925256107079,0.273808269017649	31	2	0.0645161	0.0105147	6.13582
hsa-miR-6780a-5p	AluSz6	FCGR2A	1	161488503	161488526	-	rs189415985,rs7530938	161488509,161488525	5e-04,0.14	0.123050827239557,0.918288288339926	23	2	0.0869565	0.00703235	12.3652
hsa-miR-6780a-5p	AluJr	PRELP	1	203459315	203459341	-	rs145384948	203459329	0.0118	0.248073	26	1	0.0384615	0.0118568	3.24383
hsa-miR-6780a-5p	AluJr4	MDM4	1	204519900	204519923	-	rs141405023	204519908	0.0235	0.343701	23	1	0.0434783	0.00948092	4.58587
hsa-miR-6780a-5p	AluJb	MDM4	1	204520265	204520297	-	rs61476176	204520275	0.0235	0.343701	32	1	0.03125	0.00948092	3.29609
hsa-miR-6780a-5p	AluSg	MDM4	1	204521545	204521577	-	rs12119098	204521577	0.2238	1.25767	32	1	0.03125	0.00948092	3.29609
hsa-miR-6780a-5p	AluSc8	MFSD4	1	205570949	205570972	-	rs7555438,rs12408345	205570959,205570963	0.2693,0.2018	1.44245677209923,1.16918747501472	23	2	0.0869565	0.00895401	9.71146
hsa-miR-6780a-5p	AluSc8	MFSD4	1	205570782	205570806	-	rs146232060	205570797	0.0118	0.248073	24	1	0.0416667	0.00895401	4.65341
hsa-miR-6780a-5p	AluY	CR1	1	207813718	207813741	-	rs4844386	207813726	0.0108	0.215823	23	1	0.0434783	0.00976231	4.45369
hsa-miR-6780a-5p	AluSq2	TRAF5	1	211547313	211547336	-	rs184674809	211547318	0.0145	0.265968	23	1	0.0434783	0.00758252	5.73402
hsa-miR-6780a-5p	AluSp	NSL1	1	212905874	212905897	-	rs113280076	212905887	0.0263	0.357409	23	1	0.0434783	0.00662199	6.56574
hsa-miR-6780a-5p	AluSp	TATDN3	1	212988961	212988992	-	rs6700544	212988989	0.2421	1.33245	31	1	0.0322581	0.0108077	2.98472
hsa-miR-6780a-5p	AluSp	TATDN3	1	212989103	212989126	-	rs2359322	212989107	0.0781	0.643038	23	1	0.0434783	0.0108077	4.02288
hsa-miR-6780a-5p	AluSg4	TAF1A	1	222731462	222731485	-	rs188685889	222731476	0.0118	0.248073	23	1	0.0434783	0.00817439	5.31884
hsa-miR-6780a-5p	FLAM_C	C1orf55	1	226171287	226171318	-	rs76220707	226171303	0.0293	0.384055	31	1	0.0322581	0.01	3.22581
hsa-miR-6780a-5p	AluSz	EFCAB2	1	245285443	245285466	-	rs190605466,rs148015871	245285452,245285464	0.0066,0.0416	0.199984507695607,0.458343920983114	23	2	0.0869565	0.0140244	6.20038
hsa-miR-484	AluJr4	CLSPN	1	36199299	36199322	+	rs11264195	36199308	0.6096	3.07482	23	1	0.0434783	0.00479015	9.0766
hsa-miR-484	AluJb	TMEM53	1	45119702	45119725	+	rs144264163	45119725	2e-04	0.0877969	23	1	0.0434783	0.00684932	6.34783
hsa-miR-484	AluSz	GBP6	1	89853461	89853482	+	rs140146474	89853467	0.0641	0.579793	21	1	0.047619	0.00891862	5.33929
hsa-miR-484	AluJb	FCRL1	1	157765048	157765071	+	rs114798681	157765051	0.0467	0.489171	23	1	0.0434783	0.0102447	4.24396
hsa-miR-484	AluSx3	ATP1A2	1	160112381	160112404	+	rs4656884,rs78507938	160112392,160112396	0.0537,0.0641	0.523362715665236,0.579793257169622	23	2	0.0869565	0.0119363	7.28502
hsa-miR-484	AluSx	ADAMTS4	1	161160157	161160181	+	rs112724568,rs181624244	161160159,161160160	0.1164,5e-04	0.819423794791482,0.123050827239557	24	2	0.0833333	0.00647482	12.8704
hsa-miR-484	AluY	C1orf55	1	226172365	226172389	+	rs150033284	226172389	0.0447	0.469912	24	1	0.0416667	0.01	4.16667
hsa-miR-484	AluSg7	TRIM58	1	248040738	248040762	+	rs141531395	248040750	0.2496	1.36435	24	1	0.0416667	0.0101453	4.10698
hsa-miR-6848-5p	AluSg	KIF14	1	200522174	200522196	-	rs147436210,rs139733981	200522176,200522178	0.082,0.0806	0.664698909131605,0.652187030811691	22	2	0.0909091	0.0137493	6.61189
hsa-miR-6848-5p	FLAM_A	ENAH	1	225675953	225675979	-	rs189674624	225675956	5e-04	0.123051	26	1	0.0384615	0.00731061	5.26106
hsa-miR-4676-5p	AluSx4	TUFT1	1	151555597	151555619	-	rs188849638	151555616	-6e-04	0.0361474	22	1	0.0454545	0.0117271	3.87603
hsa-miR-1324	AluSq	IL23R	1	67725627	67725648	+	rs189684721	67725635	0.006	0.184359	21	1	0.047619	0.00715137	6.65873
hsa-miR-3620-5p	AluSx3	EVI5	1	92978492	92978514	+	rs140950699	92978513	0.0447	0.469912	22	1	0.0454545	0.00645161	7.04545
hsa-miR-3620-5p	AluSq2	TPM3	1	154128662	154128683	+	rs187157168,rs4540651	154128664,154128672	0.0118,0.2537	0.248073181501857,1.37966859598266	21	2	0.0952381	0.00728051	13.0812
hsa-miR-4688	AluSz	LAX1	1	203744376	203744399	+	rs140394232	203744383	0.0066	0.199985	23	1	0.0434783	0.0101735	4.27366
hsa-miR-6865-3p	AluSc	C1orf135	1	26161030	26161048	+	rs147711724,rs7555012	26161033,26161037	0.0176,0.1358	0.299033149082022,0.899336360153543	18	2	0.111111	0.0101317	10.9667
hsa-miR-6784-3p	AluSx1	RNF207	1	6279814	6279839	-	rs185336542	6279819	0.0094	0.211972	25	1	0.04	0.00687104	5.82154
hsa-miR-6771-5p	AluSq	DFFB	1	3800555	3800575	-	rs140704651	3800572	0.0118	0.248073	20	1	0.05	0.0124408	4.01905
hsa-miR-6771-5p	AluSx1	H6PD	1	9326987	9327007	-	rs149497526	9326996	0.0455	0.474182	20	1	0.05	0.0151562	3.29898
hsa-miR-6771-5p	AluSx	H6PD	1	9331109	9331128	-	rs147943836	9331125	5e-04	0.123051	19	1	0.0526316	0.0151562	3.47261
hsa-miR-6771-5p	AluSc	RHD	1	25656253	25656272	-	rs28744664	25656270	-0.0046	0.00102273	19	1	0.0526316	0.0118343	4.44737
hsa-miR-6771-5p	AluSx	SEPN1	1	26143813	26143833	-	rs3203750	26143821	0.3356	1.71844	20	1	0.05	0.0091853	5.44348
hsa-miR-6771-5p	AluJb	MECR	1	29519565	29519584	-	rs142606478	29519581	0.006	0.184359	19	1	0.0526316	0.0113142	4.65182
hsa-miR-6771-5p	AluSx1	CLDN19	1	43198811	43198841	-	rs192923064	43198839	2e-04	0.0877969	30	1	0.0333333	0.00684685	4.86842
hsa-miR-6771-5p	AluY	RPS15AP10	1	46112336	46112357	-	rs12060056	46112355	0.0235	0.343701	21	1	0.047619	0.00883978	5.3869
hsa-miR-6771-5p	AluSg4	DBT	1	100659268	100659287	-	rs185377245	100659270	1e-04	0.037798	19	1	0.0526316	0.00439301	11.9807
hsa-miR-6771-5p	AluSc	RTCD1	1	100757967	100757986	-	rs145395299	100757983	0.0148	0.267358	19	1	0.0526316	0.0102686	5.12551
hsa-miR-6771-5p	AluSx4	TUFT1	1	151555520	151555539	-	rs190898952	151555537	5e-04	0.123051	19	1	0.0526316	0.0117271	4.48804
hsa-miR-6771-5p	AluSx1	TPM3	1	154139266	154139285	-	rs143058197	154139283	0.0372	0.430361	19	1	0.0526316	0.00473624	11.1125
hsa-miR-6771-5p	AluSp	TATDN3	1	212989075	212989095	-	rs151129279	212989094	0.0977	0.732258	20	1	0.05	0.0108077	4.62632
hsa-miR-6771-5p	AluSz	LOC400804	1	221504021	221504040	-	rs140042194	221504038	0.0497	0.499892	19	1	0.0526316	0.00887137	5.93275
hsa-miR-6789-3p	AluSx3	NOL9	1	6582262	6582282	+	rs116124742,rs149369992	6582269,6582274	0.0525,5e-04	0.52047159109454,0.123050827239557	20	2	0.1	0.0102063	9.79783
hsa-miR-6789-3p	AluY	STMN1	1	26211043	26211063	+	rs182360015	26211043	0.0235	0.343701	20	1	0.05	0.00650618	7.685
hsa-miR-6789-3p	AluSx1	FAM73A	1	78341674	78341694	+	rs182694541	78341687	2e-04	0.0877969	20	1	0.05	0.00540216	9.25556
hsa-miR-6789-3p	AluSp	NUAK2	1	205271873	205271895	+	rs189297342,rs11580336,rs181995251	205271877,205271885,205271888	-0.003,0.0381,2e-04	0.00330572544234858,0.432854750597556,0.0877969207975495	22	3	0.136364	0.0100937	13.5097
hsa-miR-6789-3p	AluSx1	GNG4	1	235712349	235712369	+	rs141554657,rs150891868	235712350,235712367	0.0351,2e-04	0.422294233138311,0.0877969207975495	20	2	0.1	0.011302	8.848
hsa-miR-6789-3p	AluSx1	LOC731275	1	243255356	243255380	+	rs148767879	243255377	0.074	0.620737	24	1	0.0416667	0.00649351	6.41667
hsa-miR-193a-3p	AluSz6	GNG4	1	235713870	235713895	+	rs112649166	235713894	0.0293	0.384055	25	1	0.04	0.011302	3.5392
hsa-miR-1199-5p	AluSq	DFFB	1	3800548	3800567	-	rs146888429	3800552	0.0467	0.489171	19	1	0.0526316	0.0124408	4.23058
hsa-miR-1199-5p	AluJb	MECR	1	29519539	29519558	-	rs114671955	29519549	0.0118	0.248073	19	1	0.0526316	0.0113142	4.65182
hsa-miR-4776-3p	AluSz6	NSL1	1	212903393	212903416	+	rs2492786	212903403	0.0154	0.269308	23	1	0.0434783	0.00662199	6.56574
hsa-miR-1538	AluSx1	KLF17	1	44599996	44600016	+	rs142292562	44600011	0.1436	0.929882	20	1	0.05	0.00684211	7.30769
hsa-miR-3116	AluSx	INADL	1	62627265	62627291	-	rs189437525	62627275	0.0044	0.141296	26	1	0.0384615	0.00770777	4.98997
hsa-miR-3116	AluSc	RTCD1	1	100757978	100758004	-	rs145395299	100757983	0.0148	0.267358	26	1	0.0384615	0.0102686	3.74556
hsa-miR-3116	AluSz6	CTSS	1	150705109	150705132	-	rs188466780	150705123	2e-04	0.0877969	23	1	0.0434783	0.00385965	11.2648
hsa-miR-3116	AluJb	TOR1AIP2	1	179810662	179810689	+	rs143467176	179810676	2e-04	0.0877969	27	1	0.037037	0.00720839	5.13805
hsa-miR-30c-2-3p	AluSx1	NMNAT1	1	10044129	10044150	-	rs189692694	10044144	-6e-04	0.0361474	21	1	0.047619	0.00715052	6.65952
hsa-miR-30c-2-3p	AluSx	CD84	1	160515800	160515823	-	rs6677895,rs6686346	160515804,160515813	0.2636,0.2459	1.41933357776717,1.34815927900553	23	2	0.0869565	0.0105147	8.27002
hsa-miR-30c-2-3p	AluSx1	FAM20B	1	179042524	179042545	-	rs4652354	179042524	0.1038	0.759363	21	1	0.047619	0.00972191	4.89812
hsa-miR-149-5p	AluSg	RTCD1	1	100757742	100757763	-	rs6704125	100757763	0.3826	1.92345	21	1	0.047619	0.0102686	4.63736
hsa-miR-149-5p	AluJb	C1orf150	1	247739772	247739798	+	rs143406461	247739775	0.0044	0.141296	26	1	0.0384615	0.0064695	5.94505
hsa-miR-4646-5p	AluSg	MED18	1	28661578	28661598	-	rs186269323	28661584	5e-04	0.123051	20	1	0.05	0.00501505	9.97
hsa-miR-4646-5p	AluSx	IBA57	1	228367587	228367609	+	rs7354887	228367599	0.0341	0.403041	22	1	0.0454545	0.0096382	4.71608
hsa-miR-3198	AluSc	C1orf135	1	26161073	26161103	+	rs11247767	26161086	0.1445	0.935491	30	1	0.0333333	0.0101317	3.29
hsa-miR-3198	AluSc	RTCD1	1	100757978	100758001	-	rs145395299	100757983	0.0148	0.267358	23	1	0.0434783	0.0102686	4.23411
hsa-miR-3198	AluSx1	TPM3	1	154137823	154137858	+	rs6661996	154137848	0.2301	1.28301	35	1	0.0285714	0.00473624	6.03251
hsa-miR-3139	AluSz	ATPAF1	1	47100153	47100179	+	rs1139758	47100159	0.017	0.273215	26	1	0.0384615	0.00987817	3.89359
hsa-miR-3139	AluSx1	GNG4	1	235712359	235712385	+	rs150891868,rs192183671	235712367,235712382	2e-04,0.0044	0.0877969207975495,0.141296295064062	26	2	0.0769231	0.011302	6.80615
hsa-miR-4999-5p	AluSx	C1orf212	1	35319547	35319571	+	rs11263953	35319550	0.4803	2.37204	24	1	0.0416667	0.00880645	4.73138
hsa-miR-4999-5p	AluJr	ZNF670	1	247199754	247199776	+	rs12751386,rs78493666	247199758,247199772	0.0441,0.1333	0.467305232152996,0.890116779042258	22	2	0.0909091	0.0152236	5.97159
hsa-miR-20b-3p	AluSg	MDM4	1	204521573	204521594	-	rs12119098	204521577	0.2238	1.25767	21	1	0.047619	0.00948092	5.02262
hsa-miR-652-3p	AluSq2	LOC731275	1	243251360	243251383	+	rs186238382	243251377	0.127	0.861673	23	1	0.0434783	0.0114723	3.78986
hsa-miR-3656	AluSx	HES2	1	6477871	6477893	-	rs137960922	6477883	0.0245	0.348215	22	1	0.0454545	0.00659522	6.89205
hsa-miR-3656	AluSq2	TNFRSF9	1	7978179	7978195	-	rs9658052	7978191	-6e-04	0.0361474	16	1	0.0625	0.00725222	8.61806
hsa-miR-3656	AluSc8	DFFA	1	10520814	10520834	-	rs181220021	10520832	0.006	0.184359	20	1	0.05	0.0136656	3.65882
hsa-miR-3656	AluY	SELRC1	1	53152349	53152369	-	rs11205991,rs149790374	53152355,53152363	0.0641,0.0044	0.579793257169622,0.141296295064062	20	2	0.1	0.0101597	9.84286
hsa-miR-3158-3p	AluJb	ORC1	1	52838617	52838641	+	rs3087471	52838622	0.1972	1.15258	24	1	0.0416667	0.00284091	14.6667
hsa-miR-3714	AluSx	INADL	1	62627243	62627263	-	rs184761151	62627257	0.0054	0.144398	20	1	0.05	0.00770777	6.48696
hsa-miR-6741-5p	AluSp	C1orf151	1	19954843	19954866	-	rs78876955	19954859	-0.001	0.00695535	23	1	0.0434783	0.00931587	4.66712
hsa-miR-6741-5p	AluSq2	SHE	1	154454767	154454787	-	rs140272084	154454780	0.006	0.184359	20	1	0.05	0.00428174	11.6775
hsa-miR-6741-5p	AluY	PIGM	1	159999319	159999340	-	rs4322226	159999335	0.0847	0.672755	21	1	0.047619	0.00536481	8.87619
hsa-miR-940	AluJo	MTHFR	1	11846729	11846749	-	rs2184227	11846742	-0.0035	0.00203637	20	1	0.05	0.00707071	7.07143
hsa-miR-940	AluSp	C1orf151	1	19954669	19954689	-	rs113842672	19954675	0.0758	0.636713	20	1	0.05	0.00931587	5.36719
hsa-miR-940	AluSx1	RBBP4	1	33149330	33149350	-	rs148591299	33149337	5e-04	0.123051	20	1	0.05	0.00630188	7.93415
hsa-miR-940	AluSz	GBP6	1	89853305	89853325	+	rs1977667	89853313	0.0962	0.726054	20	1	0.05	0.00891862	5.60625
hsa-miR-940	AluSz	SLAMF6	1	160454937	160454957	-	rs12144359	160454943	0.0161	0.271083	20	1	0.05	0.0113298	4.41316
hsa-miR-940	AluSg	KIF14	1	200522168	200522188	-	rs147436210,rs139733981	200522176,200522178	0.082,0.0806	0.664698909131605,0.652187030811691	20	2	0.1	0.0137493	7.27308
hsa-miR-940	AluSz	GPR37L1	1	202098233	202098253	-	rs182298779	202098239	5e-04	0.123051	20	1	0.05	0.0105263	4.75
hsa-miR-940	AluSq2	RAB7L1	1	205737758	205737778	-	rs823132	205737764	0.178	1.072	20	1	0.05	0.0118846	4.20714
hsa-miR-588	AluJb	MDM4	1	204525571	204525592	+	rs116236468,rs185693707	204525576,204525584	0.0467,5e-04	0.489171053500143,0.123050827239557	21	2	0.0952381	0.00948092	10.0452
hsa-miR-1251-5p	AluSc	PTAFR	1	28475874	28475897	-	rs143512059	28475877	0.0641	0.579793	23	1	0.0434783	0.00601344	7.23018
hsa-miR-1251-5p	AluJo	LOC100130557	1	41156062	41156086	-	rs114483507	41156065	2e-04	0.0877969	24	1	0.0416667	0.00911376	4.57184
hsa-miR-8078	AluJr	ZNF670	1	247199747	247199768	+	rs113541907,rs12751386	247199751,247199758	0.0311,0.0441	0.393534392930347,0.467305232152996	21	2	0.0952381	0.0152236	6.25595
hsa-miR-5703	AluSp	C1orf151	1	19954658	19954684	-	rs113842672	19954675	0.0758	0.636713	26	1	0.0384615	0.00931587	4.12861
hsa-miR-1292-3p	AluSx	LOC100128003	1	2122905	2122916	+	rs183444252	2122908	0.0118	0.248073	11	1	0.0909091	0.00440238	20.65
hsa-miR-1292-3p	AluSc8	MRTO4	1	19585475	19585486	+	rs189712102	19585486	2e-04	0.0877969	11	1	0.0909091	0.0130971	6.94118
hsa-miR-1292-3p	AluJo	IL6R	1	154440095	154440106	+	rs115361002	154440103	0.0409	0.456646	11	1	0.0909091	0.00549666	16.539
hsa-miR-1292-3p	AluSx	CCT3	1	156306914	156306925	+	rs11264475	156306918	0.0584	0.550506	11	1	0.0909091	0.00617284	14.7273
hsa-miR-1292-3p	AluSx	PRELP	1	203457362	203457373	+	rs36068360	203457366	0.049	0.495726	11	1	0.0909091	0.0118568	7.66724
hsa-miR-1292-3p	AluSq4	DISC2	1	231951203	231951214	+	rs116277806	231951213	5e-04	0.123051	11	1	0.0909091	0.00668037	13.6084
hsa-miR-1292-3p	AluY	C1orf229	1	247273732	247273750	+	rs188847114,rs6662594,rs111695252,rs193084415,rs6696117	247273736,247273737,247273742,247273747,247273748	2e-04,0.0544,0.1042,0.0118,0.2083	0.0877969207975495,0.526079853540459,0.764086445577104,0.248073181501857,1.19696825057048	18	5	0.277778	0.0177646	15.6366
hsa-miR-450b-3p	AluSx1	TNFRSF1B	1	12267695	12267718	+	rs17880332	12267706	0.006	0.184359	23	1	0.0434783	0.0104545	4.15879
hsa-miR-450b-3p	AluJb	C1orf180	1	85095674	85095697	+	rs56971773	85095684	0.1487	0.951518	23	1	0.0434783	0.00902935	4.81522
hsa-miR-7847-3p	AluSq2	DFFA	1	10522278	10522301	-	rs12065251	10522289	0.1341	0.893843	23	1	0.0434783	0.0136656	3.18159
hsa-miR-7847-3p	AluSx3	SLC25A34	1	16067249	16067273	-	rs140825545	16067249	0.0925	0.711082	24	1	0.0416667	0.00857287	4.86029
hsa-miR-7847-3p	AluSz	EFCAB2	1	245285263	245285289	-	rs143904642,rs145811898	245285272,245285275	0.0235,0.0235	0.343700852915547,0.343700852915547	26	2	0.0769231	0.0140244	5.48495
hsa-miR-3187-5p	AluSg	SLC35E2B	1	1594935	1594955	-	rs113078172	1594952	0.2597	1.40465	20	1	0.05	0.00700607	7.13667
hsa-miR-3187-5p	AluSq	DFFB	1	3800516	3800536	-	rs143154829	3800525	0.006	0.184359	20	1	0.05	0.0124408	4.01905
hsa-miR-3187-5p	AluJr	NOL9	1	6585341	6585361	-	rs114430381	6585361	0.0525	0.520472	20	1	0.05	0.0102063	4.89891
hsa-miR-3187-5p	AluJo	H6PD	1	9325738	9325764	-	rs9434745	9325751	0.1234	0.848041	26	1	0.0384615	0.0151562	2.53768
hsa-miR-3187-5p	AluJr	DNAJC16	1	15896895	15896917	-	rs6656802	15896896	0.0467	0.489171	22	1	0.0454545	0.0075928	5.98653
hsa-miR-3187-5p	AluSp	C1orf151	1	19954596	19954617	-	rs7554091,rs150428021	19954597,19954611	0.4893,0.0358	2.41679690614328,0.424317777463219	21	2	0.0952381	0.00931587	10.2232
hsa-miR-3187-5p	FLAM_C	TCEA3	1	23707679	23707706	-	rs650102	23707692	0.372	1.87702	27	1	0.037037	0.00990099	3.74074
hsa-miR-3187-5p	AluSp	PHACTR4	1	28825672	28825693	-	rs184976521	28825684	2e-04	0.0877969	21	1	0.047619	0.00628272	7.57937
hsa-miR-3187-5p	AluJo	RBBP4	1	33150637	33150664	-	rs139842775,rs634717	33150640,33150643	2e-04,0.2625	0.0877969207975495,1.41569753843307	27	2	0.0740741	0.00630188	11.7543
hsa-miR-3187-5p	AluJr	BMP8A	1	39994558	39994584	-	rs193191945	39994573	-6e-04	0.0361474	26	1	0.0384615	0.0085974	4.47363
hsa-miR-3187-5p	AluY	LOC100132774	1	44165413	44165438	-	rs141459211	44165423	0.0351	0.422294	25	1	0.04	0.008867	4.51111
hsa-miR-3187-5p	AluJo	IPP	1	46165353	46165380	-	rs139987753	46165371	0.006	0.184359	27	1	0.037037	0.00731113	5.06584
hsa-miR-3187-5p	AluSx1	CC2D1B	1	52816561	52816581	-	rs117078869	52816577	0.0118	0.248073	20	1	0.05	0.00888585	5.62692
hsa-miR-3187-5p	FAM	EVI5	1	92975073	92975095	-	rs138177383	92975094	-6e-04	0.0361474	22	1	0.0454545	0.00645161	7.04545
hsa-miR-3187-5p	AluSg	RTCD1	1	100757618	100757639	-	rs114473754	100757624	0.0274	0.361275	21	1	0.047619	0.0102686	4.63736
hsa-miR-3187-5p	AluSz	KIAA1324	1	109748662	109748682	-	rs4970828	109748675	0.1072	0.776102	20	1	0.05	0.00530645	9.4225
hsa-miR-3187-5p	AluSg	KIF14	1	200522208	200522235	-	rs187279818,rs7412927	200522219,200522220	0.006,0.0351	0.184359372220502,0.422294233138311	27	2	0.0740741	0.0137493	5.38746
hsa-miR-3187-5p	AluSz	GPR37L1	1	202098157	202098182	-	rs11805013	202098171	0.1217	0.84072	25	1	0.04	0.0105263	3.8
hsa-miR-3187-5p	AluJr	PRELP	1	203459372	203459392	-	rs1077292	203459382	-0.0036	0.00196598	20	1	0.05	0.0118568	4.21698
hsa-miR-3187-5p	AluJb	MDM4	1	204520365	204520385	-	rs191548325	204520365	5e-04	0.123051	20	1	0.05	0.00948092	5.27375
hsa-miR-3187-5p	AluSx1	RBBP5	1	205055643	205055663	-	rs112907834	205055656	0.0641	0.579793	20	1	0.05	0.00718336	6.96053
hsa-miR-3187-5p	AluSp	NSL1	1	212905679	212905700	-	rs2492787	212905686	0.0115	0.216816	21	1	0.047619	0.00662199	7.19105
hsa-miR-3187-5p	AluSz	BPNT1	1	220232057	220232082	-	rs139069201	220232078	0.006	0.184359	25	1	0.04	0.00954479	4.19077
hsa-miR-3187-5p	AluSx1	ENAH	1	225678979	225679006	-	rs188553583	225678980	0.0127	0.258294	27	1	0.037037	0.00731061	5.0662
hsa-miR-363-5p	AluSx	HES2	1	6477867	6477891	-	rs137960922	6477883	0.0245	0.348215	24	1	0.0416667	0.00659522	6.31771
hsa-miR-363-5p	AluSc8	DFFA	1	10520810	10520832	-	rs181220021	10520832	0.006	0.184359	22	1	0.0454545	0.0136656	3.3262
hsa-miR-363-5p	AluSx	MPL	1	43819487	43819510	-	rs139528456	43819497	0.0235	0.343701	23	1	0.0434783	0.0112293	3.87185
hsa-miR-363-5p	AluY	SELRC1	1	53152346	53152367	-	rs11205991,rs149790374	53152355,53152363	0.0641,0.0044	0.579793257169622,0.141296295064062	21	2	0.0952381	0.0101597	9.37415
hsa-miR-363-5p	AluSz6	GNRHR2	1	145513074	145513098	-	rs148929877	145513079	0.0118	0.248073	24	1	0.0416667	0.00463481	8.98994
hsa-miR-7851-3p	AluSx	PIK3CD	1	9787939	9787960	-	rs12083192	9787949	0.174	1.05847	21	1	0.047619	0.0116054	4.10317
hsa-miR-7851-3p	AluSq10	MYOM3	1	24382935	24382956	-	rs190410542	24382944	0.0044	0.141296	21	1	0.047619	0.0113379	4.2
hsa-miR-7851-3p	AluSc	RHD	1	25656221	25656242	-	rs143570282,rs181689405	25656221,25656231	0.085,0.0066	0.673739667121002,0.199984507695607	21	2	0.0952381	0.0118343	8.04762
hsa-miR-7851-3p	AluJo	LOC100132774	1	44166283	44166307	-	rs186252984	44166284	5e-04	0.123051	24	1	0.0416667	0.008867	4.69907
hsa-miR-7851-3p	FAM	EVI5	1	92975073	92975097	-	rs138177383	92975094	-6e-04	0.0361474	24	1	0.0416667	0.00645161	6.45833
hsa-miR-7851-3p	AluSq2	BCL2L15	1	114421548	114421569	-	rs12083604,rs138364144,rs189804722	114421556,114421558,114421565	0.1042,0.0346,0.0066	0.764086445577104,0.405674293329447,0.199984507695607	21	3	0.142857	0.00951497	15.0139
hsa-miR-7851-3p	AluSz	SNX27	1	151669152	151669173	-	rs187484699,rs143936375	151669159,151669164	2e-04,0.0162	0.0877969207975495,0.271355765137402	21	2	0.0952381	0.00693178	13.7393
hsa-miR-7851-3p	AluSq2	RAB7L1	1	205737738	205737759	-	rs11557080	205737739	0.3818	1.92031	21	1	0.047619	0.0118846	4.0068
hsa-miR-7851-3p	AluSq2	TRAF5	1	211547217	211547240	-	rs143220164,rs192988383	211547220,211547223	0.0277,5e-04	0.362125778634734,0.123050827239557	23	2	0.0869565	0.00758252	11.468
hsa-miR-3152-3p	AluY	KIAA1324	1	109746290	109746315	+	rs190587906	109746300	0.0118	0.248073	25	1	0.04	0.00530645	7.538
hsa-miR-3152-3p	AluY	TRIM58	1	248041254	248041279	+	rs142455309	248041273	2e-04	0.0877969	25	1	0.04	0.0101453	3.9427
hsa-miR-25-5p	AluSx	PIK3CD	1	9787928	9787952	-	rs12083192	9787949	0.174	1.05847	24	1	0.0416667	0.0116054	3.59028
hsa-miR-25-5p	AluSq10	MYOM3	1	24382924	24382948	-	rs190410542	24382944	0.0044	0.141296	24	1	0.0416667	0.0113379	3.675
hsa-miR-25-5p	AluSc	RHD	1	25656210	25656234	-	rs143570282,rs181689405	25656221,25656231	0.085,0.0066	0.673739667121002,0.199984507695607	24	2	0.0833333	0.0118343	7.04167
hsa-miR-25-5p	AluSg	GCLM	1	94353092	94353116	-	rs190125748	94353108	0.003	0.127784	24	1	0.0416667	0.00869121	4.79412
hsa-miR-25-5p	AluSq2	BCL2L15	1	114421537	114421561	-	rs12083604,rs138364144	114421556,114421558	0.1042,0.0346	0.764086445577104,0.405674293329447	24	2	0.0833333	0.00951497	8.75813
hsa-miR-25-5p	AluSc8	MFSD4	1	205570777	205570801	-	rs146232060	205570797	0.0118	0.248073	24	1	0.0416667	0.00895401	4.65341
hsa-miR-3178	AluSx1	H6PD	1	9327160	9327175	-	rs144223862	9327168	0.0467	0.489171	15	1	0.0666667	0.0151562	4.39864
hsa-miR-3178	AluSx	PIK3CD	1	9788144	9788159	-	rs1141402	9788153	0.0948	0.722146	15	1	0.0666667	0.0116054	5.74444
hsa-miR-3178	AluY	DFFA	1	10522196	10522211	-	rs192788301,rs184879957	10522204,10522207	0.0648,0.0648	0.58201458736579,0.58201458736579	15	2	0.133333	0.0136656	9.75686
hsa-miR-3178	AluYb8	UTP11L	1	38490360	38490375	-	rs139424608	38490369	0.0127	0.258294	15	1	0.0666667	0.00584795	11.4
hsa-miR-3178	AluYb8	RAB3B	1	52384936	52384951	-	rs74227994	52384950	-6e-04	0.0361474	15	1	0.0666667	0.00818645	8.14354
hsa-miR-4538	AluSz	DAP3	1	155708633	155708652	+	rs185537812	155708636	2e-04	0.0877969	19	1	0.0526316	0.00782269	6.72807
hsa-miR-221-5p	AluSc	PTAFR	1	28475870	28475891	-	rs143512059	28475877	0.0641	0.579793	21	1	0.047619	0.00601344	7.91877
hsa-miR-6780a-3p	AluSz	FAM129A	1	184762580	184762600	+	rs112258670	184762587	0.0118	0.248073	20	1	0.05	0.0086185	5.80147
hsa-miR-3664-3p	AluSq2	BMP8B	1	40224006	40224028	-	rs149678179	40224019	2e-04	0.0877969	22	1	0.0454545	0.00639854	7.1039
hsa-miR-3664-3p	AluSg7	MMACHC	1	45975191	45975213	-	rs146159774	45975197	0.0346	0.405674	22	1	0.0454545	0.00971922	4.67677
hsa-miR-3664-3p	AluJb	IPP	1	46164602	46164625	-	rs144666772	46164609	0.0145	0.265968	23	1	0.0434783	0.00731113	5.94686
hsa-miR-3664-3p	AluSc	GSTM3	1	110278370	110278393	-	rs56266876	110278381	0.1554	0.979146	23	1	0.0434783	0.00741198	5.86594
hsa-miR-3664-3p	AluJr	ENAH	1	225679893	225679916	-	rs139676000	225679894	-6e-04	0.0361474	23	1	0.0434783	0.00731061	5.94728
hsa-miR-3664-3p	AluJb	IBA57	1	228368453	228368476	-	rs4653536	228368454	0.0162	0.271356	23	1	0.0434783	0.0096382	4.51104
hsa-miR-7844-5p	AluSc8	DFFA	1	10520736	10520757	-	rs149229825	10520743	0.0195	0.312001	21	1	0.047619	0.0136656	3.48459
hsa-miR-891a-3p	AluJr	PSMB2	1	36065680	36065706	+	rs150416036	36065698	0.0066	0.199985	26	1	0.0384615	0.0112752	3.41117
hsa-miR-891a-3p	AluSx	PSMB2	1	36066801	36066822	-	rs144381162,rs112140283	36066813,36066815	0.0583,0.0066	0.550292524759666,0.199984507695607	21	2	0.0952381	0.0112752	8.44671
hsa-miR-891a-3p	AluSx3	CD84	1	160514073	160514094	-	rs145569749,rs1138323,rs190085620	160514075,160514087,160514090	0.0066,0.2678,0.0118	0.199984507695607,1.43752451366809,0.248073181501857	21	3	0.142857	0.0105147	13.5865
hsa-miR-891a-3p	AluSx	CD84	1	160515912	160515933	-	rs143943186	160515931	0.0044	0.141296	21	1	0.047619	0.0105147	4.52882
hsa-miR-5684	AluY	KIAA0754	1	39881040	39881061	-	rs1180375	39881040	0.1773	1.06965	21	1	0.047619	0.00931195	5.11376
hsa-miR-4446-3p	AluJb	C1orf130	1	24935124	24935144	+	rs12060021	24935126	0.2364	1.30958	20	1	0.05	0.0184358	2.71212
hsa-miR-4446-3p	AluY	TIPRL	1	168161540	168161560	+	rs181726518	168161554	0.0117	0.217729	20	1	0.05	0.0179641	2.78333
hsa-miR-4298	AluJb	MDM4	1	204525689	204525710	+	rs188838608	204525694	2e-04	0.0877969	21	1	0.047619	0.00948092	5.02262
hsa-miR-6777-3p	AluJo	IPP	1	46165368	46165385	-	rs139987753,rs145516262	46165371,46165384	0.006,0.0235	0.184359372220502,0.343700852915547	17	2	0.117647	0.00731113	16.0915
hsa-miR-5008-5p	AluJo	LOC100130557	1	41156047	41156065	-	rs114483507	41156065	2e-04	0.0877969	18	1	0.0555556	0.00911376	6.09579
hsa-miR-5008-5p	AluSx1	DBT	1	100661457	100661479	-	rs58607634	100661467	0.1396	0.916878	22	1	0.0454545	0.00439301	10.347
hsa-miR-1227-3p	AluJr	C1orf130	1	24933530	24933549	-	rs9659612	24933549	2e-04	0.0877969	19	1	0.0526316	0.0184358	2.85486
hsa-miR-1227-3p	AluSc	MPL	1	43819173	43819192	-	rs190071085	43819191	0.0245	0.348215	19	1	0.0526316	0.0112293	4.68698
hsa-miR-1227-3p	AluSx1	RAB3B	1	52381409	52381430	-	rs192506804	52381430	5e-04	0.123051	21	1	0.047619	0.00818645	5.81681
hsa-miR-4755-3p	AluSq2	KIAA1751	1	1884876	1884899	-	rs57642219	1884880	0.2602	1.40733	23	1	0.0434783	0.011479	3.78763
hsa-miR-4755-3p	AluSq10	MYOM3	1	24383003	24383023	-	rs11249042	24383015	0.1393	0.915078	20	1	0.05	0.0113379	4.41
hsa-miR-4755-3p	AluYb8	UTP11L	1	38490216	38490239	-	rs10749870	38490235	0.0467	0.489171	23	1	0.0434783	0.00584795	7.43478
hsa-miR-4755-3p	AluSz6	ZNHIT6	1	86117065	86117085	-	rs191538368	86117071	0.0235	0.343701	20	1	0.05	0.00755124	6.62143
hsa-miR-4755-3p	AluSx1	GCLM	1	94352692	94352715	-	rs56163360	94352708	0.0176	0.299033	23	1	0.0434783	0.00869121	5.00256
hsa-miR-4755-3p	AluJb	DBT	1	100653225	100653245	-	rs181717659	100653226	5e-04	0.123051	20	1	0.05	0.00439301	11.3817
hsa-miR-4755-3p	AluSx3	ATP1A2	1	160112381	160112406	+	rs4656884,rs78507938	160112392,160112396	0.0537,0.0641	0.523362715665236,0.579793257169622	25	2	0.08	0.0119363	6.70222
hsa-miR-4755-3p	AluSx1	DSTYK	1	205112416	205112439	-	rs182177169	205112427	0.0235	0.343701	23	1	0.0434783	0.00672601	6.46419
hsa-miR-640	AluSx3	KIAA0562	1	3729163	3729185	+	rs7528951,rs184662317	3729169,3729176	0.623,0.006	3.15286134914271,0.184359372220502	22	2	0.0909091	0.00963565	9.43466
hsa-miR-640	AluSx	KIF1B	1	10440529	10440545	+	rs184677163	10440535	0.0102	0.214293	16	1	0.0625	0.00558214	11.1964
hsa-miR-640	AluSx	RAB42	1	28920846	28920868	+	rs115996155	28920855	0.086	0.678628	22	1	0.0454545	0.00217865	20.8636
hsa-miR-640	AluSx3	KPNA6	1	32641151	32641167	+	rs144936334	32641156	2e-04	0.0877969	16	1	0.0625	0.00616958	10.1304
hsa-miR-640	AluSq2	ZMYM6	1	35452077	35452093	+	rs183372163	35452083	0.0094	0.211972	16	1	0.0625	0.0021322	29.3125
hsa-miR-640	AluSz	ATPAF1	1	47100044	47100065	+	rs1258068	47100049	0.2653	1.42655	21	1	0.047619	0.00987817	4.82063
hsa-miR-640	AluSg4	ZYG11B	1	53290072	53290094	+	rs145287175	53290078	0.1158	0.815506	22	1	0.0454545	0.00717787	6.33259
hsa-miR-640	AluSx1	USP33	1	78162527	78162549	+	rs188807402	78162548	0.0118	0.248073	22	1	0.0454545	0.00527108	8.62338
hsa-miR-640	AluSg7	F3	1	94995389	94995411	+	rs841691	94995411	0.0528	0.521146	22	1	0.0454545	0.00926641	4.9053
hsa-miR-640	AluSx1	TPM3	1	154137623	154137639	+	rs9628669	154137629	0.2301	1.28301	16	1	0.0625	0.00473624	13.1961
hsa-miR-640	AluSq2	KIAA1614	1	180915000	180915022	+	rs116509877	180915007	2e-04	0.0877969	22	1	0.0454545	0.0116505	3.90152
hsa-miR-640	AluSz6	NSL1	1	212903352	212903374	+	rs11120008	212903363	0.0496	0.498704	22	1	0.0454545	0.00662199	6.86418
hsa-miR-640	AluSx	IBA57	1	228367622	228367638	+	rs143783385,rs138488044	228367633,228367637	0.043,0.0324	0.462443241853333,0.396817705616646	16	2	0.125	0.0096382	12.9692
hsa-miR-640	AluSx3	GNG4	1	235714609	235714625	+	rs111566975	235714613	0.3084	1.60366	16	1	0.0625	0.011302	5.53
hsa-miR-640	AluSx	FAM36A	1	245007819	245007841	+	rs181870217	245007833	5e-04	0.123051	22	1	0.0454545	0.00797448	5.7
hsa-miR-1224-3p	AluSx3	KIAA0562	1	3729159	3729178	+	rs7528951,rs184662317	3729169,3729176	0.623,0.006	3.15286134914271,0.184359372220502	19	2	0.105263	0.00963565	10.9243
hsa-miR-1224-3p	AluSg4	ZYG11B	1	53290068	53290087	+	rs145287175	53290078	0.1158	0.815506	19	1	0.0526316	0.00717787	7.33248
hsa-miR-1224-3p	AluJb	L1TD1	1	62677830	62677853	+	rs12755711	62677845	0.0923	0.707017	23	1	0.0434783	0.0313808	1.38551
hsa-miR-1224-3p	AluSg	TRIM45	1	117654418	117654438	+	rs1289661	117654422	0.0605	0.557063	20	1	0.05	0.0128	3.90625
hsa-miR-1224-3p	AluSc	F11R	1	160965299	160965318	+	rs112148050	160965306	0.0351	0.422294	19	1	0.0526316	0.00655738	8.02632
hsa-miR-1224-3p	AluJr	NIT1	1	161094641	161094660	+	rs180684716	161094642	0.0014	0.125198	19	1	0.0526316	0.00387597	13.5789
hsa-miR-1224-3p	AluSx1	CACYBP	1	174980991	174981014	+	rs149239777	174981014	5e-04	0.123051	23	1	0.0434783	0.00821355	5.29348
hsa-miR-1224-3p	AluJr	TOR1AIP2	1	179812710	179812731	+	rs190440862	179812719	0.0046	0.142052	21	1	0.047619	0.00720839	6.60606
hsa-miR-1224-3p	AluJb	MDM4	1	204525714	204525733	+	rs142599905	204525716	5e-04	0.123051	19	1	0.0526316	0.00948092	5.55132
hsa-miR-1224-3p	AluJo	NSL1	1	212906535	212906554	+	rs111648858	212906545	0.0314	0.394153	19	1	0.0526316	0.00662199	7.948
hsa-miR-1224-3p	AluSp	ANGEL2	1	213167378	213167398	+	rs182439294	213167387	0.006	0.184359	20	1	0.05	0.00454704	10.9962
hsa-miR-1307-5p	AluSx	MDM4	1	204524835	204524855	+	rs183736459	204524850	5e-04	0.123051	20	1	0.05	0.00948092	5.27375
hsa-miR-4466	AluSp	C1orf151	1	19954845	19954864	-	rs78876955	19954859	-0.001	0.00695535	19	1	0.0526316	0.00931587	5.64967
hsa-miR-4466	AluSq2	SHE	1	154454770	154454785	-	rs140272084	154454780	0.006	0.184359	15	1	0.0666667	0.00428174	15.57
hsa-miR-2467-3p	AluSq2	TNFRSF9	1	7978108	7978132	-	rs142605770	7978117	0.0118	0.248073	24	1	0.0416667	0.00725222	5.74537
hsa-miR-2467-3p	AluSc	MPL	1	43819357	43819377	-	rs186474263	43819357	0.0044	0.141296	20	1	0.05	0.0112293	4.45263
hsa-miR-2467-3p	AluSg7	MMACHC	1	45975145	45975174	-	rs35067820,rs9729395	45975156,45975166	0.0351,0.0205	0.422294233138311,0.314856207017191	29	2	0.0689655	0.00971922	7.09579
hsa-miR-2467-3p	AluSx1	CC2D1B	1	52816482	52816506	-	rs111652616	52816505	0.3061	1.59474	24	1	0.0416667	0.00888585	4.6891
hsa-miR-2467-3p	AluSg	KIF14	1	200522132	200522160	-	rs184997638,rs190193817,rs182324485,rs142919264	200522132,200522134,200522135,200522157	0.0293,0.0293,0.0293,0.0409	0.38405476421687,0.38405476421687,0.38405476421687,0.456645675001239	28	4	0.142857	0.0137493	10.3901
hsa-miR-2467-3p	AluSg	MDM4	1	204521511	204521539	-	rs72644181,rs141321778	204521516,204521520	0.1583,0.0351	0.99336220761711,0.422294233138311	28	2	0.0714286	0.00948092	7.53393
hsa-miR-2467-3p	AluSx	DSTYK	1	205114717	205114745	-	rs113377198	205114735	0.0176	0.299033	28	1	0.0357143	0.00672601	5.30987
hsa-miR-2467-3p	AluSp	NSL1	1	212905715	212905743	-	rs111639674,rs146050558	212905715,212905732	0.0263,0.006	0.357409433873852,0.184359372220502	28	2	0.0714286	0.00662199	10.7866
hsa-miR-6764-5p	AluSx	PRELP	1	203457440	203457459	+	rs150247706	203457457	0.0118	0.248073	19	1	0.0526316	0.0118568	4.43893
hsa-miR-6848-3p	AluSx	TNFRSF9	1	7979349	7979373	+	rs182202913	7979365	0.0176	0.299033	24	1	0.0416667	0.00725222	5.74537
hsa-miR-6848-3p	AluSx	KIF1B	1	10440545	10440569	+	rs1138791	10440556	-0.0028	0.00432542	24	1	0.0416667	0.00558214	7.46429
hsa-miR-6848-3p	AluY	STMN1	1	26210967	26210991	+	rs150970482	26210983	0.0118	0.248073	24	1	0.0416667	0.00650618	6.40417
hsa-miR-6848-3p	AluY	MANEAL	1	38267000	38267024	+	rs112178864	38267002	0.0127	0.258294	24	1	0.0416667	0.00686892	6.06597
hsa-miR-6848-3p	AluSz	ATPAF1	1	47100065	47100089	+	rs193063822	47100082	0.0118	0.248073	24	1	0.0416667	0.00987817	4.21806
hsa-miR-6848-3p	AluY	L1TD1	1	62677417	62677441	+	rs144180048	62677433	2e-04	0.0877969	24	1	0.0416667	0.0313808	1.32778
hsa-miR-6848-3p	AluSz6	TOR1AIP2	1	179812422	179812446	+	rs6696288	179812430	0.2602	1.40733	24	1	0.0416667	0.00720839	5.7803
hsa-miR-6848-3p	AluSq2	KIAA1614	1	180915022	180915046	+	rs111967847	180915039	0.0118	0.248073	24	1	0.0416667	0.0116505	3.57639
hsa-miR-6848-3p	AluSx	DEGS1	1	224380537	224380561	+	rs1810346	224380549	0.1204	0.831477	24	1	0.0416667	0.0135135	3.08333
hsa-miR-6848-3p	AluSz6	GNG4	1	235713883	235713907	+	rs112649166	235713894	0.0293	0.384055	24	1	0.0416667	0.011302	3.68667
hsa-miR-6769a-5p	AluY	FBXO44	1	11723236	11723265	-	rs192869189	11723264	5e-04	0.123051	29	1	0.0344828	0.00778968	4.42672
hsa-miR-6769a-5p	AluSz	MRTO4	1	19586485	19586508	-	rs183580037	19586496	2e-04	0.0877969	23	1	0.0434783	0.0130971	3.31969
hsa-miR-6769a-5p	AluSx	MPL	1	43819495	43819513	-	rs139528456	43819497	0.0235	0.343701	18	1	0.0555556	0.0112293	4.94737
hsa-miR-6769a-5p	AluSz6	GNRHR2	1	145513070	145513101	-	rs148929877,rs147035532	145513079,145513101	0.0118,0.0049	0.248073181501857,0.143016938949826	31	2	0.0645161	0.00463481	13.9199
hsa-miR-6769a-5p	AluY	PIGM	1	159999320	159999342	-	rs4322226	159999335	0.0847	0.672755	22	1	0.0454545	0.00536481	8.47273
hsa-miR-4793-5p	AluY	NOL9	1	6584991	6585016	-	rs190045171	6585009	2e-04	0.0877969	25	1	0.04	0.0102063	3.91913
hsa-miR-4793-5p	AluY	KIAA0754	1	39881225	39881250	-	rs182937351	39881228	0.0127	0.258294	25	1	0.04	0.00931195	4.29556
hsa-miR-4793-5p	AluSq2	BMP8B	1	40224089	40224114	-	rs6681443	40224098	0.006	0.184359	25	1	0.04	0.00639854	6.25143
hsa-miR-4793-5p	AluSc	BNIPL	1	151019630	151019653	-	rs41266606	151019651	5e-04	0.123051	23	1	0.0434783	0.00876232	4.96196
hsa-miR-4793-5p	AluY	PIGM	1	159999379	159999402	-	rs191529944	159999389	0.0293	0.384055	23	1	0.0434783	0.00536481	8.10435
hsa-miR-4793-5p	AluSc	IBA57	1	228365382	228365405	-	rs79361418	228365392	0.0245	0.348215	23	1	0.0434783	0.0096382	4.51104
hsa-miR-6819-5p	AluSg	NOL9	1	6583172	6583193	+	rs2182870	6583183	0.0491	0.495943	21	1	0.047619	0.0102063	4.66563
hsa-miR-6747-3p	AluJb	KIAA1751	1	1886109	1886131	+	rs72894746	1886115	0.254	1.38146	22	1	0.0454545	0.011479	3.95979
hsa-miR-6747-3p	AluSx	KIF1B	1	10440517	10440538	+	rs184677163	10440535	0.0102	0.214293	21	1	0.047619	0.00558214	8.53061
hsa-miR-6747-3p	AluSq2	AGMAT	1	15899638	15899663	+	rs111820574	15899654	0.0525	0.520472	25	1	0.04	0.0110664	3.61455
hsa-miR-6747-3p	AluSq2	FBLIM1	1	16111713	16111739	+	rs10803399	16111720	0.1382	0.907713	26	1	0.0384615	0.0114108	3.37063
hsa-miR-6747-3p	AluSz6	C1orf130	1	24934109	24934130	+	rs58346372	24934127	0.2364	1.30958	21	1	0.047619	0.0184358	2.58297
hsa-miR-6747-3p	AluSc	C1orf135	1	26160995	26161017	+	rs112157382	26161008	0.1116	0.797246	22	1	0.0454545	0.0101317	4.48636
hsa-miR-6747-3p	AluSq2	ZMYM6	1	35452065	35452086	+	rs183372163	35452083	0.0094	0.211972	21	1	0.047619	0.0021322	22.3333
hsa-miR-6747-3p	AluSx3	PPIEL	1	40022461	40022482	+	rs76207570	40022482	0.0942	0.720188	21	1	0.047619	0.00917431	5.19048
hsa-miR-6747-3p	AluY	CCDC30	1	43120246	43120269	+	rs149498085	43120255	0.0641	0.579793	23	1	0.0434783	0.00471698	9.21739
hsa-miR-6747-3p	AluSx	ZYG11A	1	53359190	53359211	+	rs6693081	53359208	0.2134	1.21609	21	1	0.047619	0.00618047	7.70476
hsa-miR-6747-3p	AluJb	L1TD1	1	62677826	62677849	+	rs12755711	62677845	0.0923	0.707017	23	1	0.0434783	0.0313808	1.38551
hsa-miR-6747-3p	FLAM_C	ROR1	1	64608954	64608978	+	rs149759811	64608974	2e-04	0.0877969	24	1	0.0416667	0.0112518	3.70312
hsa-miR-6747-3p	AluJr	EVI5	1	92977144	92977165	+	rs145528633	92977145	2e-04	0.0877969	21	1	0.047619	0.00645161	7.38095
hsa-miR-6747-3p	AluSx	LOC440600	1	110829987	110830008	+	rs148856643	110830001	0.0154	0.269308	21	1	0.047619	0.0104736	4.54658
hsa-miR-6747-3p	AluY	GNRHR2	1	145512040	145512062	+	rs192500658	145512060	0.006	0.184359	22	1	0.0454545	0.00463481	9.80721
hsa-miR-6747-3p	AluSx1	TOR1AIP2	1	179831949	179831972	+	rs12126625	179831963	0.0656	0.584152	23	1	0.0434783	0.00712919	6.09862
hsa-miR-6747-3p	AluSp	NUAK2	1	205271906	205271928	+	rs181290944	205271908	0.0573	0.538779	22	1	0.0454545	0.0100937	4.50325
hsa-miR-6747-3p	AluY	C1orf229	1	247273773	247273795	+	rs113864761	247273778	0.0607	0.558044	22	1	0.0454545	0.0177646	2.55871
hsa-miR-7109-5p	AluSq2	LOC731275	1	243251367	243251392	+	rs186238382,rs9724859	243251377,243251386	0.127,0.0179	0.861672835671507,0.299501765979032	25	2	0.08	0.0114723	6.97333
hsa-miR-6731-5p	AluSx	PSMB2	1	36066739	36066761	-	rs150743306,rs11264180	36066758,36066760	0.0235,0.5173	0.343700852915547,2.5557037874674	22	2	0.0909091	0.0112752	8.06277
hsa-miR-6731-5p	AluSx	CD84	1	160515800	160515822	-	rs6677895,rs6686346	160515804,160515813	0.2636,0.2459	1.41933357776717,1.34815927900553	22	2	0.0909091	0.0105147	8.64593
hsa-miR-3130-3p	AluSc	C1orf135	1	26161027	26161051	+	rs147711724,rs7555012	26161033,26161037	0.0176,0.1358	0.299033149082022,0.899336360153543	24	2	0.0833333	0.0101317	8.225
hsa-miR-3130-3p	AluSz6	GNRHR2	1	145512892	145512916	-	rs184562575	145512899	-6e-04	0.0361474	24	1	0.0416667	0.00463481	8.98994
hsa-miR-3130-3p	AluSz	CENPL	1	173769037	173769065	-	rs111576505	173769059	0.0293	0.384055	28	1	0.0357143	0.00556793	6.41429
hsa-miR-3188	AluSx1	H6PD	1	9326978	9327003	-	rs149497526	9326996	0.0455	0.474182	25	1	0.04	0.0151562	2.63918
hsa-miR-3188	AluJb	MDM4	1	204520269	204520294	-	rs61476176	204520275	0.0235	0.343701	25	1	0.04	0.00948092	4.219
hsa-miR-4433-3p	AluSg	SLC35E2B	1	1595118	1595139	-	rs149957037	1595130	-7e-04	0.00758793	21	1	0.047619	0.00700607	6.79683
hsa-miR-4433-3p	AluSg	SLC35E2	1	1661028	1661049	-	rs138746687	1661040	0.0749	0.628107	21	1	0.047619	0.00927022	5.13678
hsa-miR-4433-3p	AluSq2	DFFA	1	10522393	10522418	-	rs61776039	10522406	0.0473	0.490635	25	1	0.04	0.0136656	2.92706
hsa-miR-4433-3p	AluJr	AKR7L	1	19593010	19593037	-	rs181926917	19593035	0.0212	0.317485	27	1	0.037037	0.0131675	2.81276
hsa-miR-4433-3p	FLAM_C	CLSPN	1	36198958	36198985	-	rs141747656	36198963	2e-04	0.0877969	27	1	0.037037	0.00479015	7.73192
hsa-miR-4433-3p	AluJb	IPP	1	46164601	46164623	-	rs144666772	46164609	0.0145	0.265968	22	1	0.0454545	0.00731113	6.21717
hsa-miR-4433-3p	AluSg4	FLG2	1	152321831	152321852	-	rs115206579	152321831	0.0749	0.628107	21	1	0.047619	0.00640683	7.43254
hsa-miR-4433-3p	AluSg	KIF14	1	200522280	200522301	-	rs112727234	200522285	0.0792	0.646335	21	1	0.047619	0.0137493	3.46337
hsa-miR-4433-3p	AluJr4	MDM4	1	204519870	204519891	-	rs143287383	204519882	0.001	0.124598	21	1	0.047619	0.00948092	5.02262
hsa-miR-4433-3p	AluJb	MDM4	1	204525549	204525569	+	rs144556470,rs147845679,rs10900598	204525552,204525554,204525568	0.0094,0.0118,0.1882	0.211971688026541,0.248073181501857,1.11428149235791	20	3	0.15	0.00948092	15.8213
hsa-miR-4433-3p	AluSz6	NSL1	1	212903316	212903336	+	rs146714502	212903323	-0.0015	0.00653325	20	1	0.05	0.00662199	7.5506
hsa-miR-4433-3p	AluJo	EFCAB2	1	245285978	245285994	-	rs142090222	245285979	0.0235	0.343701	16	1	0.0625	0.0140244	4.45652
hsa-miR-3136-5p	AluY	KIAA0754	1	39881021	39881044	-	rs1180375	39881040	0.1773	1.06965	23	1	0.0434783	0.00931195	4.66908
hsa-miR-499a-3p	AluSg	GCLM	1	94353065	94353090	-	rs182135965,rs17885169	94353065,94353070	0.0094,0.0235	0.211971688026541,0.343700852915547	25	2	0.08	0.00869121	9.20471
hsa-miR-629-3p	AluSx1	KLF17	1	44600091	44600112	+	rs116001956	44600104	0.0235	0.343701	21	1	0.047619	0.00684211	6.95971
hsa-miR-629-3p	AluSx1	NSUN4	1	46830237	46830257	+	rs114487033,rs6683192	46830249,46830257	0.0758,0.1671	0.636713334473559,1.02791455131148	20	2	0.1	0.00693569	14.4182
hsa-miR-6746-5p	AluSx	PSMB2	1	36066741	36066762	-	rs150743306,rs11264180	36066758,36066760	0.0235,0.5173	0.343700852915547,2.5557037874674	21	2	0.0952381	0.0112752	8.44671
hsa-miR-331-3p	FLAM_C	ROR1	1	64608974	64608999	+	rs149759811	64608974	2e-04	0.0877969	25	1	0.04	0.0112518	3.555
hsa-miR-3150a-3p	AluSz	KIAA1324	1	109748746	109748764	-	rs148462580	109748746	2e-04	0.0877969	18	1	0.0555556	0.00530645	10.4694
hsa-miR-3150a-3p	FLAM_A	C1orf229	1	247274513	247274531	-	rs181391973	247274516	0.0148	0.267358	18	1	0.0555556	0.0177646	3.12731
hsa-miR-4433b-3p	AluJb	MDM4	1	204525548	204525568	+	rs144556470,rs147845679,rs10900598	204525552,204525554,204525568	0.0094,0.0118,0.1882	0.211971688026541,0.248073181501857,1.11428149235791	20	3	0.15	0.00948092	15.8213
hsa-miR-4433b-3p	AluSz6	NSL1	1	212903315	212903335	+	rs146714502	212903323	-0.0015	0.00653325	20	1	0.05	0.00662199	7.5506
hsa-miR-924	AluSc	NMNAT1	1	10043138	10043157	+	rs11121510	10043142	0.4483	2.22003	19	1	0.0526316	0.00715052	7.36053
hsa-miR-924	AluSx	MR1	1	181026228	181026250	+	rs4652551	181026238	0.1445	0.935491	22	1	0.0454545	0.00929117	4.89223
hsa-miR-924	AluSz6	GNG4	1	235714076	235714095	+	rs112699826,rs182223490	235714076,235714080	0.0494,0.0235	0.498259354661554,0.343700852915547	19	2	0.105263	0.011302	9.31368
hsa-miR-4770	AluSc8	MFSD4	1	205570761	205570781	-	rs12041432	205570770	0.1038	0.759363	20	1	0.05	0.00895401	5.58409
hsa-miR-8083	AluJr	FLJ37453	1	16163305	16163331	-	rs187140274	16163324	2e-04	0.0877969	26	1	0.0384615	0.0130015	2.95824
hsa-miR-6877-3p	AluSc8	LOC100506730	1	19620654	19620676	+	rs186702435	19620656	-0.003	0.00330573	22	1	0.0454545	0.00763052	5.95694
hsa-miR-188-5p	AluSx1	CC2D1B	1	52816498	52816524	-	rs111652616	52816505	0.3061	1.59474	26	1	0.0384615	0.00888585	4.3284
hsa-miR-4293	AluY	KIAA0754	1	39881032	39881048	-	rs1180375	39881040	0.1773	1.06965	16	1	0.0625	0.00931195	6.71181
hsa-miR-4293	AluSp	NSL1	1	212905833	212905850	-	rs140030679	212905838	0.0044	0.141296	17	1	0.0588235	0.00662199	8.88306
hsa-miR-4293	AluSp	TATDN3	1	212989055	212989079	-	rs142971564	212989073	0.0468	0.489502	24	1	0.0416667	0.0108077	3.85526
hsa-miR-1910-3p	AluSq2	TNFRSF9	1	7978111	7978134	-	rs142605770	7978117	0.0118	0.248073	23	1	0.0434783	0.00725222	5.99517
hsa-miR-1910-3p	AluSc	MPL	1	43819221	43819242	-	rs182233357	43819223	0.0409	0.456646	21	1	0.047619	0.0112293	4.2406
hsa-miR-1910-3p	AluSg7	MMACHC	1	45975156	45975176	-	rs35067820,rs9729395	45975156,45975166	0.0351,0.0205	0.422294233138311,0.314856207017191	20	2	0.1	0.00971922	10.2889
hsa-miR-1910-3p	AluSg	KIF14	1	200522142	200522162	-	rs142919264	200522157	0.0409	0.456646	20	1	0.05	0.0137493	3.63654
hsa-miR-1910-3p	AluSx	DSTYK	1	205114727	205114747	-	rs113377198	205114735	0.0176	0.299033	20	1	0.05	0.00672601	7.43382
hsa-miR-1910-3p	AluSp	NSL1	1	212905725	212905745	-	rs146050558	212905732	0.006	0.184359	20	1	0.05	0.00662199	7.5506
hsa-miR-1910-3p	FLAM_A	ENAH	1	225675950	225675971	-	rs189674624	225675956	5e-04	0.123051	21	1	0.047619	0.00731061	6.51369
hsa-miR-4787-3p	AluSc	C1orf135	1	26160960	26160981	+	rs191524527	26160969	2e-04	0.0877969	21	1	0.047619	0.0101317	4.7
hsa-miR-4787-3p	AluSq2	KIAA1614	1	180915091	180915112	+	rs10157421	180915099	0.0409	0.456646	21	1	0.047619	0.0116505	4.0873
hsa-miR-6878-3p	FLAM_C	KIAA0754	1	39882082	39882108	+	rs79296035	39882085	0.025	0.353874	26	1	0.0384615	0.00931195	4.13034
hsa-miR-6878-3p	AluJo	IPP	1	46165466	46165489	-	rs151095379	46165469	2e-04	0.0877969	23	1	0.0434783	0.00731113	5.94686
hsa-miR-6878-3p	FLAM_C	RAB3B	1	52378145	52378171	+	rs77817029	52378157	-6e-04	0.0361474	26	1	0.0384615	0.00818645	4.69819
hsa-miR-6878-3p	AluJb	TOR1AIP2	1	179810651	179810677	+	rs143467176	179810676	2e-04	0.0877969	26	1	0.0384615	0.00720839	5.33566
hsa-miR-6878-3p	AluSz6	TOR1AIP2	1	179812410	179812432	+	rs6696288	179812430	0.2602	1.40733	22	1	0.0454545	0.00720839	6.30579
hsa-miR-6878-3p	AluJr	TOR1AIP2	1	179829383	179829409	+	rs111313362	179829392	0.1153	0.81067	26	1	0.0384615	0.00712919	5.39493
hsa-miR-501-3p	AluJb	MDM4	1	204525675	204525700	+	rs188838608	204525694	2e-04	0.0877969	25	1	0.04	0.00948092	4.219
hsa-miR-4695-5p	AluSq2	TNFRSF9	1	7978111	7978137	-	rs142605770	7978117	0.0118	0.248073	26	1	0.0384615	0.00725222	5.30342
hsa-miR-4695-5p	AluSz	SLC25A34	1	16066876	16066898	-	rs148912997,rs143436673	16066888,16066889	0.0351,0.0467	0.422294233138311,0.489171053500143	22	2	0.0909091	0.00857287	10.6043
hsa-miR-4695-5p	AluSx1	RBBP4	1	33149337	33149359	-	rs148591299	33149337	5e-04	0.123051	22	1	0.0454545	0.00630188	7.21286
hsa-miR-4695-5p	AluSq2	BMP8B	1	40224004	40224025	-	rs149678179	40224019	2e-04	0.0877969	21	1	0.047619	0.00639854	7.44218
hsa-miR-4695-5p	AluSg7	MMACHC	1	45975153	45975179	-	rs35067820,rs9729395	45975156,45975166	0.0351,0.0205	0.422294233138311,0.314856207017191	26	2	0.0769231	0.00971922	7.91453
hsa-miR-4695-5p	AluSg7	MMACHC	1	45975189	45975210	-	rs146159774	45975197	0.0346	0.405674	21	1	0.047619	0.00971922	4.89947
hsa-miR-4695-5p	AluSc	GSTM3	1	110278368	110278390	-	rs56266876	110278381	0.1554	0.979146	22	1	0.0454545	0.00741198	6.13258
hsa-miR-4695-5p	AluSx3	THEM4	1	151847091	151847111	-	rs145299677	151847106	0.006	0.184359	20	1	0.05	0.00996933	5.01538
hsa-miR-4695-5p	AluSp	NSL1	1	212905722	212905748	-	rs146050558	212905732	0.006	0.184359	26	1	0.0384615	0.00662199	5.80816
hsa-miR-4695-5p	AluJb	IBA57	1	228368451	228368473	-	rs4653536	228368454	0.0162	0.271356	22	1	0.0454545	0.0096382	4.71608
hsa-miR-4692	AluSx1	PLA2G2D	1	20438684	20438708	-	rs34934263	20438701	0.0552	0.528738	24	1	0.0416667	0.0101243	4.11553
hsa-miR-4692	AluSx	INADL	1	62627235	62627259	-	rs12059368,rs184761151	62627241,62627257	0.3082,0.0054	1.60286228103864,0.144397706965794	24	2	0.0833333	0.00770777	10.8116
hsa-miR-3665	AluY	CR1	1	207813706	207813729	-	rs4844386	207813726	0.0108	0.215823	23	1	0.0434783	0.00976231	4.45369
hsa-miR-214-3p	FLAM_A	TOR1AIP2	1	179831056	179831083	-	rs41267610	179831081	0.0637	0.570555	27	1	0.037037	0.00712919	5.19512
hsa-miR-6087	AluSx	KIAA0562	1	3730044	3730061	-	rs189515362,rs182145904	3730048,3730056	0.0149,0.0524	0.267812060990289,0.509826942028237	17	2	0.117647	0.00963565	12.2096
hsa-miR-6087	AluSx	PIK3CD	1	9787937	9787954	-	rs12083192	9787949	0.174	1.05847	17	1	0.0588235	0.0116054	5.06863
hsa-miR-6087	AluSc8	DFFA	1	10520817	10520837	-	rs181220021	10520832	0.006	0.184359	20	1	0.05	0.0136656	3.65882
hsa-miR-6087	AluSp	C1orf151	1	19954804	19954821	-	rs183868705	19954810	0.0094	0.211972	17	1	0.0588235	0.00931587	6.31434
hsa-miR-6087	AluSq10	MYOM3	1	24382932	24382950	-	rs190410542	24382944	0.0044	0.141296	18	1	0.0555556	0.0113379	4.9
hsa-miR-6087	AluSz	RHD	1	25655969	25655986	-	rs147810784	25655980	0.0255	0.35508	17	1	0.0588235	0.0118343	4.97059
hsa-miR-6087	AluSc	RHD	1	25656219	25656236	-	rs143570282,rs181689405	25656221,25656231	0.085,0.0066	0.673739667121002,0.199984507695607	17	2	0.117647	0.0118343	9.94118
hsa-miR-6087	AluJo	TINAGL1	1	32053158	32053177	-	rs142758499	32053176	5e-04	0.123051	19	1	0.0526316	0.00424328	12.4035
hsa-miR-6087	AluSx	PSMB2	1	36066907	36066924	-	rs143859307,rs184317660	36066914,36066919	0.0514,0.0109	0.507141281250975,0.215958909439194	17	2	0.117647	0.0112752	10.4342
hsa-miR-6087	AluSc	PSMB2	1	36068329	36068349	-	rs146582115	36068340	5e-04	0.123051	20	1	0.05	0.0112752	4.43452
hsa-miR-6087	AluY	LOC100132774	1	44165632	44165652	-	rs189107902,rs145155829	44165642,44165646	5e-04,0.0311	0.123050827239557,0.393534392930347	20	2	0.1	0.008867	11.2778
hsa-miR-6087	AluJb	C1orf190	1	46686348	46686365	-	rs149175496	46686360	-6e-04	0.0361474	17	1	0.0588235	0.00772201	7.61765
hsa-miR-6087	AluSz6	ZNHIT6	1	86117154	86117171	-	rs182995407	86117159	-6e-04	0.0361474	17	1	0.0588235	0.00755124	7.78992
hsa-miR-6087	AluSz	GBP6	1	89851327	89851344	-	rs137963587	89851344	0.0151	0.268707	17	1	0.0588235	0.00891862	6.59559
hsa-miR-6087	AluSg	GCLM	1	94353101	94353118	-	rs190125748	94353108	0.003	0.127784	17	1	0.0588235	0.00869121	6.76817
hsa-miR-6087	AluSc8	SLC16A4	1	110906064	110906081	+	rs190022473,rs181689674	110906076,110906077	-0.003,5e-04	0.00330572544234858,0.123050827239557	17	2	0.117647	0.00978261	12.0261
hsa-miR-6087	AluSq2	BCL2L15	1	114421546	114421563	-	rs12083604,rs138364144	114421556,114421558	0.1042,0.0346	0.764086445577104,0.405674293329447	17	2	0.117647	0.00951497	12.3644
hsa-miR-6087	AluJr4	MDM4	1	204519897	204519914	-	rs141405023	204519908	0.0235	0.343701	17	1	0.0588235	0.00948092	6.20441
hsa-miR-6087	AluSc8	MFSD4	1	205570786	205570803	-	rs146232060	205570797	0.0118	0.248073	17	1	0.0588235	0.00895401	6.56952
hsa-miR-6087	AluSq2	TRAF5	1	211547310	211547327	-	rs184674809	211547318	0.0145	0.265968	17	1	0.0588235	0.00758252	7.75779
hsa-miR-6087	AluSp	TATDN3	1	212989100	212989117	-	rs2359322	212989107	0.0781	0.643038	17	1	0.0588235	0.0108077	5.44272
hsa-miR-6087	AluSz	EFCAB2	1	245285440	245285457	-	rs190605466	245285452	0.0066	0.199985	17	1	0.0588235	0.0140244	4.19437
hsa-miR-346	AluSx1	SLC35E2	1	1663099	1663119	+	rs111391325	1663119	-7e-04	0.00758793	20	1	0.05	0.00927022	5.39362
hsa-miR-346	AluY	BPNT1	1	220231272	220231295	+	rs186053940	220231286	-6e-04	0.0361474	23	1	0.0434783	0.00954479	4.55518
hsa-miR-197-3p	AluJo	LOC100128003	1	2120618	2120640	+	rs2503700	2120625	0.1923	1.13257	22	1	0.0454545	0.00440238	10.325
hsa-miR-197-3p	AluSz	CLSPN	1	36201741	36201765	+	rs138774266	36201751	2e-04	0.0877969	24	1	0.0416667	0.00479015	8.69841
hsa-miR-197-3p	AluSp	MR1	1	181027068	181027092	+	rs7541386	181027086	0.1214	0.837084	24	1	0.0416667	0.00929117	4.48454
hsa-miR-197-3p	AluSg	RD3	1	211650718	211650742	+	rs184074454,rs12076715	211650726,211650729	0.0044,0.0956	0.141296295064062,0.72444158052792	24	2	0.0833333	0.00755768	11.0263
hsa-miR-4786-5p	AluSg	SLC35E2B	1	1595109	1595130	-	rs149957037	1595130	-7e-04	0.00758793	21	1	0.047619	0.00700607	6.79683
hsa-miR-4786-5p	AluSg	SLC35E2	1	1661019	1661040	-	rs138746687	1661040	0.0749	0.628107	21	1	0.047619	0.00927022	5.13678
hsa-miR-4786-5p	AluSx3	ICMT	1	6283368	6283389	-	rs139226198	6283389	0.2594	1.40284	21	1	0.047619	0.00771803	6.16984
hsa-miR-4786-5p	AluY	NOL9	1	6585000	6585021	-	rs190045171,rs6696498	6585009,6585021	2e-04,0.1095	0.0877969207975495,0.784931102427087	21	2	0.0952381	0.0102063	9.33126
hsa-miR-4786-5p	AluY	DFFA	1	10522117	10522137	-	rs11578995	10522122	0.0326	0.397253	20	1	0.05	0.0136656	3.65882
hsa-miR-4786-5p	AluSq2	DFFA	1	10522384	10522409	-	rs61776039	10522406	0.0473	0.490635	25	1	0.04	0.0136656	2.92706
hsa-miR-4786-5p	AluY	FBXO44	1	11723212	11723237	-	rs188064522	11723234	0.006	0.184359	25	1	0.04	0.00778968	5.135
hsa-miR-4786-5p	AluSx1	ECE1	1	21545284	21545304	-	rs147642303	21545291	2e-04	0.0877969	20	1	0.05	0.00997046	5.01481
hsa-miR-4786-5p	AluSx	PTAFR	1	28475298	28475318	-	rs147921399	28475299	2e-04	0.0877969	20	1	0.05	0.00601344	8.31471
hsa-miR-4786-5p	AluY	ZBTB8A	1	33068353	33068374	-	rs187325640	33068374	8e-04	0.124315	21	1	0.047619	0.00688156	6.9198
hsa-miR-4786-5p	FLAM_C	CLSPN	1	36198955	36198976	-	rs141747656	36198963	2e-04	0.0877969	21	1	0.047619	0.00479015	9.94104
hsa-miR-4786-5p	AluSx1	DBT	1	100661420	100661441	-	rs142589460	100661422	0.0335	0.401374	21	1	0.047619	0.00439301	10.8397
hsa-miR-4786-5p	AluSc	BNIPL	1	151019633	151019658	-	rs41266606	151019651	5e-04	0.123051	25	1	0.04	0.00876232	4.565
hsa-miR-4786-5p	AluSx4	TUFT1	1	151555605	151555630	-	rs188849638	151555616	-6e-04	0.0361474	25	1	0.04	0.0117271	3.41091
hsa-miR-4786-5p	AluSg4	FLG2	1	152321822	152321843	-	rs115206579	152321831	0.0749	0.628107	21	1	0.047619	0.00640683	7.43254
hsa-miR-4786-5p	AluY	PIGM	1	159999386	159999407	-	rs191529944	159999389	0.0293	0.384055	21	1	0.047619	0.00536481	8.87619
hsa-miR-4786-5p	AluJr4	MDM4	1	204519864	204519882	-	rs143287383	204519882	0.001	0.124598	18	1	0.0555556	0.00948092	5.85972
hsa-miR-4786-5p	AluSp	NSL1	1	212905835	212905856	-	rs140030679	212905838	0.0044	0.141296	21	1	0.047619	0.00662199	7.19105
hsa-miR-4786-5p	AluSp	TATDN3	1	212989060	212989085	-	rs142971564	212989073	0.0468	0.489502	25	1	0.04	0.0108077	3.70105
hsa-miR-4786-5p	AluSz	BPNT1	1	220232073	220232091	-	rs139069201	220232078	0.006	0.184359	18	1	0.0555556	0.00954479	5.82051
hsa-miR-4786-5p	FLAM_C	C1orf55	1	226171280	226171303	-	rs76220707	226171303	0.0293	0.384055	23	1	0.0434783	0.01	4.34783
hsa-miR-4786-5p	AluSc	IBA57	1	228365385	228365410	-	rs79361418	228365392	0.0245	0.348215	25	1	0.04	0.0096382	4.15015
hsa-miR-4786-5p	AluJo	EFCAB2	1	245285967	245285985	-	rs142090222	245285979	0.0235	0.343701	18	1	0.0555556	0.0140244	3.96135
hsa-miR-4786-5p	AluY	ZNF669	1	247263487	247263508	-	rs140375048	247263508	0.0433	0.465257	21	1	0.047619	0.0194175	2.45238
hsa-miR-5693	AluSx1	HES2	1	6476103	6476129	-	rs4908889	6476116	0.5398	2.67217	26	1	0.0384615	0.00659522	5.83173
hsa-miR-5693	AluSg	NOL9	1	6583166	6583186	+	rs2182870	6583183	0.0491	0.495943	20	1	0.05	0.0102063	4.89891
hsa-miR-5693	AluJo	MRTO4	1	19586014	19586035	+	rs9426686	19586015	0.1541	0.974362	21	1	0.047619	0.0130971	3.63585
hsa-miR-5693	AluJb	C1orf130	1	24935321	24935351	+	rs143214801	24935325	0.0118	0.248073	30	1	0.0333333	0.0184358	1.80808
hsa-miR-5693	AluY	ZBTB8A	1	33068417	33068443	-	rs191864224	33068421	0.006	0.184359	26	1	0.0384615	0.00688156	5.58907
hsa-miR-5693	AluSg4	RBBP4	1	33148306	33148336	+	rs190184622	33148335	2e-04	0.0877969	30	1	0.0333333	0.00630188	5.28943
hsa-miR-5693	AluJo	RBBP4	1	33150716	33150742	-	rs602580	33150718	0.0808	0.656342	26	1	0.0384615	0.00630188	6.10319
hsa-miR-5693	AluJr	INPP5B	1	38326766	38326792	-	rs191746332	38326768	8e-04	0.124315	26	1	0.0384615	0.00741656	5.1859
hsa-miR-5693	AluSx	RHBDL2	1	39351892	39351918	-	rs146089204	39351918	0.0372	0.430361	26	1	0.0384615	0.0071736	5.36154
hsa-miR-5693	AluJo	IPP	1	46165468	46165492	-	rs151095379	46165469	2e-04	0.0877969	24	1	0.0416667	0.00731113	5.69907
hsa-miR-5693	AluJo	TPM3	1	154136901	154136927	-	rs144544045	154136916	-0.0024	0.00575925	26	1	0.0384615	0.00473624	8.12069
hsa-miR-5693	AluSq	TPM3	1	154138209	154138229	+	rs10908723	154138228	0.1627	1.01222	20	1	0.05	0.00473624	10.5569
hsa-miR-5693	AluSx3	CD84	1	160514196	160514226	-	rs61802606	160514226	0.1092	0.782216	30	1	0.0333333	0.0105147	3.17018
hsa-miR-5693	AluSp	F11R	1	160967931	160967954	-	rs138909006	160967954	0.0118	0.248073	23	1	0.0434783	0.00655738	6.63043
hsa-miR-5693	AluSz	BLZF1	1	169365728	169365758	+	rs190934263	169365743	-6e-04	0.0361474	30	1	0.0333333	0.00154083	21.6333
hsa-miR-5693	AluSz	LOC100506023	1	173431531	173431561	+	rs191746870	173431552	2e-04	0.0877969	30	1	0.0333333	0.00763359	4.36667
hsa-miR-5693	AluSg	KIF14	1	200522329	200522355	-	rs10800708	200522351	0.1108	0.794829	26	1	0.0384615	0.0137493	2.79734
hsa-miR-5693	AluSp	TATDN3	1	212989130	212989156	-	rs114674278	212989153	0.0409	0.456646	26	1	0.0384615	0.0108077	3.5587
hsa-miR-4780	AluSx1	CC2D1B	1	52816501	52816522	-	rs111652616	52816505	0.3061	1.59474	21	1	0.047619	0.00888585	5.35897
hsa-miR-4780	AluSc	F11R	1	160965312	160965337	+	rs61803665	160965335	0.0991	0.74323	25	1	0.04	0.00655738	6.1
hsa-miR-602	AluSq2	C1orf174	1	3806070	3806092	+	rs4075974	3806074	0.0115	0.216816	22	1	0.0454545	0.00846433	5.37013
hsa-miR-4252	AluSx1	HES2	1	6475880	6475900	-	rs185579032,rs141712069	6475896,6475899	0.006,0.0758	0.184359372220502,0.636713334473559	20	2	0.1	0.00659522	15.1625
hsa-miR-4252	AluJb	LOC100506730	1	19620402	19620422	-	rs191891543	19620409	2e-04	0.0877969	20	1	0.05	0.00763052	6.55263
hsa-miR-4252	AluY	RPS15AP10	1	46112269	46112289	-	rs147131540	46112288	0.0297	0.38691	20	1	0.05	0.00883978	5.65625
hsa-miR-4252	AluY	SELRC1	1	53152161	53152181	-	rs431262	53152178	0.227	1.27271	20	1	0.05	0.0101597	4.92143
hsa-miR-4252	AluYg6	GBP4	1	89648206	89648226	-	rs188635640	89648225	-7e-04	0.00758793	20	1	0.05	0.0058451	8.55417
hsa-miR-4252	AluSx3	CD84	1	160513981	160514001	-	rs140053153	160514000	0.0691	0.59909	20	1	0.05	0.0105147	4.75526
hsa-miR-4252	AluSq2	KIAA1614	1	180914959	180914975	+	rs12023606	180914966	0.2583	1.3977	16	1	0.0625	0.0116505	5.36458
hsa-miR-4252	AluSc8	MFSD4	1	205570753	205570773	-	rs12041432	205570770	0.1038	0.759363	20	1	0.05	0.00895401	5.58409
hsa-miR-4252	AluSx1	ENAH	1	225678884	225678904	-	rs183832334,rs150162194	225678890,225678903	0.0066,1e-04	0.199984507695607,0.0377979893007144	20	2	0.1	0.00731061	13.6788
hsa-miR-4252	AluJr	ENAH	1	225679828	225679848	-	rs2185531	225679845	-0.0026	0.00448129	20	1	0.05	0.00731061	6.83938
hsa-miR-4252	AluSz	DISC2	1	231952872	231952892	-	rs114605633	231952890	0.0335	0.401374	20	1	0.05	0.00668037	7.48462
hsa-miR-4768-3p	AluY	DFFA	1	10522127	10522146	-	rs183400141	10522139	0.006	0.184359	19	1	0.0526316	0.0136656	3.85139
hsa-miR-4768-3p	AluSp	C1orf151	1	19954657	19954686	-	rs113842672	19954675	0.0758	0.636713	29	1	0.0344828	0.00931587	3.70151
hsa-miR-4768-3p	AluSz	RHD	1	25655817	25655849	-	rs181063822	25655822	2e-04	0.0877969	32	1	0.03125	0.0118343	2.64063
hsa-miR-4768-3p	AluSx	PSMB2	1	36066753	36066781	-	rs150743306,rs11264180	36066758,36066760	0.0235,0.5173	0.343700852915547,2.5557037874674	28	2	0.0714286	0.0112752	6.33503
hsa-miR-4768-3p	AluSx1	DSTYK	1	205112352	205112369	-	rs149866019	205112366	0.0021	0.126047	17	1	0.0588235	0.00672601	8.74567
hsa-miR-4768-3p	AluY	ZNF669	1	247263498	247263517	-	rs140375048	247263508	0.0433	0.465257	19	1	0.0526316	0.0194175	2.71053
hsa-miR-668-5p	AluSq2	KIAA1614	1	180914996	180915014	+	rs116509877	180915007	2e-04	0.0877969	18	1	0.0555556	0.0116505	4.76852
hsa-miR-3689b-3p	AluSg	SLC35E2B	1	1595148	1595169	-	rs190231537,rs145135074	1595155,1595160	0.0118,0.0118	0.248073181501857,0.248073181501857	21	2	0.0952381	0.00700607	13.5937
hsa-miR-3689b-3p	AluSg	SLC35E2	1	1661058	1661079	-	rs142767290	1661070	2e-04	0.0877969	21	1	0.047619	0.00927022	5.13678
hsa-miR-3689b-3p	AluSx	KIAA0562	1	3730050	3730070	-	rs182145904	3730056	0.0524	0.509827	20	1	0.05	0.00963565	5.18906
hsa-miR-3689b-3p	AluSx	TNFRSF9	1	7977231	7977252	-	rs142787903	7977240	0.0098	0.213625	21	1	0.047619	0.00725222	6.56614
hsa-miR-3689b-3p	AluSx	H6PD	1	9331226	9331254	-	rs188457286,rs1138467,rs180843835	9331239,9331244,9331251	0.006,0.256,-0.003	0.184359372220502,1.39007952783332,0.00330572544234858	28	3	0.107143	0.0151562	7.06924
hsa-miR-3689b-3p	AluSx	PIK3CD	1	9787934	9787957	-	rs12083192	9787949	0.174	1.05847	23	1	0.0434783	0.0116054	3.74638
hsa-miR-3689b-3p	AluSc8	DFFA	1	10520826	10520846	-	rs181220021	10520832	0.006	0.184359	20	1	0.05	0.0136656	3.65882
hsa-miR-3689b-3p	AluSq2	DFFA	1	10522429	10522450	-	rs145346082	10522440	-0.0024	0.00575925	21	1	0.047619	0.0136656	3.48459
hsa-miR-3689b-3p	AluY	FBXO44	1	11723255	11723276	-	rs192869189	11723264	5e-04	0.123051	21	1	0.047619	0.00778968	6.1131
hsa-miR-3689b-3p	AluSp	C1orf151	1	19954810	19954830	-	rs183868705	19954810	0.0094	0.211972	20	1	0.05	0.00931587	5.36719
hsa-miR-3689b-3p	AluSx1	ECE1	1	21545325	21545345	-	rs142315334	21545327	0.0293	0.384055	20	1	0.05	0.00997046	5.01481
hsa-miR-3689b-3p	AluSq10	MYOM3	1	24382933	24382953	-	rs190410542	24382944	0.0044	0.141296	20	1	0.05	0.0113379	4.41
hsa-miR-3689b-3p	AluSz	RHD	1	25655975	25655995	-	rs147810784	25655980	0.0255	0.35508	20	1	0.05	0.0118343	4.225
hsa-miR-3689b-3p	AluSc	RHD	1	25656219	25656239	-	rs143570282,rs181689405	25656221,25656231	0.085,0.0066	0.673739667121002,0.199984507695607	20	2	0.1	0.0118343	8.45
hsa-miR-3689b-3p	AluJb	MECR	1	29519531	29519551	-	rs114671955	29519549	0.0118	0.248073	20	1	0.05	0.0113142	4.41923
hsa-miR-3689b-3p	AluJo	TINAGL1	1	32053160	32053180	-	rs142758499	32053176	5e-04	0.123051	20	1	0.05	0.00424328	11.7833
hsa-miR-3689b-3p	AluSc	PSMB2	1	36068338	36068358	-	rs146582115	36068340	5e-04	0.123051	20	1	0.05	0.0112752	4.43452
hsa-miR-3689b-3p	AluSx1	CLDN19	1	43198977	43199006	-	rs138082769	43198997	2e-04	0.0877969	29	1	0.0344828	0.00684685	5.0363
hsa-miR-3689b-3p	AluY	LOC100132774	1	44165641	44165661	-	rs189107902,rs145155829,rs192016769	44165642,44165646,44165660	5e-04,0.0311,0.0176	0.123050827239557,0.393534392930347,0.299033149082022	20	3	0.15	0.008867	16.9167
hsa-miR-3689b-3p	AluJb	C1orf190	1	46686354	46686374	-	rs149175496	46686360	-6e-04	0.0361474	20	1	0.05	0.00772201	6.475
hsa-miR-3689b-3p	AluJb	RAB3B	1	52377911	52377931	-	rs149071330	52377931	0.0467	0.489171	20	1	0.05	0.00818645	6.10765
hsa-miR-3689b-3p	AluYg6	GBP4	1	89648403	89648424	-	rs143330337	89648422	0.0351	0.422294	21	1	0.047619	0.0058451	8.14683
hsa-miR-3689b-3p	AluSz	GBP6	1	89851323	89851353	-	rs137963587	89851344	0.0151	0.268707	30	1	0.0333333	0.00891862	3.7375
hsa-miR-3689b-3p	AluSx3	DBT	1	100660143	100660163	-	rs140268566	100660154	0.006	0.184359	20	1	0.05	0.00439301	11.3817
hsa-miR-3689b-3p	AluSq2	BCL2L15	1	114421545	114421566	-	rs12083604,rs138364144,rs189804722	114421556,114421558,114421565	0.1042,0.0346,0.0066	0.764086445577104,0.405674293329447,0.199984507695607	21	3	0.142857	0.00951497	15.0139
hsa-miR-3689b-3p	AluY	TPM3	1	154136350	154136370	-	rs140590273	154136351	0.0467	0.489171	20	1	0.05	0.00473624	10.5569
hsa-miR-3689b-3p	AluSz6	CD84	1	160515526	160515546	-	rs3737790	160515534	0.0173	0.273808	20	1	0.05	0.0105147	4.75526
hsa-miR-3689b-3p	AluSz6	FCGR2A	1	161488504	161488526	-	rs189415985,rs7530938	161488509,161488525	5e-04,0.14	0.123050827239557,0.918288288339926	22	2	0.0909091	0.00703235	12.9273
hsa-miR-3689b-3p	AluJr	PRELP	1	203459322	203459341	-	rs145384948	203459329	0.0118	0.248073	19	1	0.0526316	0.0118568	4.43893
hsa-miR-3689b-3p	AluJr4	MDM4	1	204519903	204519923	-	rs141405023	204519908	0.0235	0.343701	20	1	0.05	0.00948092	5.27375
hsa-miR-3689b-3p	AluSg	MDM4	1	204521557	204521577	-	rs12119098	204521577	0.2238	1.25767	20	1	0.05	0.00948092	5.27375
hsa-miR-3689b-3p	AluSc8	MFSD4	1	205570786	205570806	-	rs146232060	205570797	0.0118	0.248073	20	1	0.05	0.00895401	5.58409
hsa-miR-3689b-3p	AluSc8	MFSD4	1	205570944	205570972	-	rs7555438,rs12408345	205570959,205570963	0.2693,0.2018	1.44245677209923,1.16918747501472	28	2	0.0714286	0.00895401	7.97727
hsa-miR-3689b-3p	AluY	CR1	1	207813720	207813741	-	rs4844386	207813726	0.0108	0.215823	21	1	0.047619	0.00976231	4.87785
hsa-miR-3689b-3p	AluSq2	TRAF5	1	211547316	211547336	-	rs184674809	211547318	0.0145	0.265968	20	1	0.05	0.00758252	6.59412
hsa-miR-3689b-3p	AluSp	TATDN3	1	212989106	212989126	-	rs2359322	212989107	0.0781	0.643038	20	1	0.05	0.0108077	4.62632
hsa-miR-3689b-3p	AluSg4	TAF1A	1	222731457	222731485	-	rs188685889	222731476	0.0118	0.248073	28	1	0.0357143	0.00817439	4.36905
hsa-miR-3689b-3p	AluSz	EFCAB2	1	245285446	245285466	-	rs190605466,rs148015871	245285452,245285464	0.0066,0.0416	0.199984507695607,0.458343920983114	20	2	0.1	0.0140244	7.13043
hsa-miR-433-3p	AluSc	F11R	1	160965305	160965328	+	rs112148050	160965306	0.0351	0.422294	23	1	0.0434783	0.00655738	6.63043
hsa-miR-1225-3p	AluJb	SLC35E2	1	1662485	1662510	+	rs117725073	1662493	-6e-04	0.0361474	25	1	0.04	0.00927022	4.31489
hsa-miR-1225-3p	AluSc5	SLC35E2	1	1662493	1662510	+	rs117725073	1662493	-6e-04	0.0361474	17	1	0.0588235	0.00927022	6.34543
hsa-miR-1225-3p	AluJb	PHACTR4	1	28826201	28826222	-	rs149110482	28826203	-6e-04	0.0361474	21	1	0.047619	0.00628272	7.57937
hsa-miR-4643	AluJr	ZNF670	1	247199820	247199839	+	rs113704226,rs12144260	247199827,247199833	0.0311,0.3083	0.393534392930347,1.60321377623366	19	2	0.105263	0.0152236	6.91447
hsa-miR-210-3p	AluSc8	MFSD4	1	205570851	205570874	-	rs140087789	205570856	0.006	0.184359	23	1	0.0434783	0.00895401	4.85573
hsa-miR-2682-5p	AluJr	AKR7L	1	19593033	19593059	-	rs181926917,rs79994596	19593035,19593052	0.0212,0.0211	0.317485133279585,0.316108666310591	26	2	0.0769231	0.0131675	5.84188
hsa-miR-6827-3p	AluY	UBIAD1	1	11347742	11347760	+	rs111893018	11347752	2e-04	0.0877969	18	1	0.0555556	0.00651324	8.52963
hsa-miR-637	AluJb	DBT	1	100657413	100657435	-	rs79471979	100657416	0.0372	0.430361	22	1	0.0454545	0.00439301	10.347
hsa-miR-637	AluSq2	LOC731275	1	243251366	243251393	+	rs186238382,rs9724859	243251377,243251386	0.127,0.0179	0.861672835671507,0.299501765979032	27	2	0.0740741	0.0114723	6.45679
hsa-miR-4740-5p	AluJr	AKR7L	1	19593030	19593051	-	rs181926917	19593035	0.0212	0.317485	21	1	0.047619	0.0131675	3.6164
hsa-miR-34b-5p	AluJr	AKR7L	1	19593037	19593059	-	rs79994596	19593052	0.0211	0.316109	22	1	0.0454545	0.0131675	3.45202
hsa-miR-645	AluSq	TPM3	1	154138225	154138242	+	rs10908723	154138228	0.1627	1.01222	17	1	0.0588235	0.00473624	12.4199
hsa-miR-645	AluSx	PRELP	1	203459045	203459062	+	rs147908048	203459051	5e-04	0.123051	17	1	0.0588235	0.0118568	4.96115
hsa-miR-645	AluJr	ZNF670	1	247199748	247199766	+	rs113541907,rs12751386	247199751,247199758	0.0311,0.0441	0.393534392930347,0.467305232152996	18	2	0.111111	0.0152236	7.29861
hsa-miR-17-5p	AluSx3	KIAA0562	1	3729140	3729162	+	rs41307041	3729144	5e-04	0.123051	22	1	0.0454545	0.00963565	4.71733
hsa-miR-17-5p	AluJb	TNFRSF9	1	7980454	7980476	+	rs9658043	7980472	0.0176	0.299033	22	1	0.0454545	0.00725222	6.26768
hsa-miR-17-5p	AluSx3	NMNAT1	1	10043449	10043471	+	rs6664208	10043458	0.0457	0.475119	22	1	0.0454545	0.00715052	6.35682
hsa-miR-17-5p	AluY	FBXO6	1	11734098	11734120	+	rs28924116	11734103	0.0176	0.299033	22	1	0.0454545	0.011976	3.79545
hsa-miR-17-5p	AluSc	C1orf151	1	19954914	19954936	+	rs112406717	19954916	0.408	2.03587	22	1	0.0454545	0.00931587	4.87926
hsa-miR-17-5p	AluSc	HTR1D	1	23519071	23519093	+	rs146495973	23519085	0.0066	0.199985	22	1	0.0454545	0.00503778	9.02273
hsa-miR-17-5p	AluSx	PHACTR4	1	28823801	28823823	+	rs10158213	28823814	0.0293	0.384055	22	1	0.0454545	0.00628272	7.23485
hsa-miR-17-5p	AluSx1	CLSPN	1	36200017	36200039	+	rs149185937	36200020	0.0274	0.361275	22	1	0.0454545	0.00479015	9.48918
hsa-miR-17-5p	AluSx3	PPIEL	1	40022444	40022466	+	rs10158251	40022460	0.0409	0.456646	22	1	0.0454545	0.00917431	4.95455
hsa-miR-17-5p	AluSx1	C1orf210	1	43747672	43747694	+	rs11210828	43747683	0.0465	0.476983	22	1	0.0454545	0.0100111	4.5404
hsa-miR-17-5p	AluSx	ZYG11A	1	53359173	53359195	+	rs187221473	53359177	0.0044	0.141296	22	1	0.0454545	0.00618047	7.35455
hsa-miR-17-5p	AluSg	TRIM45	1	117654296	117654322	+	rs188927891	117654301	5e-04	0.123051	26	1	0.0384615	0.0128	3.00481
hsa-miR-17-5p	AluSc	GNRHR2	1	145514851	145514873	+	rs182439739	145514853	-6e-04	0.0361474	22	1	0.0454545	0.00463481	9.80721
hsa-miR-17-5p	AluSq	SLAMF7	1	160723978	160724000	+	rs181992092	160723987	5e-04	0.123051	22	1	0.0454545	0.0140759	3.22925
hsa-miR-17-5p	AluY	TOR1AIP2	1	179811916	179811938	+	rs6659939	179811936	0.065	0.582504	22	1	0.0454545	0.00720839	6.30579
hsa-miR-17-5p	AluSx	MR1	1	181025992	181026014	+	rs141584044	181025993	0.0031	0.128106	22	1	0.0454545	0.00929117	4.89223
hsa-miR-17-5p	AluSc	PIK3C2B	1	204392314	204392336	+	rs187146402	204392315	-0.0024	0.00575925	22	1	0.0454545	0.00720072	6.3125
hsa-miR-17-5p	AluSg	RD3	1	211650535	211650557	+	rs148459523	211650551	0.0118	0.248073	22	1	0.0454545	0.00755768	6.01435
hsa-miR-17-5p	AluSq10	FLVCR1	1	213070096	213070118	+	rs180682689	213070098	-6e-04	0.0361474	22	1	0.0454545	0.0105521	4.30761
hsa-miR-17-5p	AluSp	ANGEL2	1	213167361	213167383	+	rs190028528	213167367	0.0127	0.258294	22	1	0.0454545	0.00454704	9.9965
hsa-miR-17-5p	AluSq2	C1orf55	1	226171684	226171706	+	rs144568055	226171690	2e-04	0.0877969	22	1	0.0454545	0.01	4.54545
hsa-miR-17-5p	AluSx	IBA57	1	228367593	228367615	+	rs7354887	228367599	0.0341	0.403041	22	1	0.0454545	0.0096382	4.71608
hsa-miR-17-5p	AluSg	B3GALNT2	1	235611262	235611284	+	rs140720143	235611264	0.006	0.184359	22	1	0.0454545	0.0103748	4.38123
hsa-miR-17-5p	AluSx1	GNG4	1	235712229	235712251	+	rs7525328	235712235	0.24	1.32437	22	1	0.0454545	0.011302	4.02182
hsa-miR-17-5p	AluSx	FAM36A	1	245007796	245007818	+	rs149571617	245007799	5e-04	0.123051	22	1	0.0454545	0.00797448	5.7
hsa-miR-17-5p	AluY	TRIM58	1	248041199	248041221	+	rs150874607	248041202	0.2148	1.22346	22	1	0.0454545	0.0101453	4.48034
hsa-miR-4524b-3p	AluSg	FHAD1	1	15724439	15724460	+	rs187876972	15724452	0.0176	0.299033	21	1	0.047619	0.0126227	3.77249
hsa-miR-4524b-3p	AluJb	C1orf212	1	35320148	35320169	+	rs113260231	35320161	5e-04	0.123051	21	1	0.047619	0.00880645	5.40729
hsa-miR-4524b-3p	AluJr4	CLSPN	1	36199393	36199412	+	rs57220608	36199399	-6e-04	0.0361474	19	1	0.0526316	0.00479015	10.9875
hsa-miR-4524b-3p	AluJb	ORC1	1	52838621	52838645	+	rs3087471	52838622	0.1972	1.15258	24	1	0.0416667	0.00284091	14.6667
hsa-miR-4524b-3p	AluSq2	LOC100131564	1	93776390	93776409	+	rs149845875	93776392	0.0188	0.307246	19	1	0.0526316	0.00333333	15.7895
hsa-miR-4524b-3p	AluJb	FCRL1	1	157765123	157765144	+	rs144355147	157765136	0.0127	0.258294	21	1	0.047619	0.0102447	4.64815
hsa-miR-4524b-3p	AluJb	MDM4	1	204525634	204525658	+	rs148883362	204525652	2e-04	0.0877969	24	1	0.0416667	0.00948092	4.39479
hsa-miR-4524b-3p	AluSp	NSL1	1	212905866	212905887	-	rs113280076	212905887	0.0263	0.357409	21	1	0.047619	0.00662199	7.19105
hsa-miR-4524b-3p	AluSp	ANGEL2	1	213167433	213167457	+	rs61547363	213167440	0.0583	0.550293	24	1	0.0416667	0.00454704	9.16346
hsa-miR-4524b-3p	AluJb	LOC400804	1	221503795	221503816	+	rs11582990	221503813	0.0097	0.212899	21	1	0.047619	0.00887137	5.36772
hsa-miR-6895-3p	AluY	PIGR	1	207102863	207102884	+	rs190552746	207102879	-0.0056	0.000219871	21	1	0.047619	0.00723831	6.57875
hsa-miR-6873-5p	AluSx	PSMB2	1	36066735	36066758	-	rs150743306	36066758	0.0235	0.343701	23	1	0.0434783	0.0112752	3.85611
hsa-miR-4674	AluJo	SLC35E2	1	1661434	1661454	+	rs193002850	1661454	2e-04	0.0877969	20	1	0.05	0.00927022	5.39362
hsa-miR-4674	AluJo	SLC35E2	1	1661350	1661370	+	rs148759083	1661360	0.0838	0.670168	20	1	0.05	0.00927022	5.39362
hsa-miR-4674	AluJr	H6PD	1	9328204	9328224	+	rs9434747	9328211	0.1187	0.826263	20	1	0.05	0.0151562	3.29898
hsa-miR-4674	AluJr	H6PD	1	9328073	9328093	+	rs57355294	9328086	0.0796	0.647709	20	1	0.05	0.0151562	3.29898
hsa-miR-4674	AluJb	C1orf212	1	35319944	35319964	+	rs115950615	35319945	5e-04	0.123051	20	1	0.05	0.00880645	5.67766
hsa-miR-4674	AluJr	PSMB2	1	36065643	36065663	+	rs140449211	36065658	0.0118	0.248073	20	1	0.05	0.0112752	4.43452
hsa-miR-4674	AluJb	L1TD1	1	62677844	62677866	+	rs12755711	62677845	0.0923	0.707017	22	1	0.0454545	0.0313808	1.44848
hsa-miR-4674	AluJr	ZNHIT6	1	86119352	86119372	+	rs180679728	86119359	0.0044	0.141296	20	1	0.05	0.00755124	6.62143
hsa-miR-4674	AluJo	IBA57	1	228366184	228366208	+	rs12034268	228366187	0.0712	0.612026	24	1	0.0416667	0.0096382	4.32308
hsa-miR-4730	AluSg	SLC35E2B	1	1595132	1595155	-	rs190231537	1595155	0.0118	0.248073	23	1	0.0434783	0.00700607	6.2058
hsa-miR-4730	AluJr	FLJ37453	1	16163333	16163354	-	rs148753642	16163345	2e-04	0.0877969	21	1	0.047619	0.0130015	3.66259
hsa-miR-92b-3p	AluSg	SLC35E2B	1	1594951	1594968	-	rs113078172	1594952	0.2597	1.40465	17	1	0.0588235	0.00700607	8.39608
hsa-miR-92b-3p	AluSx	KIAA0562	1	3729850	3729873	-	rs181659069	3729854	2e-04	0.0877969	23	1	0.0434783	0.00963565	4.51223
hsa-miR-92b-3p	AluSx1	RNF207	1	6279594	6279619	-	rs11121500	6279616	0.4542	2.24794	25	1	0.04	0.00687104	5.82154
hsa-miR-92b-3p	AluSx3	SLC25A34	1	16067226	16067251	-	rs140825545	16067249	0.0925	0.711082	25	1	0.04	0.00857287	4.66588
hsa-miR-92b-3p	AluY	ZBTB8A	1	33068193	33068218	-	rs192398069	33068216	-6e-04	0.0361474	25	1	0.04	0.00688156	5.81263
hsa-miR-92b-3p	AluSg	ATP8B2	1	154322587	154322608	-	rs192825286	154322595	0.0176	0.299033	21	1	0.047619	0.00457457	10.4095
hsa-miR-3680-5p	AluSc	PIK3C2B	1	204392505	204392524	+	rs187242976	204392505	-6e-04	0.0361474	19	1	0.0526316	0.00720072	7.30921
hsa-miR-377-5p	AluSg	MDM4	1	204521519	204521536	-	rs141321778	204521520	0.0351	0.422294	17	1	0.0588235	0.00948092	6.20441
hsa-miR-4695-3p	AluSx	LOC100128003	1	2122943	2122977	+	rs146631776,rs12734675	2122961,2122962	0.0166,0.0433	0.272531068810229,0.465256537621726	34	2	0.0588235	0.00440238	13.3618
hsa-miR-4695-3p	AluJb	C1orf130	1	24935319	24935342	+	rs143214801	24935325	0.0118	0.248073	23	1	0.0434783	0.0184358	2.35837
hsa-miR-4695-3p	AluSc	LIN28A	1	26755589	26755612	+	rs189937738	26755604	5e-04	0.123051	23	1	0.0434783	0.00550459	7.89855
hsa-miR-4695-3p	AluSx1	CC2D1B	1	52817486	52817511	+	rs138728202	52817492	0.0127	0.258294	25	1	0.04	0.00888585	4.50154
hsa-miR-4695-3p	AluSx1	SYDE2	1	85623992	85624015	+	rs709785	85624006	0.1063	0.773664	23	1	0.0434783	0.0111421	3.90217
hsa-miR-4695-3p	AluSg	TPM3	1	154134625	154134649	+	rs189181748	154134628	0.006	0.184359	24	1	0.0416667	0.00473624	8.79741
hsa-miR-4695-3p	AluSq	TPM3	1	154138197	154138220	+	rs6672584	154138202	0.1795	1.08029	23	1	0.0434783	0.00473624	9.17991
hsa-miR-4695-3p	AluY	TIPRL	1	168161513	168161539	+	rs190220186	168161539	2e-04	0.0877969	26	1	0.0384615	0.0179641	2.14103
hsa-miR-4695-3p	AluSz	BLZF1	1	169365726	169365749	+	rs190934263	169365743	-6e-04	0.0361474	23	1	0.0434783	0.00154083	28.2174
hsa-miR-4695-3p	AluSz	LOC100506023	1	173431529	173431552	+	rs191746870	173431552	2e-04	0.0877969	23	1	0.0434783	0.00763359	5.69565
hsa-miR-3681-3p	AluSq2	TNFRSF9	1	7978223	7978249	-	rs74989011,rs113387037	7978234,7978235	0.0396,0.0677	0.440203528723482,0.591174439285054	26	2	0.0769231	0.00725222	10.6068
hsa-miR-3681-3p	AluY	KIAA0754	1	39881213	39881238	-	rs182937351	39881228	0.0127	0.258294	25	1	0.04	0.00931195	4.29556
hsa-miR-3681-3p	AluSq2	BMP8B	1	40224076	40224102	-	rs804252,rs6681443	40224087,40224098	0.065,0.006	0.58250395907206,0.184359372220502	26	2	0.0769231	0.00639854	12.022
hsa-miR-3681-3p	AluSg	KIF14	1	200522335	200522357	-	rs10800708	200522351	0.1108	0.794829	22	1	0.0454545	0.0137493	3.30594
hsa-miR-3681-3p	AluSg	MDM4	1	204521628	204521655	-	rs191287694	204521640	0.006	0.184359	27	1	0.037037	0.00948092	3.90648
hsa-miR-3677-3p	AluY	DFFA	1	10522041	10522065	-	rs183230038	10522045	0.0351	0.422294	24	1	0.0416667	0.0136656	3.04902
hsa-miR-370-5p	AluSx1	SYDE2	1	85623986	85624009	+	rs709785	85624006	0.1063	0.773664	23	1	0.0434783	0.0111421	3.90217
hsa-miR-6760-3p	AluSx	RAB42	1	28920842	28920863	+	rs115996155	28920855	0.086	0.678628	21	1	0.047619	0.00217865	21.8571
hsa-miR-1237-5p	AluY	ZBTB8A	1	33068380	33068401	-	rs140295961	33068395	0.2111	1.20711	21	1	0.047619	0.00688156	6.9198
hsa-miR-4421	AluJr4	SNX27	1	151668072	151668093	-	rs1308136	151668081	0.2211	1.24879	21	1	0.047619	0.00693178	6.86967
hsa-miR-4421	AluSq2	SHE	1	154454661	154454682	-	rs11265623	154454674	0.2822	1.49483	21	1	0.047619	0.00428174	11.1214
hsa-miR-4421	AluJb	C1orf150	1	247739595	247739621	+	rs138226719	247739596	0.0296	0.386715	26	1	0.0384615	0.0064695	5.94505
hsa-miR-3195	AluSx1	KLF17	1	44599921	44599931	+	rs145695482	44599930	0.0118	0.248073	10	1	0.1	0.00684211	14.6154
hsa-miR-4486	AluSx3	ICMT	1	6283316	6283331	-	rs146601677	6283324	0.0351	0.422294	15	1	0.0666667	0.00771803	8.63778
hsa-miR-4486	AluJo	H6PD	1	9325832	9325851	-	rs115051408,rs148154877	9325832,9325844	6e-04,0.0176	0.12318295857303,0.299033149082022	19	2	0.105263	0.0151562	6.94522
hsa-miR-4486	AluSx1	H6PD	1	9327162	9327177	-	rs144223862,rs72641817	9327168,9327177	0.0467,0.0487	0.489171053500143,0.49502855563508	15	2	0.133333	0.0151562	8.79728
hsa-miR-4486	AluSc8	DFFA	1	10520735	10520750	-	rs149229825	10520743	0.0195	0.312001	15	1	0.0666667	0.0136656	4.87843
hsa-miR-4486	AluY	DFFA	1	10522198	10522213	-	rs192788301,rs184879957	10522204,10522207	0.0648,0.0648	0.58201458736579,0.58201458736579	15	2	0.133333	0.0136656	9.75686
hsa-miR-4486	AluSx1	PAFAH2	1	26287580	26287595	-	rs188317048	26287588	0.0245	0.348215	15	1	0.0666667	0.00450045	14.8133
hsa-miR-4486	AluJb	LOC100132774	1	44165947	44165963	-	rs189953738	44165957	0.0066	0.199985	16	1	0.0625	0.008867	7.04861
hsa-miR-4486	AluSx1	RAB3B	1	52379170	52379189	-	rs115535279	52379183	0.025	0.353874	19	1	0.0526316	0.00818645	6.42911
hsa-miR-4486	AluY	TPM3	1	154136257	154136273	-	rs145053113	154136259	0.006	0.184359	16	1	0.0625	0.00473624	13.1961
hsa-miR-4486	AluSx3	CD84	1	160513969	160513985	-	rs182509122	160513979	0.003	0.127784	16	1	0.0625	0.0105147	5.94408
hsa-miR-4486	AluSp	F11R	1	160967946	160967961	-	rs138909006	160967954	0.0118	0.248073	15	1	0.0666667	0.00655738	10.1667
hsa-miR-4486	AluSz	CENPL	1	173769146	173769161	-	rs192931239	173769161	0.0118	0.248073	15	1	0.0666667	0.00556793	11.9733
hsa-miR-4486	AluSz	GPR37L1	1	202098419	202098435	-	rs11811480	202098429	0.1217	0.84072	16	1	0.0625	0.0105263	5.9375
hsa-miR-4486	AluSx1	RBBP5	1	205055513	205055528	-	rs3179299	205055514	0.0135	0.259679	15	1	0.0666667	0.00718336	9.2807
hsa-miR-4486	AluSx	RBBP5	1	205056473	205056488	-	rs12409915	205056476	0.3385	1.72954	15	1	0.0666667	0.00718336	9.2807
hsa-miR-4486	AluSg4	TAF1A	1	222731374	222731389	-	rs180682981	222731382	-6e-04	0.0361474	15	1	0.0666667	0.00817439	8.15556
hsa-miR-4486	AluY	ZNF669	1	247263435	247263450	-	rs186370838	247263443	2e-04	0.0877969	15	1	0.0666667	0.0194175	3.43333
hsa-miR-4534	AluSx1	TOR1AIP2	1	179832018	179832036	+	rs189132117	179832031	0.006	0.184359	18	1	0.0555556	0.00712919	7.79268
hsa-miR-19b-1-5p	AluSq2	AGMAT	1	15899726	15899745	+	rs188083413	15899730	2e-04	0.0877969	19	1	0.0526316	0.0110664	4.75598
hsa-miR-19b-1-5p	AluSq	IL23R	1	67725619	67725640	+	rs189684721	67725635	0.006	0.184359	21	1	0.047619	0.00715137	6.65873
hsa-miR-4677-3p	AluJr	C1orf130	1	24933533	24933557	-	rs9659612	24933549	2e-04	0.0877969	24	1	0.0416667	0.0184358	2.2601
hsa-miR-4690-3p	AluSx	KIAA0562	1	3729844	3729864	-	rs140052644,rs181659069	3729846,3729854	0.0044,2e-04	0.141296295064062,0.0877969207975495	20	2	0.1	0.00963565	10.3781
hsa-miR-6765-5p	AluJb	C1orf190	1	46686329	46686366	-	rs149175496	46686360	-6e-04	0.0361474	37	1	0.027027	0.00772201	3.5
hsa-miR-6765-5p	AluSz6	ZNHIT6	1	86117141	86117172	-	rs182995407	86117159	-6e-04	0.0361474	31	1	0.0322581	0.00755124	4.27189
hsa-miR-6765-5p	AluJr4	MDM4	1	204519878	204519915	-	rs143287383,rs141405023	204519882,204519908	0.001,0.0235	0.124598331910166,0.343700852915547	37	2	0.0540541	0.00948092	5.70135
hsa-miR-6765-5p	AluSz	EFCAB2	1	245285437	245285458	-	rs190605466	245285452	0.0066	0.199985	21	1	0.047619	0.0140244	3.39545
hsa-miR-6511a-5p	AluSx1	PLA2G2D	1	20438683	20438707	-	rs34934263	20438701	0.0552	0.528738	24	1	0.0416667	0.0101243	4.11553
hsa-miR-6511a-5p	AluSx	INADL	1	62627232	62627258	-	rs12059368,rs184761151	62627241,62627257	0.3082,0.0054	1.60286228103864,0.144397706965794	26	2	0.0769231	0.00770777	9.97993
hsa-miR-6511a-5p	AluSg	MDM4	1	204521518	204521541	-	rs141321778	204521520	0.0351	0.422294	23	1	0.0434783	0.00948092	4.58587
hsa-miR-6511a-5p	AluSx	DSTYK	1	205114725	205114747	-	rs113377198	205114735	0.0176	0.299033	22	1	0.0454545	0.00672601	6.75802
hsa-miR-6511a-5p	FLAM_A	ENAH	1	225675948	225675971	-	rs189674624	225675956	5e-04	0.123051	23	1	0.0434783	0.00731061	5.94728
hsa-miR-4513	AluY	KIAA0754	1	39881020	39881043	-	rs1180375	39881040	0.1773	1.06965	23	1	0.0434783	0.00931195	4.66908
hsa-miR-6515-5p	AluY	TIPRL	1	168161544	168161563	+	rs181726518	168161554	0.0117	0.217729	19	1	0.0526316	0.0179641	2.92982
hsa-miR-6511a-3p	AluSz	CLSPN	1	36201745	36201766	+	rs138774266	36201751	2e-04	0.0877969	21	1	0.047619	0.00479015	9.94104
hsa-miR-6511a-3p	AluSp	MR1	1	181027072	181027093	+	rs7541386	181027086	0.1214	0.837084	21	1	0.047619	0.00929117	5.12519
hsa-miR-6511a-3p	AluSg	RD3	1	211650722	211650743	+	rs184074454,rs12076715	211650726,211650729	0.0044,0.0956	0.141296295064062,0.72444158052792	21	2	0.0952381	0.00755768	12.6015
hsa-miR-186-3p	AluJb	C1orf130	1	24935125	24935149	+	rs12060021	24935126	0.2364	1.30958	24	1	0.0416667	0.0184358	2.2601
hsa-miR-3689d	AluJr4	MDM4	1	204519743	204519770	-	rs2169135	204519761	0.082	0.664699	27	1	0.037037	0.00948092	3.90648
hsa-miR-3689d	AluSz	EFCAB2	1	245285273	245285293	-	rs145811898	245285275	0.0235	0.343701	20	1	0.05	0.0140244	3.56522
hsa-miR-7106-3p	AluSx1	TNFRSF1B	1	12267890	12267915	+	rs5746070	12267915	0.0632	0.569178	25	1	0.04	0.0104545	3.82609
hsa-miR-6890-3p	AluY	SELRC1	1	53152158	53152179	-	rs186623296,rs431262	53152159,53152178	0.0235,0.227	0.343700852915547,1.27270973519944	21	2	0.0952381	0.0101597	9.37415
hsa-miR-6878-5p	AluSz6	CD84	1	160515509	160515532	-	rs11586925	160515521	-0.0024	0.00575925	23	1	0.0434783	0.0105147	4.13501
hsa-miR-146b-3p	AluSc	PIK3C2B	1	204392543	204392562	+	rs10047149,rs191278621,rs151072837	204392553,204392554,204392561	0.0127,0.006,5e-04	0.258293759509788,0.184359372220502,0.123050827239557	19	3	0.157895	0.00720072	21.9276
hsa-miR-4731-5p	AluSg	NOL9	1	6583170	6583195	+	rs2182870	6583183	0.0491	0.495943	25	1	0.04	0.0102063	3.91913
hsa-miR-4731-5p	AluSg	TRIM45	1	117654293	117654317	+	rs188927891	117654301	5e-04	0.123051	24	1	0.0416667	0.0128	3.25521
hsa-miR-4731-5p	AluSx	CD84	1	160516051	160516076	-	rs115111574	160516076	0.0293	0.384055	25	1	0.04	0.0105147	3.80421
hsa-miR-4731-5p	AluSq2	LOC731275	1	243251375	243251394	+	rs186238382,rs9724859	243251377,243251386	0.127,0.0179	0.861672835671507,0.299501765979032	19	2	0.105263	0.0114723	9.17544
hsa-miR-7155-5p	AluSg	TRIM45	1	117654292	117654316	+	rs188927891	117654301	5e-04	0.123051	24	1	0.0416667	0.0128	3.25521
hsa-miR-544b	AluSx1	TPM3	1	154139376	154139396	-	rs6673171	154139381	0.1627	1.01222	20	1	0.05	0.00473624	10.5569
hsa-miR-544b	AluSx	ANKRD45	1	173577675	173577695	-	rs190372702	173577682	-0.003	0.00330573	20	1	0.05	0.00552792	9.045
hsa-miR-544b	AluSp	TATDN3	1	212989082	212989102	-	rs151129279	212989094	0.0977	0.732258	20	1	0.05	0.0108077	4.62632
hsa-miR-4505	AluSg	NOL9	1	6583174	6583196	+	rs2182870	6583183	0.0491	0.495943	22	1	0.0454545	0.0102063	4.45356
hsa-miR-4505	AluSx1	H6PD	1	9327162	9327178	-	rs144223862,rs72641817	9327168,9327177	0.0467,0.0487	0.489171053500143,0.49502855563508	16	2	0.125	0.0151562	8.24745
hsa-miR-4505	AluY	DFFA	1	10522198	10522214	-	rs192788301,rs184879957	10522204,10522207	0.0648,0.0648	0.58201458736579,0.58201458736579	16	2	0.125	0.0136656	9.14706
hsa-miR-4505	AluSz	SLC25A34	1	16066877	16066894	-	rs148912997,rs143436673	16066888,16066889	0.0351,0.0467	0.422294233138311,0.489171053500143	17	2	0.117647	0.00857287	13.7232
hsa-miR-4505	AluSp	C1orf151	1	19954853	19954868	-	rs78876955	19954859	-0.001	0.00695535	15	1	0.0666667	0.00931587	7.15625
hsa-miR-4505	AluJb	C1orf130	1	24935125	24935142	+	rs12060021	24935126	0.2364	1.30958	17	1	0.0588235	0.0184358	3.19073
hsa-miR-4505	AluSx1	PAFAH2	1	26287579	26287596	-	rs188317048	26287588	0.0245	0.348215	17	1	0.0588235	0.00450045	13.0706
hsa-miR-4505	AluSx3	EVI5	1	92978500	92978517	+	rs140950699	92978513	0.0447	0.469912	17	1	0.0588235	0.00645161	9.11765
hsa-miR-4505	AluSq2	SHE	1	154454774	154454789	-	rs140272084	154454780	0.006	0.184359	15	1	0.0666667	0.00428174	15.57
hsa-miR-4505	AluSx	CD84	1	160516060	160516076	-	rs115111574	160516076	0.0293	0.384055	16	1	0.0625	0.0105147	5.94408
hsa-miR-4505	AluSp	F11R	1	160967940	160967962	-	rs138909006	160967954	0.0118	0.248073	22	1	0.0454545	0.00655738	6.93182
hsa-miR-4505	AluSz	GPR37L1	1	202098419	202098436	-	rs11811480	202098429	0.1217	0.84072	17	1	0.0588235	0.0105263	5.58824
hsa-miR-4505	AluJr	PRELP	1	203459375	203459393	-	rs1077292	203459382	-0.0036	0.00196598	18	1	0.0555556	0.0118568	4.68553
hsa-miR-4505	AluSx1	RBBP5	1	205055647	205055664	-	rs112907834	205055656	0.0641	0.579793	17	1	0.0588235	0.00718336	8.18885
hsa-miR-4505	AluSq2	LOC731275	1	243251380	243251395	+	rs9724859	243251386	0.0179	0.299502	15	1	0.0666667	0.0114723	5.81111
hsa-miR-8073	AluSc	PTAFR	1	28475870	28475891	-	rs143512059	28475877	0.0641	0.579793	21	1	0.047619	0.00601344	7.91877
hsa-miR-8073	AluSz6	COPA	1	160259521	160259544	-	rs185544068	160259535	2e-04	0.0877969	23	1	0.0434783	0.00700637	6.20553
hsa-miR-4633-3p	AluSz	ATPAF1	1	47100153	47100178	+	rs1139758	47100159	0.017	0.273215	25	1	0.04	0.00987817	4.04933
hsa-miR-4633-3p	AluJr	ZNF670	1	247199830	247199849	+	rs12144260	247199833	0.3083	1.60321	19	1	0.0526316	0.0152236	3.45724
hsa-miR-3677-5p	AluSq	TPM3	1	154138207	154138228	+	rs10908723	154138228	0.1627	1.01222	21	1	0.047619	0.00473624	10.0542
hsa-miR-342-3p	AluSp	NSL1	1	212905895	212905921	-	rs2501836	212905898	0.1176	0.823179	26	1	0.0384615	0.00662199	5.80816
hsa-miR-298	AluSx	PIK3CD	1	9787942	9787977	-	rs12083192	9787949	0.174	1.05847	35	1	0.0285714	0.0116054	2.4619
hsa-miR-298	AluSz	KIAA1324	1	109748728	109748751	-	rs148462580	109748746	2e-04	0.0877969	23	1	0.0434783	0.00530645	8.19348
hsa-miR-298	FLAM_A	ENAH	1	225675936	225675969	-	rs189674624	225675956	5e-04	0.123051	33	1	0.030303	0.00731061	4.14508
hsa-miR-3612	AluSx	DSTYK	1	205114724	205114749	-	rs113377198,rs141333991	205114735,205114748	0.0176,0.0254	0.299033149082022,0.354854162563528	25	2	0.08	0.00672601	11.8941
hsa-miR-19b-3p	AluSz	ZYG11B	1	53289654	53289682	+	rs147763771	53289677	-6e-04	0.0361474	28	1	0.0357143	0.00717787	4.97561
hsa-miR-675-5p	AluSp	C1orf151	1	19954845	19954864	-	rs78876955	19954859	-0.001	0.00695535	19	1	0.0526316	0.00931587	5.64967
hsa-miR-513b-5p	AluSz6	ZNHIT6	1	86117136	86117159	-	rs182995407	86117159	-6e-04	0.0361474	23	1	0.0434783	0.00755124	5.75776
hsa-miR-6828-5p	AluSx1	CC2D1B	1	52816490	52816510	-	rs111652616	52816505	0.3061	1.59474	20	1	0.05	0.00888585	5.62692
hsa-miR-939-3p	AluJo	SLC35E2	1	1661434	1661456	+	rs193002850	1661454	2e-04	0.0877969	22	1	0.0454545	0.00927022	4.90329
hsa-miR-939-3p	AluJr	H6PD	1	9328204	9328226	+	rs9434747	9328211	0.1187	0.826263	22	1	0.0454545	0.0151562	2.99907
hsa-miR-939-3p	AluJr	AKR7L	1	19592828	19592851	-	rs149203185,rs4912060	19592843,19592844	-6e-04,0.2895	0.0361473609720785,1.52612890563613	23	2	0.0869565	0.0131675	6.60386
hsa-miR-939-3p	AluJb	C1orf212	1	35319944	35319966	+	rs115950615	35319945	5e-04	0.123051	22	1	0.0454545	0.00880645	5.16151
hsa-miR-939-3p	AluSx1	RAB3B	1	52381551	52381576	-	rs4537499	52381552	0.3787	1.90555	25	1	0.04	0.00818645	4.88612
hsa-miR-939-3p	AluSz	KIAA1324	1	109748651	109748683	-	rs4970828	109748675	0.1072	0.776102	32	1	0.03125	0.00530645	5.88906
hsa-miR-939-3p	AluSx3	DSTYK	1	205115713	205115746	-	rs11808879	205115739	0.046	0.475785	33	1	0.030303	0.00672601	4.50535
hsa-miR-939-3p	AluSz	BPNT1	1	220232059	220232083	-	rs139069201	220232078	0.006	0.184359	24	1	0.0416667	0.00954479	4.36538
hsa-miR-3135b	AluSc8	ATAD3C	1	1404788	1404805	+	rs182336567	1404796	0.0245	0.348215	17	1	0.0588235	0.00921376	6.38431
hsa-miR-3135b	AluSx1	SLC35E2	1	1663299	1663316	+	rs145110109	1663300	-0.0024	0.00575925	17	1	0.0588235	0.00927022	6.34543
hsa-miR-3135b	AluSz6	SLC35E2	1	1663637	1663654	+	rs180913445	1663643	0.006	0.184359	17	1	0.0588235	0.00927022	6.34543
hsa-miR-3135b	AluSz	TPRG1L	1	3546243	3546264	+	rs192366199,rs184699239	3546247,3546248	0.0235,0.0235	0.343700852915547,0.343700852915547	21	2	0.0952381	0.00982318	9.69524
hsa-miR-3135b	AluSq	IL28RA	1	24481351	24481368	+	rs7532647	24481351	0.0553	0.528967	17	1	0.0588235	0.0151362	3.88627
hsa-miR-3135b	AluSx3	PHACTR4	1	28824464	28824481	+	rs150781545	28824467	0.0456	0.474747	17	1	0.0588235	0.00628272	9.36275
hsa-miR-3135b	AluSg4	RBBP4	1	33148328	33148345	+	rs190184622	33148335	2e-04	0.0877969	17	1	0.0588235	0.00630188	9.33429
hsa-miR-3135b	AluSx	C1orf212	1	35319540	35319557	+	rs11263953	35319550	0.4803	2.37204	17	1	0.0588235	0.00880645	6.6796
hsa-miR-3135b	AluY	MANEAL	1	38267177	38267194	+	rs140978204	38267188	0.0372	0.430361	17	1	0.0588235	0.00686892	8.56373
[truncated: 26,433 more rows]

## Sheet: Pop_stats_High-Fst
267 SNPs showing signatures of positive selection, with their Population statistics across three 1000 Genomes populations																									Site frequency spectrum for neutrality scores
	Global and Population-wise Fst									Population-wise iHS							global and Population-wise DAF								Tajima D statistics			SNP info			Fay_WuH region		Fay_WuH_Score
rsID	glob_Fst_YRI_CEU_CHB	Rank_Score	YRI_CHB	Rank_Score	YRI_CEU	Rank_Score	CEU_CHB	Rank_Score		IHS-YRI	Rank_Score	IHS-CEU	Rank_Score	IHS-CHB	Rank_Score		DAF_YRI_CEU_CHB	Rank_Score	DAF-CEU	Rank_Score	DAF-CHB	Rank_Score	DAF-YRI	Rank_Score	TajimaD_CEU	TajimaD_CHB	TajimaD_YRI	rsID	Chr	Position	Start	End	Fay_WuH_CEU	Fay_WuH_CHB	Fay_WuH_YRI	CLR_CEU	CLR_CHB
rs10021320	0.3048	1.58734	0.3483	1.46813	0.359	1.63847	-0.0051	0.0129117		0.249508	0.131918	0.230491	0.109081	0.291733	0.146306		0.7796	1.31633	0.92353	1.43978	0.91237	1.35765	0.4943	0.951229	-0.205603	-0.292002	0.0327065	rs10021320	4	166000027	165999972	166002972	-32.6833	-34.0512	12.201	0.269867	2.87495
rs10048033	0.3038	1.58359	0.4423	1.75603	0.0428	0.478356	0.2759	1.4937		0.0161593	0.00770306	0.227692	0.107636	0.674756	0.363319		0.3519	0.897427	0.2471	0.491182	0.6495	0.875698	0.125	0.502233	-0.447726	0.28124	-0.172955	rs10048033	15	91464975	91463371	91466371	-13.9269	-5.61145	-2.99403	1.56648	1.37642
rs10049920	0.3515	1.78681	0.3602	1.50434	0.3445	1.59044	---	---		0.501006	0.284348	---	---	---	---		0.1148	0.638415	---	---	---	---	0.3523	0.80451	-0.0715728	0.18018	-0.241016	rs10049920	4	15483004	15480721	15483721	-5.20237	-7.26777	3.47623	0.208598	0.172819
rs10076725	0.3712	1.87375	0.2286	1.11581	0.1937	1.09402	0.5935	2.99416		1.12337	0.680101	1.00762	0.561302	0.713709	0.386299		0.3667	0.911671	0.7	0.973494	0.07216	0.283148	0.3693	0.822517	0.535191	-1.26253	0.747175	rs10076725	5	10279942	10279720	10282720	-19.5589	-56.9955	-16.4073	0.82277	1.35638
rs10158065	0.3576	1.81409	0.3365	1.43252	0.5312	2.28047	0.0596	0.626793		1.95055	1.19747	0.232887	0.110304	0.716667	0.388048		0.65	1.17761	0.8941	1.33795	0.7526	1.01201	0.3011	0.747761	-0.660828	0.707751	0.669682	rs10158065	1	6583627	6582586	6585586	-62.0049	-42.239	-2.76286	0.45681	0.191186
rs10193936	0.3788	1.90591	0.4864	1.89771	0.0364	0.438556	0.3539	1.81225		0.169579	0.0869405	0.382085	0.1895	0.037374	0.0169236		0.2704	0.817616	0.1353	0.37123	0.5876	0.804377	0.05114	0.325703	2.03217	0.505359	0.0745123	rs10193936	2	27002655	27002562	27005562	0.830073	-12.7487	0.984286	0.173789	0
rs10200193	0.4683	2.31473	0.705	2.78456	0.2062	1.13618	0.3423	1.76001		2.00033	1.22866	1.56781	0.938557	0.682719	0.367993		0.5704	1.10043	0.5353	0.779508	0.93299	1.43838	0.2045	0.627461	0.42187	-1.36059	-0.418725	rs10200193	2	183961079	183959586	183962586	1.12329	-33.1843	8.97805	0.085682	0.635284
rs103197	0.3919	1.96601	0.6112	2.36425	0.2633	1.32302	0.1864	1.14937		2.98566	1.88119	1.05196	0.5895	---	---		0.4222	0.963492	0.4176	0.65926	0.7371	0.989402	0.07955	0.406168	-1.27947	-0.501874	-0.846218	rs103197	22	41256802	41255626	41258626	-8.06961	-6.61802	0.0359742	0.849106	0.149204
rs10405406	0.3042	1.58488	0.3376	1.43863	0.3804	1.71002	-6e-04	0.100321		---	---	---	---	---	---		---	---	---	---	---	---	---	---	0.183907	-0.615411	0.455109	rs10405406	19	21305337	---	---	---	---	---	0.070726	5.5238
rs10413226	0.4529	2.24171	0.6102	2.3592	0.4828	2.08556	0.0241	0.420623		---	---	---	---	---	---		---	---	---	---	---	---	---	---	0.183907	-0.615411	0.455109	rs10413226	19	21306251	---	---	---	---	---	0.380545	2.26449
rs10418172	0.3571	1.81125	0.389	1.58941	0.4536	1.97493	0.0056	0.231747		0.0942059	0.0466975	0.44869	0.226185	0.580782	0.308626		0.7259	1.25579	0.91176	1.39573	0.866	1.22392	0.392	0.846456	0.732684	1.63077	-0.727233	rs10418172	19	17615724	17614558	17617558	-3.58956	1.34053	-7.96039	0.048607	0.094417
rs10982169	0.3371	1.72458	0.3012	1.32935	0.4301	1.8841	0.0632	0.643671		1.17502	0.712601	---	---	0.647269	0.347232		0.1685	0.706993	---	---	0.07216	0.283148	0.4375	0.893715	0.353263	-0.204877	0.282697	rs10982169	9	117097824	117095734	117098734	3.99722	-14.0413	11.589	0.004634	1.82385
rs11007976	0.3051	1.58874	0.3132	1.36412	0.2985	1.43819	---	---		1.71763	1.05185	---	---	---	---		0.1	0.616286	---	---	---	---	0.3068	0.754207	0.438232	0.0848683	-0.81861	rs11007976	10	30601025	30600835	30603835	3.08026	4.37434	11.3794	0.323226	0.553859
rs11022	0.4109	2.05016	0.6026	2.32904	0.2685	1.34032	0.2053	1.22211		1.09004	0.658996	0.923053	0.507982	---	---		0.7352	1.2657	0.7882	1.10518	0.994845	6.98193	0.3977	0.852332	-0.528266	-1.88189	-0.710181	rs11022	15	42824578	42824571	42827571	-4.17543	-11.8398	2.22533	0.035411	0.889555
rs11047503	0.3556	1.80387	0.2496	1.17846	0.1419	0.913904	0.5584	2.78596		0.105417	0.0525523	0.713907	0.379784	0.209262	0.102195		0.4333	0.973683	0.1294	0.364393	0.7526	1.01201	0.375	0.828534	-0.189961	-0.420751	-0.103701	rs11047503	12	24720109	24718919	24721919	-1.53234	-12.0991	12.0512	0.129108	0.408121
rs11078896	0.3965	1.98466	0.5455	2.10822	0.4717	2.04251	0.0044	0.22737		2.6905	1.67535	1.68099	1.01958	1.30284	0.749918		0.5537	1.0847	0.7118	0.989612	0.7732	1.04462	0.1591	0.560379	0.658608	-0.487131	-0.651115	rs11078896	17	37415544	37413559	37416559	-13.1854	-16.8162	8.36753	0.186927	0.19373
rs11121500	0.4542	2.24794	0.4917	1.91629	0.5491	2.35462	0.005	0.22937		2.39067	1.47678	0.0870647	0.0389058	1.27583	0.732514		0.713	1.24214	0.92353	1.43978	0.8814	1.26346	0.3239	0.773509	-1.76587	-1.17346	0.430826	rs11121500	1	6279616	6279586	6282586	-38.5938	-31.3182	5.2939	0.828055	0.898993
rs11121510	0.4483	2.22003	0.3458	1.4605	0.6991	3.13555	0.1841	1.13997		2.31475	1.42773	1.39454	0.817192	1.68671	1.00882		0.5333	1.06574	0.8765	1.28781	0.5876	0.804377	0.142	0.532271	-2.00651	-0.256073	-1.15727	rs11121510	1	10043142	10042590	10045590	-16.9579	2.22274	1.52078	0.848537	0.553904
rs11122049	0.3555	1.80353	0.3368	1.43422	0.5294	2.27304	0.058	0.618936		1.99249	1.22379	0.330981	0.161743	0.717519	0.388545		0.6444	1.17205	0.8882	1.32106	0.7474	1.00434	0.2955	0.741268	-0.660828	0.707751	0.669682	rs11122049	1	6582805	6582586	6585586	-62.0049	-42.239	-2.76286	0.954098	0.191186
rs111297746	0.3171	1.6398	0.3254	1.40116	0.3104	1.47805	---	---		0.386529	0.213528	---	---	---	---		0.1037	0.62199	---	---	---	---	0.3182	0.767118	-0.216477	-0.81901	-0.181976	rs111297746	3	194020779	194019871	194022871	-21.8562	-28.479	0.127663	1.09189	0.271316
rs11131742	0.3538	1.79679	0.5621	2.17142	0.1622	0.983854	0.2605	1.43433		0.979829	0.589063	0.756234	0.405273	---	---		0.2685	0.815729	0.2647	0.509095	0.005155	0.102348	0.5625	1.02058	1.60495	-2.10328	0.228678	rs11131742	4	69054717	69052908	69055908	-9.84226	-43.1806	-14.1382	0.34723	1.98714
rs111566975	0.3084	1.60366	0.326	1.40442	0.2976	1.43528	8e-04	0.183922		0.0883674	0.0437054	---	---	---	---		0.1056	0.624806	0.005882	0.0939221	---	---	0.3182	0.767118	1.441	0.412811	0.376703	rs111566975	1	235714613	235714565	235717565	-9.80522	-28.9527	-10.5791	0.467217	0.009247
rs111576690	0.3115	1.61696	0.3197	1.3846	0.3049	1.46005	---	---		0.672638	0.39307	---	---	---	---		0.1019	0.61914	---	---	---	---	0.3125	0.760649	0.47287	0.375084	-0.54458	rs111576690	12	47603162	47602710	47605710	6.38914	5.27429	7.73597	0	0.290799
rs111652616	0.3061	1.59474	0.3142	1.36912	0.2996	1.44398	---	---		0.830624	0.494009	---	---	---	---		0.1	0.616286	---	---	---	---	0.3068	0.754207	-2.18783	-1.69939	-1.38269	rs111652616	1	52816505	52813536	52816536	-7.61629	-8.88008	7.65403	0.57458	7.13912
rs111741823	0.3094	1.60714	0.3299	1.41224	0.3234	1.52164	-0.0052	0.0115701		0.854988	0.509511	1.37737	0.805399	0.715348	0.387251		0.8667	1.4371	0.98235	1.93178	0.97938	1.79796	0.6307	1.09302	1.76442	1.00758	0.838373	rs111741823	19	57957166	57956893	57959893	-0.586982	-19.4494	8.88792	0.220779	0.163815
rs111954968	0.4151	2.06888	0.4243	1.70007	0.4077	1.80535	---	---		1.11483	0.674694	---	---	---	---		0.8648	1.43415	---	---	---	---	0.5852	1.04422	-1.07455	-1.65287	0.166932	rs111954968	15	45899836	45898507	45901507	-4.03341	-6.37722	5.49779	0.991359	1.0652
rs11207914	0.3078	1.60106	0.1121	0.742794	0.2504	1.28321	0.5115	2.53604		0.0100854	0.00477906	0.269476	0.129089	0.0822991	0.0381873		0.6352	1.16296	0.94118	1.52196	0.3763	0.591527	0.625	1.08682	-0.376101	0.463257	-0.855463	rs11207914	1	62627204	62626780	62629780	-2.64003	-8.21665	-4.63818	0.543417	0.188502
rs11211487	0.4144	2.06476	0.4237	1.69673	0.407	1.80175	---	---		0.383919	0.211935	---	---	---	---		0.1352	0.666065	---	---	---	---	0.4148	0.870335	1.35809	0.252428	-0.652353	rs11211487	1	47716231	47713689	47716689	8.23975	-6.74622	-1.64636	7.66191	1.61238
rs112406717	0.408	2.03587	0.4142	1.66796	0.4298	1.88163	0.0025	0.192861		0.793599	0.470326	---	---	0.706493	0.382037		0.1556	0.69149	0.005882	0.0939221	0.02062	0.186289	0.4489	0.905127	0.0693926	-0.131086	0.736882	rs112406717	1	19954916	19952727	19955727	-6.00627	-16.5579	16.4344	0.032384	0.292803
rs11246938	0.4911	2.42532	0.5943	2.29401	0.5183	2.22598	0.0064	0.234336		0.783418	0.463857	0.657865	0.346481	0.819073	0.449028		0.2981	0.845212	0.1235	0.35722	0.07732	0.289979	0.7102	1.18577	-1.37483	-0.992585	-0.630545	rs11246938	12	132623186	132620533	132623533	-20.0975	-10.9533	-0.295584	0.542189	0.836262
rs11263953	0.4803	2.37204	0.6767	2.64927	0.0348	0.434857	0.5351	2.66021		0.745885	0.439847	0.644952	0.338927	1.05937	0.595685		0.537	1.06915	0.3765	0.618807	0.9433	1.49038	0.2443	0.679841	1.15419	-0.946258	0.125703	rs11263953	1	35319550	35318663	35321663	-2.82158	-27.384	-0.592467	0.800969	11.217
rs11264180	0.5173	2.5557	0.4777	1.87011	0.0773	0.650339	0.6471	3.32944		0.841012	0.500619	0.00986215	0.00426996	---	---		0.3111	0.85807	0.02941	0.203394	0.7062	0.946954	0.1477	0.541822	-2.65346	-1.64693	-1.15513	rs11264180	1	36066760	36065663	36068663	-41.5237	-34.3614	-16.7768	24.5529	0.466172
rs11264195	0.6096	3.07482	0.5847	2.25846	0.0653	0.595327	0.7224	3.9071		0.9569	0.574446	0.463377	0.234404	1.14156	0.647068		0.3241	0.870639	0.02353	0.185689	0.768	1.03592	0.125	0.502233	-1.39885	-0.566371	-0.869848	rs11264195	1	36199308	36197663	36200663	-3.52245	-5.95823	10.8986	2.56838	0.23208
rs112672737	0.3198	1.65133	0.3375	1.4385	0.3089	1.47319	8e-04	0.183922		1.02655	0.618695	---	---	---	---		0.1093	0.630372	0.005882	0.0939221	---	---	0.3295	0.779842	-0.192351	0.656722	-0.0768659	rs112672737	17	41454625	41454185	41457185	-9.13164	-3.33508	-1.59117	1.35981	1.84211
rs112851730	0.5071	2.50516	0.5968	2.30636	0.4693	2.03217	0.0554	0.603952		0.0319227	0.015351	1.13589	0.643941	---	---		0.7815	1.31848	0.92941	1.46502	0.994845	6.98193	0.4034	0.858346	-1.10966	-2.33965	1.29661	rs112851730	14	24409687	24408621	24411621	-75.5567	-79.6778	-22.5399	0.35094	0.614377
rs1129786	0.5809	2.90526	0.8268	3.53325	0.3218	1.51566	0.3894	1.96238		0.651574	0.37963	0.00799246	0.00344728	0.262696	0.130556		0.5611	1.09184	0.5471	0.792006	0.96392	1.62612	0.1307	0.512522	-0.335639	-1.46399	-0.344614	rs1129786	12	69249746	69247652	69250652	-0.363662	-15.0877	3.6887	0.530996	2.11454
rs1129925	0.4178	2.08013	0.6413	2.48739	0.2194	1.17989	0.2527	1.40407		0.0267279	0.0128287	0.364403	0.1798	0.198193	0.0964229		0.4796	1.01626	0.4529	0.694592	0.8196	1.12496	0.1307	0.512522	-0.631009	-0.653459	-1.032	rs1129925	9	91619274	91619028	91622028	-17.2692	-27.1332	-6.91429	0.020523	0.805449
rs1130311	0.3104	1.61081	0.0016	0.130223	0.3231	1.52041	0.3814	1.92819		0.173412	0.0890587	0.355027	0.174687	0.281073	0.1405		0.187	0.728441	0.4647	0.70685	0.04639	0.243984	0.07386	0.391894	0.157288	-1.02279	-0.278764	rs1130311	1	205056525	205054898	205057898	5.92162	-11.8737	8.89935	0.077481	0.303716
rs113230889	0.3455	1.76041	0.3542	1.48589	0.3386	1.57008	---	---		0.387716	0.214247	---	---	---	---		0.113	0.635758	---	---	---	---	0.3466	0.798488	1.05345	0.286381	0.955916	rs113230889	4	166263801	166261574	166264574	-14.7617	-14.4676	1.04779	0.069101	0.37788
rs113390873	0.3333	1.70722	0.4178	1.67712	0.2857	1.39736	0.0578	0.618431		0.402844	0.223491	0.393372	0.195634	---	---		0.1519	0.686971	0.05882	0.266481	---	---	0.4091	0.864379	-0.0730212	-0.494392	0.761477	rs113390873	13	19438455	19435513	19438513	-18.6417	-26.4687	11.3855	0.112415	0.062328
rs1135089	0.5908	2.96141	0.8062	3.38671	0.2993	1.44197	0.4223	2.10907		---	---	0.245738	0.116854	1.36539	0.790642		0.387	0.930709	0.3	0.54438	0.8144	1.11558	---	---	1.33921	-0.48459	0.215954	rs1135089	3	58304112	58301523	58304523	-11.1658	-45.4311	-12.5504	0.085914	0.165461
rs113551151	0.5132	2.53596	0.6026	2.32904	0.4758	2.05903	0.0554	0.603952		0.358415	0.196441	1.54991	0.925836	---	---		0.2204	0.765599	0.07059	0.285643	0.005155	0.102348	0.6023	1.06248	-1.10966	-2.33965	1.29661	rs113551151	14	24409799	24408621	24411621	-75.5567	-79.6778	-22.5399	0.35094	0.614377
rs1136249	0.4028	2.01338	0.5709	2.20545	0.4424	1.93207	0.0239	0.419266		0.196317	0.101736	1.41526	0.831355	0.72036	0.39022		0.5593	1.09004	0.6941	0.965819	0.799	1.08772	0.1648	0.569341	0.595291	-0.692812	-0.381935	rs1136249	3	10193683	10192682	10195682	-11.6297	-28.103	5.17247	1.1782	0.264587
rs1136537	0.3455	1.76041	0.3542	1.48589	0.3386	1.57008	---	---		0.39775	0.220362	---	---	---	---		0.113	0.635758	---	---	---	---	0.3466	0.798488	1.05345	0.286381	0.955916	rs1136537	4	166263534	166261574	166264574	-14.7617	-14.4676	1.04779	0.966602	1.20621
rs113821883	0.304	1.58425	0.2301	1.11987	0.453	1.97144	0.1136	0.861334		0.702427	0.412021	---	---	0.465857	0.242968		0.7944	1.33452	0.994118	7.01199	0.8608	1.21136	0.5284	0.985762	-1.78752	-0.66027	0.0381215	rs113821883	16	19129614	19128580	19131580	-30.7509	-9.5215	1.07714	2.17403	0.102766
rs113844482	0.3283	1.68641	0.3368	1.43422	0.3215	1.51429	---	---		0.00780088	0.00369505	---	---	---	---		0.1074	0.627614	---	---	---	---	0.3295	0.779842	0.441994	0.712595	-0.469364	rs113844482	6	109712352	109709701	109712701	6.67456	12.1171	11.874	0.628365	0.166123
rs1139066	0.5142	2.54047	0.6355	2.46341	0.4688	2.02983	0.0723	0.684803		0.1463	0.0742726	0.196451	0.0918929	0.0813084	0.037707		0.2537	0.80075	0.1118	0.342464	0.01546	0.16807	0.6534	1.1179	0.96971	0.554984	-0.291835	rs1139066	8	10582266	10580611	10583611	-7.23536	-13.9386	6.92416	0.347625	0.110069
rs1139100	0.7486	4.04336	0.8403	3.6454	0.8631	4.60975	-0.0045	0.0184435		0.969509	0.582493	0.187964	0.0876091	0.602521	0.321246		0.5889	1.11794	0.8765	1.28781	0.8608	1.21136	0.01136	0.130633	-0.488104	-0.852865	-0.316827	rs1139100	15	42708005	42707571	42710571	-9.11215	-24.65	4.46039	0.25003	0.937227
rs1140221	0.3471	1.76831	0.5554	2.14563	0.191	1.08264	0.189	1.1599		0.475536	0.268428	0.762518	0.409067	0.868553	0.478725		0.5093	1.04351	0.5	0.742841	0.8093	1.1061	0.1875	0.603389	1.16469	-0.581327	0.0434836	rs1140221	11	6505524	6504543	6507543	1.38364	-12.3382	3.88649	0.082075	0.999888
rs1140272	0.5479	2.71711	0.6818	2.67313	0.6615	2.90622	-0.0038	0.0241449		1.90254	1.16724	1.49648	0.88808	0.99038	0.553172		0.563	1.09357	0.7824	1.09529	0.8041	1.0968	0.08523	0.419822	0.592391	0.497317	-0.639312	rs1140272	1	11734293	11732506	11735506	3.73603	-7.2838	12.2158	4.02461	0.564737
rs1142104	0.3451	1.75807	0.3265	1.40567	0.5386	2.3121	0.0651	0.653851		2.08676	1.28275	1.09877	0.619698	1.07849	0.607656		0.5778	1.10739	0.8353	1.19262	0.6701	0.900858	0.2273	0.65802	-1.1705	0.360788	-0.00448908	rs1142104	5	125961798	125960815	125963815	-18.1218	-6.00203	7.53623	1.7371	0.832657
rs1142899	0.3548	1.80091	0.4744	1.85697	0.5631	2.41787	0.005	0.22937		0.715854	0.420608	0.317398	0.154478	---	---		0.3704	0.915137	0.5824	0.830548	0.5103	0.723705	0.01136	0.130633	-0.625792	-0.0773758	-1.16434	rs1142899	17	27069393	27068579	27071579	-5.24302	-2.37167	-0.912987	0.679693	0.399581
rs11557080	0.3818	1.92031	0.4537	1.79242	0.0455	0.501026	0.3443	1.76776		---	---	3.22907	2.27722	1.86366	1.13581		0.1944	0.736861	0.06471	0.27621	0.4794	0.691927	0.005682	0.0751994	-0.911548	1.22452	-0.0933348	rs11557080	1	205737739	205735898	205738898	-23.078	-7.0774	2.36377	0.713019	0.19522
rs11630850	0.3883	1.94941	0.6054	2.34072	0.1936	1.09369	0.2388	1.35204		1.32884	0.809308	0.244564	0.116259	0.195868	0.0952129		0.487	1.02297	0.4588	0.70075	0.8144	1.11558	0.1534	0.551193	1.61288	-0.113362	-0.434406	rs11630850	15	40712039	40711962	40714962	9.85367	-20.7128	-5.24312	0.084644	0.331052
rs11630878	0.3883	1.94941	0.6054	2.34072	0.1936	1.09369	0.2388	1.35204		1.32884	0.809308	0.244564	0.116259	0.195868	0.0952129		0.487	1.02297	0.4588	0.70075	0.8144	1.11558	0.1534	0.551193	1.61288	-0.113362	-0.434406	rs11630878	15	40712072	40711962	40714962	9.85367	-20.7128	-5.24312	0.084644	0.331052
rs11649792	0.3046	1.58653	0.1496	0.87303	0.4842	2.09108	0.2034	1.21355		---	---	---	---	---	---		---	---	---	---	---	---	---	---	1.602	-0.300086	-0.278478	rs11649792	17	15443334	15441637	15444637	0.449147	-8.49955	0.216234	0.211066	0.19678
rs11672297	0.3386	1.72996	0.4919	1.91665	0.4376	1.91323	0.0014	0.18654		0.231198	0.121405	1.36497	0.796901	1.33983	0.773936		0.4704	1.00773	0.6176	0.871288	0.6701	0.900858	0.108	0.469182	1.34868	2.26385	-0.912868	rs11672297	19	18686810	18685558	18688558	-1.69161	-5.67491	1.59831	0.031422	0.062006
rs1181864	0.5594	2.78005	0.0357	0.406266	0.7105	3.21148	0.5815	2.92122		1.43117	0.87345	0.436829	0.219597	0.838276	0.460569		0.6593	1.18695	0.1882	0.430173	0.8299	1.14497	0.92614	1.62469	-0.346793	0.676343	-0.250172	rs1181864	1	3654190	3654083	3657083	-26.0054	-9.41659	-3.53766	0.472726	0
rs11863455	0.366	1.85095	0.4613	1.81595	0.3492	1.60572	0.0231	0.40926		1.1071	0.669774	---	---	---	---		0.213	0.757488	0.09412	0.31952	0.03608	0.2248	0.5227	0.98007	-1.44926	-1.73422	0.0382111	rs11863455	16	22299427	22296521	22299521	-11.604	-15.2464	5.22208	1.46279	2.50985
rs11878679	0.3642	1.8435	0.3353	1.42737	0.4581	1.98955	0.0541	0.598142		1.01641	0.61231	---	---	0.925586	0.513412		0.1852	0.726314	0.005882	0.0939221	0.07732	0.289979	0.4773	0.933853	-1.42866	-0.00946367	-0.786017	rs11878679	19	44664168	44661873	44664873	-13.6164	-9.41168	4.45545	0	0
rs12031730	0.3415	1.74388	0.3718	1.53868	0.0184	0.318668	0.3206	1.6696		---	---	---	---	---	---		---	---	---	---	---	---	---	---	-0.714145	-0.189022	-0.278146	rs12031730	1	39994415	39992086	39995086	-3.32168	2.78404	4.84169	0.328171	0.317627
rs12038951	0.3312	1.69949	0.3615	1.50849	0.0184	0.318668	0.3102	1.62868		---	---	0.155699	0.0716394	0.309714	0.156037		0.1426	0.675539	0.02353	0.185689	0.3763	0.591527	---	---	-0.714145	-0.189022	-0.278146	rs12038951	1	39994521	39992086	39995086	-3.32168	2.78404	4.84169	0.328171	0.317627
rs12059368	0.3082	1.60286	0.1172	0.762017	0.2444	1.26374	0.5115	2.53604		0.283738	0.151905	0.103103	0.0464277	0.399595	0.205767		0.363	0.908158	0.05882	0.266481	0.6237	0.845446	0.3693	0.822517	-0.376101	0.463257	-0.855463	rs12059368	1	62627241	62626780	62629780	-2.64003	-8.21665	-4.63818	0.543417	0.188502
rs12060818	0.363	1.83764	0.1013	0.701732	0.6086	2.63688	0.3526	1.80513		0.478315	0.270158	0.165926	0.0766923	0.253106	0.1254		0.3704	0.915137	0.02353	0.185689	0.4175	0.63122	0.6534	1.1179	0.052502	0.340131	-0.628526	rs12060818	1	203269115	203268609	203271609	-0.683885	5.15272	2.42169	0.283612	0.402559
rs12074047	0.3012	1.57429	0.3092	1.3542	0.2947	1.42768	---	---		0.447562	0.25107	---	---	---	---		0.09815	0.613437	---	---	---	---	0.3011	0.747761	1.31134	2.23445	0.69613	rs12074047	1	23519110	23517975	23520975	-10.2496	-9.29352	2.21507	0.106078	0.013645
rs12082263	0.5804	2.90215	0.0017	0.130424	0.7213	3.28137	0.6662	3.4574		---	---	0.830401	0.450641	---	---		0.3944	0.937733	0.8941	1.33795	0.1856	0.410932	0.142	0.532271	-2.65346	-1.64693	-1.15513	rs12082263	1	36067858	36065663	36068663	-41.5237	-34.3614	-16.7768	23.5629	0.158361
rs12144260	0.3083	1.60321	0.5104	1.97912	0.0307	0.405745	0.3771	1.90883		0.397959	0.220494	2.12776	1.35365	---	---		0.287	0.834234	0.3765	0.618807	0.005155	0.102348	0.5114	0.968448	0.965955	-1.83259	0.22735	rs12144260	1	247199833	247197693	247200693	4.99854	-40.482	12.9116	0.825652	0.308718
rs12405742	0.362	1.83214	0.5471	2.11297	0.2913	1.41501	0.0988	0.801737		0.861798	0.513838	0.958358	0.53013	1.79958	1.08916		0.363	0.908158	0.2941	0.538663	0.1082	0.328057	0.7102	1.18577	1.71652	1.77428	0.908028	rs12405742	1	213070241	213067515	213070515	-3.62576	-13.5108	10.2497	0	0.001105
rs12409915	0.3385	1.72954	0.4771	1.86903	0.275	1.36084	0.0782	0.713844		1.00698	0.606289	0.525056	0.269229	0.314741	0.158774		0.2296	0.775621	0.1471	0.384787	0.03093	0.21363	0.5284	0.985762	0.157288	-1.02279	-0.278764	rs12409915	1	205056476	205054898	205057898	5.92162	-11.8737	8.89935	0.077481	0.303716
rs12424892	0.498	2.45947	0.5835	2.25345	0.5327	2.28598	-8e-04	0.0393108		1.3161	0.801301	1.34925	0.786143	1.17615	0.668824		0.7167	1.24599	0.9	1.35627	0.92784	1.41635	0.3068	0.754207	-1.37483	-0.992585	-0.630545	rs12424892	12	132623389	132620533	132623533	-20.0975	-10.9533	-0.295584	0.542189	0.836262
rs12439660	0.3941	1.97542	0.3823	1.56847	0.0156	0.275183	0.4486	2.23074		0.405631	0.225197	0.843806	0.458879	0.39658	0.204085		0.2037	0.747155	0.01765	0.164273	0.5	0.71289	0.05682	0.343924	-0.747035	-0.455004	-0.558223	rs12439660	15	52485235	52482772	52485772	-15.8416	-16.582	6.5413	0.710423	0.017158
rs12460694	0.3581	1.81662	0.3561	1.49152	---	---	0.3522	1.80226		---	---	---	---	0.236552	0.116555		0.1333	0.663652	---	---	0.3711	0.586803	---	---	0.19724	1.79815	0.143441	rs12460694	19	7806255	7803579	7806579	-36.9298	-11.4609	-19.9536	0.677376	0.773498
rs12462312	0.3161	1.63462	0.3847	1.57772	0.0333	0.412406	0.284	1.52389		0.303865	0.163785	1.5653	0.936771	1.71502	1.02898		0.1759	0.715641	0.06471	0.27621	0.4227	0.636388	0.01136	0.130633	-0.0801291	1.76661	-0.0354366	rs12462312	19	2274745	2273474	2276474	-15.5882	5.88494	0.0057145	0.032147	0.117799
rs12485210	0.3725	1.87871	0.5055	1.96275	0.3567	1.63084	0.035	0.493987		---	---	---	---	---	---		---	---	---	---	---	---	---	---	-0.0577971	0.274632	0.247402	rs12485210	22	23733623	23731681	23734681	-80.8766	-69.5935	-42.0365	0.083512	0.487196
rs12562124	0.3087	1.60475	0.1223	0.781288	0.2385	1.24471	0.5115	2.53604		0.248334	0.131239	0.103103	0.0464277	0.399595	0.205767		0.3611	0.906351	0.05882	0.266481	0.6237	0.845446	0.3636	0.816418	-0.376101	0.463257	-0.855463	rs12562124	1	62627033	62626780	62629780	-2.64003	-8.21665	-4.63818	2.10145	0.188502
rs12564367	0.366	1.85095	0.2278	1.11429	0.1962	1.0999	0.5558	2.77422		2.31751	1.42954	1.06594	0.598491	0.970829	0.541091		0.6981	1.22671	0.98235	1.93178	0.3969	0.611488	0.7557	1.24595	-0.59289	1.01571	-0.609809	rs12564367	1	7978325	7977586	7980586	-22.9797	-1.33924	-13.5227	2.97711	0.197999
rs12577187	0.483	2.38402	0.5193	2.01103	-0.0043	0.0137408	0.5393	2.68338		0.126303	0.0635768	0.534455	0.274634	1.13833	0.645004		0.2889	0.836078	0.07059	0.285643	0.6649	0.894525	0.08523	0.419822	0.665624	-0.562185	-0.736129	rs12577187	11	60567710	60567634	60570634	5.80494	-21.1143	1.0361	0.038831	0.707795
rs12596974	0.6488	3.31172	0.6911	2.71846	0.022	0.327019	0.6351	3.25482		---	---	0.0604533	0.0266642	0.0549196	0.0251224		0.2704	0.817616	0.04118	0.232068	0.7113	0.953827	0.005682	0.0751994	-0.407193	-0.273748	-0.112435	rs12596974	16	20322160	20319580	20322580	-11.758	-7.41264	4.63818	6.38081	0.091476
rs12607257	0.3224	1.66097	0.3198	1.38489	0.5527	2.37182	0.0768	0.707746		0.224701	0.117706	0.283206	0.136322	0.227413	0.111738		0.3648	0.909909	0.6294	0.885371	0.4227	0.636388	0.04545	0.306302	0.170146	0.758121	-0.756613	rs12607257	18	21715084	21714590	21717590	-3.93317	4.86748	-2.93662	0	0.662758
rs12608925	0.4022	2.01064	0.578	2.23229	0.4989	2.15057	0.0085	0.279319		0.897655	0.536785	1.31803	0.765053	1.64221	0.977782		0.4722	1.00943	0.6235	0.878307	0.701	0.939993	0.07386	0.391894	1.34868	2.26385	-0.912868	rs12608925	19	18687533	18685558	18688558	-1.69161	-5.67491	1.59831	0.1025	0.196242
rs12611285	0.3176	1.64255	0.2991	1.32405	0.0183	0.309889	0.3701	1.87743		1.33376	0.81239	0.60412	0.314948	1.02139	0.572244		0.1685	0.706993	0.01176	0.136342	0.4124	0.626212	0.05114	0.325703	-0.951434	-0.111205	-1.88667	rs12611285	19	1597302	1595474	1598474	-0.82339	-1.58603	-28.2456	4.84707	0.229536
rs12615522	0.3971	1.98772	0.5109	1.98111	0.0936	0.723915	0.3309	1.71264		---	---	0.345323	0.16948	0.522491	0.275161		0.2296	0.775621	0.1118	0.342464	0.5361	0.749913	0.005682	0.0751994	-1.06788	-0.23834	-0.588526	rs12615522	2	204169949	204169616	204172616	-8.94034	-3.9718	2.7413	0.877794	0.53801
rs12635551	0.3215	1.65707	0.2002	1.03008	0.1686	1.00683	0.4917	2.43626		1.02136	0.615406	1.41128	0.82866	0.0302106	0.0136316		0.2611	0.808237	0.01176	0.136342	0.5309	0.744421	0.2045	0.627461	1.47165	2.06777	0.295409	rs12635551	3	196434005	196432703	196435703	0.504838	-1.32066	2.20961	0	2.26772
rs1269548	0.3409	1.74158	0.5382	2.07992	0.2293	1.2127	0.1399	0.967391		0.871722	0.520168	0.530164	0.272151	0.771167	0.42054		0.613	1.14128	0.6471	0.90663	0.8814	1.26346	0.2841	0.728071	0.112729	-0.379354	-0.963407	rs1269548	12	65109168	65108522	65111522	-4.42492	-7.29042	5.34286	0.07028	0.806438
rs12743716	0.3925	1.96887	0.5971	2.30773	0.2399	1.2477	0.2055	1.22264		1.28949	0.784609	1.02579	0.572804	0.050388	0.0230058		0.6944	1.22285	0.7294	1.01432	0.96907	1.67238	0.358	0.81044	0.27647	-1.36125	0.0963838	rs12743716	1	109473527	109472508	109475508	-3.46815	-34.839	9.50286	0.112554	2.35306
rs12816400	0.4048	2.02342	0.602	2.32684	0.2307	1.21754	0.2442	1.37364		---	---	0.274278	0.131611	0.491955	0.257797		0.313	0.859879	0.2588	0.503073	0.634	0.857488	0.01136	0.130633	-0.754271	-1.05185	-0.711923	rs12816400	12	122716447	122713913	122716913	-1.17647	-4.07222	7.88857	0.088553	0.072978
rs12927320	0.5462	2.70924	0.7553	3.04748	0.2684	1.34013	0.3871	1.95188		---	---	0.432008	0.216934	0.546334	0.288764		0.3685	0.913393	0.2824	0.526929	0.7732	1.04462	0.005682	0.0751994	0.735954	-1.30922	-0.837773	rs12927320	16	71675230	71672762	71675762	6.19422	-11.0644	8.04	0.131197	0.188731
rs12930657	0.5624	2.79709	0.7807	3.20943	0.4255	1.86858	0.2366	1.34364		0.495693	0.281009	1.51748	0.902976	---	---		0.6278	1.15569	0.7	0.973494	0.96907	1.67238	0.1818	0.595048	0.981827	-2.08999	-0.608393	rs12930657	16	30931968	30930533	30933533	-2.03801	-24.287	0.0975325	0.883	0.171403
rs13094125	0.3715	1.87513	0.4193	1.68309	0.5434	2.33146	0.0184	0.366369		1.26279	0.767865	0.979571	0.543533	1.37749	0.798515		0.5537	1.0847	0.7882	1.10518	0.6907	0.9267	0.1761	0.586657	-0.121149	2.27181	-0.886386	rs13094125	3	32032743	32032663	32035663	-38.8823	-1.32386	-37.1436	0.159657	1.55256
rs13125514	0.4119	2.0544	0.6252	2.42137	0.2276	1.20744	0.2605	1.43433		1.0585	0.638942	0.0489177	0.0214735	---	---		0.7111	1.24016	0.7353	1.02308	0.994845	6.98193	0.375	0.828534	1.16965	-2.22188	-0.604387	rs13125514	4	69093379	69091908	69094908	-13.4524	-43.6327	-10.1599	0.266741	0.098487
rs13388006	0.3397	1.73502	0.5026	1.95219	0.2393	1.24613	0.1285	0.921956		0.874917	0.522215	0.723466	0.385483	0.445655	0.231562		0.763	1.29677	0.8235	1.16886	0.97938	1.79796	0.4659	0.922399	-1.06951	-2.25764	-1.25395	rs13388006	2	8996746	8995732	8998732	-10.3229	-19.3547	0.629481	0.318404	0.793216
rs138934648	0.304	1.58425	0.2301	1.11987	0.453	1.97144	0.1136	0.861334		1.05262	0.635224	---	---	0.770551	0.420166		0.2056	0.749228	0.005882	0.0939221	0.1392	0.363163	0.4716	0.928125	-1.78752	-0.66027	0.0381215	rs138934648	16	19129513	19128580	19131580	-30.7509	-9.5215	1.07714	2.17403	0.102766
rs138998258	0.3053	1.58986	0.3134	1.36498	0.2987	1.43899	---	---		---	---	---	---	---	---		---	---	---	---	---	---	---	---	-1.07396	-0.790006	0.344091	rs138998258	7	72336719	72335956	72338956	-0.803063	0.787351	5.64623	1.02188	0.554861
rs140614750	0.3834	1.92696	0.4005	1.62453	0.3935	1.75357	-0.005	0.0141809		0.378746	0.208783	0.148568	0.0681547	0.593221	0.315842		0.1481	0.682473	0.01176	0.136342	0.01546	0.16807	0.4261	0.882059	0.595291	-0.692812	-0.381935	rs140614750	3	10193789	10192682	10195682	-11.6297	-28.103	5.17247	1.1782	0.264587
rs141325448	0.3283	1.68641	0.3368	1.43422	0.3215	1.51429	---	---		---	---	---	---	---	---		---	---	---	---	---	---	---	---	-1.07396	-0.790006	0.344091	rs141325448	7	72336615	72335956	72338956	-0.803063	0.787351	5.64623	1.02188	0.554861
rs142063743	0.304	1.58425	0.2301	1.11987	0.453	1.97144	0.1136	0.861334		1.05262	0.635224	---	---	0.770551	0.420166		0.2056	0.749228	0.005882	0.0939221	0.1392	0.363163	0.4716	0.928125	-1.78752	-0.66027	0.0381215	rs142063743	16	19129514	19128580	19131580	-30.7509	-9.5215	1.07714	2.17403	0.102766
rs142677008	0.3225	1.66176	0.3309	1.41648	0.3158	1.49547	---	---		1.25809	0.764907	---	---	---	---		0.8944	1.48819	---	---	---	---	0.6761	1.14416	-1.07396	-0.790006	0.344091	rs142677008	7	72338878	72335956	72338956	-0.803063	0.787351	5.64623	0.285728	3.88008
rs143336653	0.3072	1.5986	0.3248	1.39788	0.2963	1.43159	8e-04	0.183922		---	---	---	---	---	---		---	---	---	---	---	---	---	---	-1.16741	1.19732	1.89628	rs143336653	19	22849054	---	---	---	---	---	0.638443	0.848987
rs145612937	0.4974	2.45608	0.5582	2.15654	0.0473	0.505493	0.464	2.30164		---	---	0.246681	0.117336	1.07073	0.60279		0.2222	0.767609	0.05294	0.255823	0.5722	0.787576	---	---	-1.83873	-1.83144	-0.694276	rs145612937	6	43586141	43583532	43586532	-5.34828	-6.86737	-5.95753	0.049835	0.462727
rs148052635	0.3857	1.93663	0.4123	1.66078	0.3708	1.67767	0.0071	0.27437		0.585672	0.337756	1.58593	0.951589	---	---		0.1352	0.666065	0.01176	0.136342	---	---	0.4034	0.858346	-1.83813	-0.626912	-0.994649	rs148052635	7	99014767	99013574	99016574	-13.9517	-6.58854	3.89507	6.93477	0.097199
rs148126264	0.3283	1.68641	0.3368	1.43422	0.3215	1.51429	---	---		1.64312	1.00547	---	---	---	---		0.1074	0.627614	---	---	---	---	0.3295	0.779842	-1.21016	-0.85074	0.22605	rs148126264	7	72335307	72332956	72335956	-3.06634	2.42978	-0.283506	1.7644	0.404234
rs1550254	0.5042	2.49022	0.7342	2.93084	0.5222	2.24287	0.0943	0.781906		0.548733	0.314427	0.140275	0.0641392	0.429174	0.22225		0.4556	0.994246	0.5529	0.798299	0.768	1.03592	0.01705	0.172271	-1.06951	-2.25764	-1.25395	rs1550254	2	8996728	8995732	8998732	-10.3229	-19.3547	0.629481	0.318404	0.793216
rs1654529	0.3339	1.71002	0.3425	1.45076	0.3271	1.53241	---	---		0.253003	0.133921	---	---	---	---		0.1093	0.630372	---	---	---	---	0.3352	0.786125	0.297459	1.71112	0.182073	rs1654529	19	51480259	51477509	51480509	-9.38559	3.88804	5.13974	0.100272	0.000281
rs1681668	0.3547	1.80061	0.5127	1.98811	0.387	1.73162	0.0209	0.402316		0.454427	0.25532	1.39303	0.816125	0.655977	0.352357		0.5704	1.10043	0.6941	0.965819	0.7938	1.07883	0.2045	0.627461	0.595291	-0.692812	-0.381935	rs1681668	3	10192709	10192682	10195682	-11.6297	-28.103	5.17247	0.454592	0.360986
rs17510339	0.3001	1.57001	0.4047	1.63564	0.033	0.411778	0.2715	1.47588		0.787529	0.466457	0.345323	0.16948	0.717446	0.388501		0.25	0.796954	0.1412	0.378088	0.5206	0.733997	0.05682	0.343924	0.695342	0.83458	-0.0642553	rs17510339	5	132029414	132026817	132029817	-12.8585	-11.5906	9.7313	0.423288	1.43096
rs1810801	0.3787	1.90555	0.0062	0.153869	0.3697	1.67262	0.419	2.0933		2.27151	1.40013	0.181523	0.0844094	---	---		0.1407	0.673196	0.4176	0.65926	0.005155	0.102348	0.02273	0.206498	0.0711738	-0.568599	-1.36129	rs1810801	20	3088816	3086598	3089598	-4.01587	-5.72683	-14.6731	0.103302	0.570276
rs1811844	0.5025	2.48231	0.5755	2.22274	0.6709	2.95975	0.0121	0.308683		2.51138	1.55567	1.18017	0.672962	1.15723	0.656853		0.5648	1.09533	0.8235	1.16886	0.7474	1.00434	0.1136	0.480434	1.17662	2.41451	1.6593	rs1811844	6	81053866	81053675	81056675	-38.9383	-19.4282	7.13455	0.370707	0.061871
rs187719061	0.3484	1.77381	0.3665	1.52396	0.3699	1.67308	-0.0039	0.0231374		0.318115	0.172255	0.657136	0.346055	1.48062	0.867199		0.15	0.684726	0.01765	0.164273	0.02577	0.200928	0.4148	0.870335	0.595291	-0.692812	-0.381935	rs187719061	3	10194197	10192682	10195682	-11.6297	-28.103	5.17247	1.65653	0.529929
rs1963537	0.4136	2.06081	0.6096	2.35776	0.1608	0.979976	0.2986	1.58262		0.0102201	0.00485093	0.0917755	0.0411185	0.621626	0.332348		0.6241	1.15209	0.7	0.973494	0.2784	0.50068	0.93182	1.64969	0.177226	-0.114615	-0.782096	rs1963537	8	73978000	73977686	73980686	-3.91145	-11.566	5.22519	0.853337	0.950569
rs1963538	0.5273	2.60651	0.5408	2.09096	0.552	2.36944	-2e-04	0.10222		1.12319	0.679971	0.758946	0.406918	0.551767	0.291944		0.7981	1.33914	0.98824	2.12683	0.97423	1.72674	0.4205	0.876208	0.177226	-0.114615	-0.782096	rs1963538	8	73977766	73977686	73980686	-3.91145	-11.566	5.22519	0.853337	0.950569
rs1965613	0.3342	1.71163	-0.0015	0.0196268	0.4281	1.8749	0.3853	1.94438		1.5972	0.976773	1.57085	0.94081	1.93069	1.18505		0.7167	1.24599	0.3824	0.624484	0.8557	1.19929	0.8864	1.48977	-0.582294	-0.117034	-0.995181	rs1965613	7	158823000	158820673	158823673	-10.9669	-8.01645	0.766104	0.92823	0.884433
rs2004443	0.5659	2.81709	0.6074	2.35059	0.0118	0.254743	0.5561	2.7761		2.50391	1.55081	0.813712	0.440345	0.0311143	0.0140532		0.2463	0.793072	0.04118	0.232068	0.6392	0.8635	0.01136	0.130633	0.474036	-0.0124289	-0.686213	rs2004443	19	17432026	17431558	17434558	2.219	-12.5799	-11.9109	1.39208	0.094417
rs2011947	0.32	1.65203	0.3721	1.54049	0.4057	1.79538	-0.0026	0.0317547		2.08089	1.27906	1.14604	0.650585	1.10322	0.623044		0.7074	1.23628	0.8765	1.28781	0.8505	1.18778	0.3864	0.840427	-1.47915	-1.42195	-0.176922	rs2011947	22	24937487	24936053	24939053	-30.3131	-30.2469	6.12818	0.694482	0.603365
rs2075625	0.3827	1.92386	0.5987	2.31361	0.1934	1.09341	0.2316	1.32492		1.59231	0.973741	0.644926	0.338906	0.578464	0.307268		0.5148	1.0485	0.5412	0.785774	0.1907	0.416064	0.8466	1.39698	1.61671	-0.147586	-0.562421	rs2075625	15	40711270	40708962	40711962	8.01448	-22.1454	-8.38597	0.084644	0.331052
rs2077439	0.38	1.9116	0.389	1.58941	0.3728	1.68528	---	---		1.69909	1.04022	---	---	---	---		0.8759	1.45328	---	---	---	---	0.6193	1.08061	-0.684393	-0.394978	-0.140481	rs2077439	12	69235163	69232652	69235652	3.75886	-0.795256	5.45987	0.261616	0.787605
rs2155248	0.3139	1.62677	0.2765	1.25739	0.4072	1.80283	0.0624	0.637179		0.492843	0.279231	---	---	0.122923	0.058109		0.8389	1.39477	---	---	0.92784	1.41635	0.5852	1.04422	0.176287	-0.266288	-0.87315	rs2155248	11	93466866	93466637	93469637	-2.81629	-26.2655	-9.33844	3.32913	0.525081
rs2190588	0.3148	1.62997	0.4157	1.67053	0.0062	0.187682	0.3337	1.72327		0.0788971	0.0388378	0.32073	0.156253	0.425204	0.220057		0.3296	0.875994	0.1882	0.430173	0.634	0.857488	0.1307	0.512522	1.55997	0.380141	0.445879	rs2190588	7	112116659	112116650	112119650	3.93596	-17.661	3.58143	0.960572	0.319835
rs221655	0.4898	2.41942	0.5473	2.11402	0.6037	2.61148	0.0022	0.191335		1.68793	1.03334	1.02771	0.574003	2.16137	1.36253		0.3407	0.88674	0.1118	0.342464	0.1546	0.379437	0.767	1.2621	-1.42391	-1.05237	-0.0381062	rs221655	6	105548212	105546836	105549836	-35.4849	-31.006	12.0594	0.590637	2.3883
rs225309	0.3005	1.57191	0.097	0.692767	0.2239	1.19514	0.4449	2.21481		1.70967	1.04682	1.29357	0.74835	1.29116	0.742428		0.1963	0.738953	0.4647	0.70685	0.01546	0.16807	0.1364	0.522504	0.589162	1.4888	0.19641	rs225309	21	43792665	43790542	43793542	-28.6831	-6.66246	-1.71	0.598884	0.025235
rs2281104	0.5123	2.53162	0.4593	1.81093	0.0987	0.746303	0.6585	3.40266		---	---	---	---	---	---		---	---	---	---	---	---	---	---	-0.129555	-0.718758	0.0283381	rs2281104	22	42907341	42906857	42909857	-6.48883	-12.4557	-8.09883	0.001762	0.190404
rs234301	0.3194	1.64953	0.2529	1.18794	0.477	2.06411	0.1008	0.808926		---	---	---	---	---	---		---	---	---	---	---	---	---	---	-2.32893	-0.11452	-0.478633	rs234301	19	40522018	40519851	40522851	-16.3364	-4.26366	4.85571	10.3894	0.380194
rs2361804	0.4118	2.05395	0.6123	2.37052	0.3125	1.48597	0.1417	0.974002		0.0529784	0.0257628	0.102246	0.046022	0.739628	0.401713		0.363	0.908158	0.3	0.54438	0.08247	0.296618	0.733	1.21478	2.14362	0.531678	1.71602	rs2361804	19	54740974	54739532	54742532	-12.1164	-51.447	-11.2514	0.278468	1.23323
rs2363963	0.3954	1.98037	0.5627	2.17381	0.0718	0.624773	0.354	1.81264		0.531816	0.303724	0.253648	0.120925	0.570008	0.302395		0.387	0.930709	0.2706	0.515036	0.7371	0.989402	0.1136	0.480434	0.474036	-0.0124289	-0.686213	rs2363963	19	17432355	17431558	17434558	2.219	-12.5799	-11.9109	1.39208	0.094417
rs2400118	0.5332	2.63734	0.723	2.87203	0.5569	2.38935	0.0553	0.602693		3.60417	2.34891	1.09093	0.614648	2.01032	1.24487		0.5593	1.09004	0.7059	0.981563	0.8505	1.18778	0.09659	0.445544	-1.01704	-0.97405	-0.0975749	rs2400118	10	15148148	15147648	15150648	-34.5576	-36.623	5.11052	0.078441	1.19172
rs2444037	0.4076	2.03431	0.4637	1.82249	0.6499	2.84621	0.05	0.574838		0.916073	0.548493	0.188595	0.0879313	0.474364	0.247795		0.4019	0.944766	0.6765	0.943031	0.5103	0.723705	0.01705	0.172271	-0.224562	1.81382	-0.797906	rs2444037	15	43698212	43697571	43700571	-12.5978	0.556381	-1.96078	0.008065	1.2739
rs2458225	0.5027	2.48319	0.6813	2.6711	0.0172	0.307915	0.5778	2.89755		0.694185	0.406791	0.958673	0.530326	---	---		0.5167	1.05023	0.3294	0.573089	0.93814	1.46324	0.233	0.665382	2.01742	-1.03643	0.434873	rs2458225	15	45567871	45565507	45568507	-2.32704	-30.6332	5.34247	0.426481	0.215574
rs2458226	0.3055	1.59128	0.3136	1.36607	0.2989	1.44002	---	---		0.668126	0.390179	---	---	---	---		0.1	0.616286	---	---	---	---	0.3068	0.754207	2.01742	-1.03643	0.434873	rs2458226	15	45568002	45565507	45568507	-2.32704	-30.6332	5.34247	0.426481	0.215574
rs2460292	0.3629	1.83726	0.5735	2.21423	0.2706	1.34721	0.1356	0.950338		2.7651	1.72638	1.59991	0.961389	1.28203	0.73647		0.4944	1.0299	0.5235	0.767231	0.7835	1.06159	0.1477	0.541822	-0.769209	-1.52079	-1.59905	rs2460292	17	60691224	60688259	60691259	-1.20014	-6.65242	2.18221	0.589525	0.493125
rs2514262	0.5837	2.92047	0.5908	2.28234	0.5842	2.51567	-7e-04	0.10002		0.35623	0.195129	---	---	---	---		0.8056	1.34875	---	---	0.994845	6.98193	0.4091	0.864379	-0.694089	-0.912436	0.585264	rs2514262	11	67227827	67227744	67230744	2.47407	-2.73041	5.60818	0.290033	0.060976
rs2529573	0.4512	2.23421	0.4579	1.80323	0.4521	1.96531	-7e-04	0.10002		0.786233	0.465648	---	---	---	---		0.1519	0.686971	---	---	0.005155	0.102348	0.4602	0.916635	0.831974	0.110982	-0.657544	rs2529573	12	126451821	126450746	126453746	1.64372	-10.1834	-6.05338	0.463572	0.434254
rs2529574	0.4367	2.16524	0.4461	1.76531	0.4292	1.87824	---	---		---	---	---	---	---	---		---	---	---	---	---	---	---	---	0.831974	0.110982	-0.657544	rs2529574	12	126451817	126450746	126453746	1.64372	-10.1834	-6.05338	0.463572	0.434254
rs2561551	0.3267	1.67982	0.5343	2.06727	0.333	1.55151	0.0757	0.698731		0.568588	0.32698	1.2577	0.724196	0.88282	0.487346		0.3389	0.884964	0.3824	0.624484	0.5876	0.804377	0.02273	0.206498	0.50615	0.724702	-0.591577	rs2561551	19	41172145	41170851	41173851	-2.39332	-5.12729	-8.38922	0.014241	0.023178
rs2659108	0.4093	2.04324	0.5679	2.19255	0.31	1.47611	0.1433	0.98086		0.592359	0.341993	0.362622	0.178831	---	---		0.7648	1.29886	0.8471	1.21776	0.994845	6.98193	0.4318	0.88794	1.31449	-0.889092	0.287497	rs2659108	19	51399614	51399509	51402509	1.0843	-15.7579	3.47364	0.283504	3.49435
rs273080	0.338	1.72771	0.3799	1.56362	0.4495	1.9587	0.0039	0.19814		0.071222	0.0349149	0.549393	0.283196	0.043188	0.0196216		0.6796	1.20761	0.8706	1.27253	0.8196	1.12496	0.3409	0.792353	-0.379038	0.0676595	-0.170886	rs273080	5	174955174	174952546	174955546	-17.2639	-15.7173	-7.27169	0.321703	0.402551
rs2748375	0.4454	2.20727	0.6577	2.56203	0.2595	1.31275	0.2668	1.45923		2.26948	1.39884	2.06266	1.30359	1.79506	1.08591		0.35	0.895639	0.3	0.54438	0.6959	0.933329	0.01705	0.172271	2.184	0.0193877	0.79281	rs2748375	6	8014704	8013527	8016527	-10.0414	-52.5205	-3.83805	0.611452	0.968173
rs28587148	0.6025	3.03057	0.7476	3.00801	0.541	2.32231	0.1225	0.898162		---	---	2.31005	1.49507	2.31458	1.48608		0.7037	1.23239	0.8529	1.23066	0.98969	2.0819	0.2443	0.679841	-1.20897	-2.34541	-0.688412	rs28587148	16	67718563	67716803	67719803	-9.67463	-14.5988	4.44974	1.49119	41.207
rs28634408	0.365	1.84666	0.3775	1.55468	0.5138	2.20814	0.029	0.456687		0.0668286	0.0326951	0.0790322	0.0351536	0.492316	0.25802		0.6574	1.18509	0.8824	1.30379	0.7835	1.06159	0.3011	0.747761	1.09416	0.72605	-0.0500938	rs28634408	4	38945834	38945237	38948237	-10.5409	-15.5037	-16.3745	0.746729	0.295257
rs28662094	0.3455	1.76041	0.3542	1.48589	0.3386	1.57008	---	---		0.415918	0.231523	---	---	---	---		0.113	0.635758	---	---	---	---	0.3466	0.798488	-0.0715728	0.18018	-0.241016	rs28662094	4	15482904	15480721	15483721	-5.20237	-7.26777	3.47623	0.208598	0.172819
rs28712325	0.3003	1.57106	0.3084	1.35199	0.2939	1.42505	---	---		0.8197	0.48704	---	---	---	---		0.09815	0.613437	---	---	---	---	0.3011	0.747761	0.507483	0.383011	0.238729	rs28712325	1	3546219	3546083	3549083	-9.56659	-10.9883	1.0539	0.053472	0.041209
rs3007418	0.5798	2.89664	0.6514	2.53033	0.5479	2.34992	0.0503	0.577109		1.03677	0.625196	0.839138	0.456011	---	---		0.2259	0.771591	0.05294	0.255823	---	---	0.642	1.10535	-1.26637	-1.80969	-0.695886	rs3007418	1	6526633	6525586	6528586	-14.5195	-20.331	0.137792	0.396683	11.485
rs3199639	0.3622	1.83303	0.5389	2.08305	0.3876	1.73347	0.0326	0.481704		0.272425	0.145282	0.142217	0.0650826	0.309718	0.156039		0.4704	1.00773	0.3588	0.601208	0.232	0.45635	0.8409	1.3858	1.87831	0.0146413	-0.468779	rs3199639	6	42175063	42173532	42176532	-5.53039	-33.62	-14.0988	0.103589	0.194917
rs3203750	0.3356	1.71844	0.5242	2.02812	0.2045	1.13118	0.1649	1.06622		1.14605	0.69446	0.127215	0.0578495	1.62981	0.968944		0.713	1.24214	0.7471	1.04019	0.95876	1.58644	0.4091	0.864379	0.973441	-1.54754	0.0858864	rs3203750	1	26143821	26143543	26146543	-11.2571	-48.3852	3.95065	0.097388	1.25855
rs3210776	0.5775	2.88379	0.7912	3.27487	0.2722	1.35444	0.4223	2.10907		0.322465	0.174885	0.245738	0.116854	1.36539	0.790642		0.3907	0.934198	0.3	0.54438	0.8144	1.11558	0.01136	0.130633	1.15915	-0.921441	0.137351	rs3210776	3	58304608	58304523	58307523	-12.3016	-51.5789	-9.82766	0.126698	0.249347
rs3212802	0.3124	1.62109	0.4254	1.70214	0.2621	1.31996	0.0573	0.61074		0.358636	0.196588	0.474352	0.240566	0.369735	0.189102		0.1907	0.732659	0.1059	0.334854	0.02062	0.186289	0.4602	0.916635	1.25788	1.55111	0.216247	rs3212802	19	17937104	17935558	17938558	-2.49718	-7.11265	-5.45792	0.005319	0.325171
rs325011	0.4594	2.27208	0.5154	1.99658	0.4313	1.89077	0.0325	0.481442		0.478065	0.270005	0.444024	0.2236	---	---		0.8241	1.37364	0.96471	1.68468	---	---	0.4943	0.951229	-0.569644	1.36719	-0.25581	rs325011	6	44267861	44265752	44268752	-22.5907	2.92121	4.86468	0.061848	1.0866
rs330913	0.3329	1.70565	0.3231	1.39285	0.0528	0.535553	0.516	2.55631		1.7848	1.0936	0.394509	0.196259	1.48228	0.868327		0.4889	1.02473	0.7529	1.04885	0.1649	0.390183	0.5909	1.05031	0.434033	-0.00714198	-0.55635	rs330913	8	8996490	8993611	8996611	-11.0817	-19.3547	0.629481	0.114106	0.097945
rs330914	0.421	2.09487	0.533	2.06128	-0.0051	0.00946422	0.516	2.55631		1.17885	0.715038	0.394509	0.196259	1.48228	0.868327		0.5463	1.0777	0.7529	1.04885	0.1649	0.390183	0.767	1.2621	0.130769	-0.00714198	-0.55635	rs330914	8	8996695	8996611	8999611	-12.2824	-19.3547	0.629481	0.110992	0.097945
rs330916	0.3712	1.87375	0.4975	1.93439	0.0094	0.213928	0.4042	2.02755		0.697115	0.408677	0.467027	0.236445	0.514614	0.270691		0.6	1.12861	0.7588	1.05794	0.2526	0.47615	0.8295	1.36399	0.130769	-0.00714198	-0.55635	rs330916	8	8997096	8996611	8999611	-12.2824	-19.3547	0.629481	0.110992	0.097945
rs330917	0.3622	1.83303	0.4823	1.88602	0.0047	0.13799	0.4042	2.02755		1.24533	0.756863	0.880836	0.481731	0.805311	0.440792		0.4037	0.946466	0.2412	0.485277	0.7474	1.00434	0.1818	0.595048	0.130769	-0.00714198	-0.55635	rs330917	8	8997194	8996611	8999611	-12.2824	-19.3547	0.629481	0.110992	0.042138
rs330918	0.353	1.79357	0.491	1.91419	0.0202	0.323839	0.3679	1.86934		0.726351	0.427344	0.620358	0.324429	0.463	0.241351		0.5944	1.12333	0.7353	1.02308	0.2577	0.481009	0.8295	1.36399	0.130769	-0.00714198	-0.55635	rs330918	8	8997207	8996611	8999611	-12.2824	-19.3547	0.629481	0.110992	0.042138
rs35871069	0.3251	1.67373	0.0824	0.62989	0.4603	2.00007	0.2735	1.48495		0.0313858	0.0151074	0.402386	0.200628	0.851273	0.468357		0.1981	0.740994	0.4824	0.724981	0.1186	0.339976	0.01136	0.130633	0.187688	0.954747	-0.774866	rs35871069	17	1610028	1607328	1610328	5.32266	10.9219	3.04377	0.603756	1.23419
rs3792321	0.4277	2.12501	0.6573	2.56001	0.4311	1.88996	0.0995	0.804121		2.72618	1.69988	0.396619	0.197405	0.678737	0.365642		0.4019	0.944766	0.4647	0.70685	0.6959	0.933329	0.01705	0.172271	1.95467	1.34876	0.435877	rs3792321	3	109046411	109044417	109047417	-7.96129	-2.89984	-32.1183	0.395269	0.293165
rs3826	0.3702	1.86976	0.475	1.85977	0.4021	1.78705	0.0039	0.19814		0.88797	0.530609	1.05645	0.592398	0.488471	0.255789		0.7019	1.23052	0.8471	1.21776	0.8918	1.292	0.3523	0.80451	0.000205309	-0.850249	1.61055	rs3826	3	10141065	10138682	10141682	-15.5389	-24.3711	5.72195	0.175461	0.270627
rs411834	0.3891	1.95307	0.3961	1.61263	0.5005	2.15587	0.0217	0.404632		0.333709	0.18159	0.311975	0.151591	0.0327879	0.0148277		0.263	0.810114	0.05882	0.266481	0.1289	0.351634	0.608	1.06851	-0.729658	0.365072	0.324213	rs411834	19	11433649	11432536	11435536	-26.6464	-7.99893	3.64299	4.087	2.41525
rs4240499	0.5352	2.64853	0.7549	3.04609	0.5273	2.26326	0.1046	0.82539		0.086759	0.0428659	0.417804	0.209101	0.831658	0.456603		0.5148	1.0485	0.6235	0.878307	0.8351	1.15526	0.05682	0.343924	0.0295815	0.39954	0.0940432	rs4240499	10	50310251	50308294	50311294	-16.2147	-22.2836	12.4651	0.082002	0.348963
rs4269412	0.4019	2.00973	0.3567	1.49295	0.6612	2.90489	0.1486	1.00184		---	---	0.907554	0.498302	1.78217	1.07656		0.3407	0.88674	0.6588	0.921037	0.3711	0.586803	---	---	0.292253	2.04961	0.862377	rs4269412	6	3024886	3022432	3025432	-63.3247	-17.1166	-34.2704	0.704493	0.254816
rs4325601	0.3803	1.91389	0.5229	2.02534	0.4549	1.9799	0.0026	0.193258		2.76351	1.72533	1.78364	1.09467	0.66827	0.359523		0.5611	1.09184	0.7176	0.997802	0.7732	1.04462	0.1761	0.586657	1.00545	-0.167435	-0.543954	rs4325601	17	37411429	37410559	37413559	-15.787	-20.654	9.68507	0.187958	0.157326
rs432781	0.386	1.93874	0.5941	2.29319	0.2304	1.21646	0.205	1.22116		0.28916	0.155083	0.249433	0.118742	1.27813	0.734014		0.6722	1.20006	0.7	0.973494	0.95361	1.54992	0.3352	0.786125	0.662225	-1.06587	-0.251345	rs432781	19	16269141	16267558	16270558	-14.4331	-28.2303	-22.4273	2.94137	0.571651
rs445026	0.395	1.97894	0.4026	1.63195	0.5067	2.17989	0.0217	0.404632		0.0261908	0.0125685	0.0665855	0.0294508	0.230995	0.113618		0.7352	1.2657	0.94118	1.52196	0.8711	1.23699	0.3864	0.840427	-0.729658	0.365072	0.324213	rs445026	19	11433756	11432536	11435536	-26.6464	-7.99893	3.64299	4.087	2.41525
rs445169	0.3891	1.95307	0.3961	1.61263	0.5005	2.15587	0.0217	0.404632		0.00675893	0.00319751	0.0665855	0.0294508	0.230995	0.113618		0.737	1.26769	0.94118	1.52196	0.8711	1.23699	0.392	0.846456	-0.729658	0.365072	0.324213	rs445169	19	11433643	11432536	11435536	-26.6464	-7.99893	3.64299	4.087	2.41525
rs4537499	0.3787	1.90555	0.5823	2.2477	0.3044	1.45711	0.1154	0.869561		0.0657336	0.0321431	1.07193	0.602393	0.980762	0.547236		0.5611	1.09184	0.6176	0.871288	0.8402	1.16565	0.1989	0.619531	-1.00198	-1.20043	-0.500837	rs4537499	1	52381552	52381536	52384536	-22.6645	-27.0246	-3.4513	0.024373	0.323792
rs45461296	0.3695	1.86716	0.3506	1.47538	0.5445	2.33729	0.0598	0.627391		0.833733	0.495986	0.231709	0.109698	1.33269	0.769313		0.6463	1.17391	0.8941	1.33795	0.7526	1.01201	0.2898	0.734731	-1.62659	-1.03635	-0.670991	rs45461296	10	16633003	16630515	16633515	-24.6229	-15.2024	-6.45831	4.7013	0.347457
rs45514294	0.3691	1.86537	0.3719	1.53964	0.5376	2.30735	0.0412	0.528995		0.955782	0.573737	0.582929	0.302601	1.34808	0.779259		0.6296	1.1575	0.8706	1.27253	0.7474	1.00434	0.267	0.707828	-1.62659	-1.03635	-0.670991	rs45514294	10	16633059	16630515	16633515	-24.6229	-15.2024	-6.45831	4.7013	0.347457
rs4676823	0.304	1.58425	0.3652	1.51749	0.2765	1.36705	0.0245	0.423259		0.3685	0.202523	0.227227	0.107394	---	---		0.1352	0.666065	0.04118	0.232068	0.005155	0.102348	0.3693	0.822517	0.234808	-0.171469	-0.598954	rs4676823	3	120406886	120405702	120408702	6.98754	-10.8169	4.92766	1.05276	1.45123
rs4684873	0.4189	2.08438	0.6206	2.40182	0.2116	1.1546	0.269	1.46842		0.791325	0.468869	1.1676	0.664708	0.825462	0.452872		0.3481	0.893901	0.2882	0.532704	0.6856	0.920262	0.03409	0.261888	0.873807	-0.510374	-1.11983	rs4684873	3	12775428	12773686	12776686	0.312704	-27.4552	-5.9974	0.190647	0.228248
rs4686430	0.4836	2.38797	0.7233	2.87297	0.4119	1.81756	0.1799	1.12402		---	---	1.90615	1.1856	2.15041	1.35392		0.4185	0.960113	0.4471	0.688501	0.7577	1.01986	0.01705	0.172271	-0.416191	-0.85027	-1.17391	rs4686430	3	186264587	186262131	186265131	4.29099	-4.36323	-8.06961	0.002143	0.144248
rs4714775	0.3932	1.97165	0.4376	1.74067	0.3954	1.76255	-0.0014	0.0367739		0.24208	0.12764	0.444024	0.2236	0.462521	0.241079		0.8278	1.37872	0.96471	1.68468	0.97938	1.79796	0.5284	0.985762	-0.569644	1.36719	-0.25581	rs4714775	6	44267943	44265752	44268752	-22.5907	2.92121	4.86468	0.061848	1.0866
rs4790807	0.3295	1.6929	0.0774	0.608063	0.4603	2.00007	0.2817	1.51527		0.215835	0.112713	0.396233	0.197193	0.888992	0.491088		0.1963	0.738953	0.4824	0.724981	0.1134	0.334196	0.01136	0.130633	0.187688	0.954747	-0.700287	rs4790807	17	1609788	1607328	1610328	5.32266	10.9219	7.14935	0.603756	1.23419
rs4796582	0.3482	1.77296	0.4331	1.72588	0.3283	1.53784	0.0219	0.405502		0.539735	0.308711	0.580449	0.301171	0.733681	0.398187		0.1889	0.730568	0.07647	0.294645	0.02577	0.200928	0.4773	0.933853	0.162769	-0.0898663	0.289289	rs4796582	17	40555114	40552738	40555738	-16.5012	-26.0054	8.72714	0.9858	1.03501
rs4801879	0.5604	2.78417	0.6629	2.58736	0.0955	0.73369	0.5072	2.51335		---	---	0.745373	0.39873	0.258187	0.128138		0.2741	0.821354	0.1	0.32738	0.6753	0.907349	---	---	1.52976	-0.263725	0.376691	rs4801879	19	52095084	52092509	52095509	2.2953	-54.0407	-5.14662	0.069347	1.23207
rs4802641	0.3211	1.65573	0.3119	1.36052	0.0055	0.18651	0.3324	1.71845		---	---	---	---	---	---		---	---	---	---	---	---	---	---	0.195488	1.78171	-0.622599	rs4802641	19	50452341	50450545	50453545	-5.77236	7.80471	2.70208	0.463471	0.126687
rs4887067	0.3351	1.71649	0.0244	0.328583	0.3824	1.71668	0.3243	1.68542		---	---	0.100742	0.0453021	0.370031	0.189277		0.1315	0.661272	0.3824	0.624484	0.03093	0.21363	---	---	1.67974	0.51923	-0.160254	rs4887067	15	78886947	78884803	78887803	2.83968	-0.0343997	7.77727	0.785969	1.29637
rs4908889	0.5398	2.67217	0.6828	2.67888	0.524	2.24985	0.0541	0.598142		1.21653	0.738768	1.1293	0.639626	1.25151	0.71686		0.6796	1.20761	0.8353	1.19262	0.9433	1.49038	0.2386	0.672648	-1.02243	-0.268331	0.367728	rs4908889	1	6476116	6474586	6477586	-38.2184	-24.7113	1.57442	0.755616	0.207588
rs492195	0.3438	1.75291	0.4696	1.84239	0.4074	1.80361	0.0011	0.185249		---	---	---	---	---	---		---	---	---	---	---	---	---	---	0.084217	0.0820261	-0.20155	rs492195	20	48120999	48118922	48121922	-9.00828	-14.596	5.57351	0.662965	0.285047
rs4923865	0.3884	1.94975	0.5966	2.30499	0.3151	1.49327	0.1185	0.881256		1.03904	0.626621	0.637707	0.334666	0.0183554	0.0082449		0.5444	1.07597	0.6	0.850838	0.8299	1.14497	0.1761	0.586657	1.61671	-0.113362	-0.434406	rs4923865	15	40711933	40708962	40711962	8.01448	-20.7128	-5.24312	0.084644	0.331052
rs4996382	0.6833	3.54002	0.719	2.85041	0.6685	2.94333	0.0198	0.398449		1.67904	1.02775	0.433211	0.217592	---	---		0.2389	0.785405	0.02353	0.185689	---	---	0.7102	1.18577	-2.17803	-1.99541	-0.0932438	rs4996382	12	56754466	56753789	56756789	-23.481	-7.81497	-11.12	1.03496	0.857306
rs507711	0.3586	1.81855	0.5018	1.95075	-0.0038	0.0164335	0.5305	2.62959		1.06122	0.640665	0.436421	0.219368	0.354943	0.180901		0.3481	0.893901	0.5471	0.792006	0.01546	0.16807	0.5227	0.98007	2.05002	-1.06462	1.35135	rs507711	19	49208564	49208545	49211545	-5.98956	-41.1677	-9.09156	0.113031	6.56337
rs55740335/rs4790806	0.3295	1.6929	0.0774	0.608063	0.4603	2.00007	0.2817	1.51527		0.215835	0.112713	0.396233	0.197193	0.888992	0.491088		0.1963	0.738953	0.4824	0.724981	0.1134	0.334196	0.01136	0.130633	#N/A	#N/A	#N/A	rs4790806	17	1609787	1607328	1610328	5.32266	10.9219	7.14935	0.603756	1.23419
rs5594	0.3857	1.93663	0.4123	1.66078	0.3708	1.67767	0.0071	0.27437		1.09592	0.662715	3.07018	2.13179	---	---		0.1352	0.666065	0.01176	0.136342	---	---	0.4034	0.858346	0.00850748	0.0203947	-0.206971	rs5594	20	48123107	48121922	48124922	-7.06216	-15.1641	10.7634	0.485315	0.2916
rs56914572	0.4324	2.14732	0.4417	1.75441	0.4249	1.86668	---	---		0.694678	0.407116	---	---	---	---		0.8593	1.42521	---	---	---	---	0.5682	1.02641	0.322253	0.599983	-0.011825	rs56914572	9	78976115	78974821	78977821	7.97383	3.10432	16.7843	0.461328	0.346548
rs570794	0.39	1.95648	0.5658	2.18438	-0.0025	0.0207205	0.5305	2.62959		0.870597	0.51944	0.0460437	0.0201838	0.147579	0.0704396		0.6315	1.15931	0.4529	0.694592	0.98454	1.89688	0.4148	0.870335	1.61924	-1.06462	1.35135	rs570794	19	49207651	49205545	49208545	-7.25291	-41.1677	-9.09156	0.113031	0.273362
rs571689	0.39	1.95648	0.5658	2.18438	-0.0025	0.0207205	0.5305	2.62959		0.870597	0.51944	0.0474312	0.0208117	0.147579	0.0704396		0.6315	1.15931	0.4529	0.694592	0.98454	1.89688	0.4148	0.870335	1.61924	-1.06462	1.35135	rs571689	19	49207554	49205545	49208545	-7.25291	-41.1677	-9.09156	0.277589	0.273362
rs57236534	0.4316	2.14171	0.4061	1.6401	0.5709	2.45135	0.063	0.639255		1.83191	1.12298	0.15866	0.0730968	0.540474	0.285428		0.7296	1.25972	0.96471	1.68468	0.8557	1.19929	0.3636	0.816418	-1.78752	-0.66027	0.0327799	rs57236534	16	19131435	19128580	19131580	-30.7509	-9.5215	0.46013	0.521512	0.455438
rs5751792	0.3362	1.72079	0.1627	0.9157	0.5458	2.34256	0.2233	1.29289		---	---	---	---	---	---		---	---	---	---	---	---	---	---	-0.852864	0.599276	-0.386931	rs5751792	22	24401542	24400681	24403681	-4.08326	1.38476	1.02078	1.19124	0.328257
rs5757454	0.304	1.58425	0.3464	1.46174	0.0022	0.132381	0.2984	1.58156		---	---	---	---	---	---		---	---	---	---	---	---	---	---	0.514252	0.760784	-0.648822	rs5757454	22	39449014	---	---	---	---	---	0.321996	0.039188
rs5763003	0.3661	1.85137	0.4488	1.77712	0.0235	0.35542	0.3462	1.776		0.0933677	0.0462783	0.121692	0.0552257	0.293481	0.147244		0.2296	0.775621	0.09412	0.31952	0.5258	0.739147	0.03409	0.261888	-0.892726	-0.7463	-0.979656	rs5763003	22	29539501	29538577	29541577	-5.41511	-7.87244	-22.3744	0.582244	0.687232
rs58719566	0.6132	3.09391	0.6528	2.53906	-0.0059	0.00209812	0.656	3.38665		0.165474	0.0847073	0.950068	0.524901	0.0640403	0.0294412		0.3093	0.856224	0.05882	0.266481	0.7526	1.01201	0.0625	0.360836	-1.12323	-0.758994	-0.47942	rs58719566	16	75632561	75630840	75633840	-17.6805	-12.3705	-2.39532	0.692543	0.184678
rs58958665	0.3116	1.61731	0.4078	1.64834	0.531	2.27957	0.017	0.361579		---	---	0.859298	0.468425	1.28716	0.739806		0.3185	0.865249	0.5294	0.773325	0.4227	0.636388	---	---	0.406306	1.1242	-0.379855	rs58958665	4	39501549	39500237	39503237	-12.1019	1.92383	3.4487	0.222844	0.413104
rs59100223	0.3576	1.81409	0.4469	1.76913	0.3193	1.5067	0.043	0.536318		0.194159	0.100519	0.199138	0.0932364	0.805035	0.440633		0.8241	1.37364	0.92941	1.46502	0.98969	2.0819	0.5398	0.99732	1.16564	0.412811	0.307067	rs59100223	1	235714042	235711565	235714565	-11.7307	-28.9527	-8.67584	0	0
rs59106386	0.36	1.82458	0.3594	1.50036	-0.004	0.0157859	0.3669	1.86635		---	---	---	---	0.353045	0.179844		0.1481	0.682473	0.005882	0.0939221	0.3969	0.611488	0.01136	0.130633	1.09061	0.102778	-0.321128	rs59106386	19	56952049	56951893	56954893	4.14814	-7.24021	7.67649	0.002116	0.434015
rs59487085	0.3982	1.99405	0.6085	2.35354	0.0851	0.693526	0.3722	1.88792		0.512083	0.291265	0.291259	0.14058	1.03841	0.582825		0.55	1.08119	0.4588	0.70075	0.90206	1.32327	0.25	0.686956	0.419448	-0.450837	-0.851567	rs59487085	3	196198043	196197871	196200871	-2.86084	-20.4181	12.1032	0.387067	0.632327
rs59805150	0.3486	1.77463	0.3664	1.52366	0.3376	1.56765	8e-04	0.183922		0.941076	0.564343	---	---	---	---		0.1185	0.643633	0.005882	0.0939221	---	---	0.358	0.81044	0.491163	1.25048	-0.0524927	rs59805150	17	41448140	41445185	41448185	-15.9468	-10.3638	-3.9887	1.66258	0.181127
rs6002775	0.3938	1.97406	-0.0018	0.0191005	0.4987	2.14948	0.4595	2.282		---	---	---	---	---	---		---	---	---	---	---	---	---	---	-0.207054	-0.718758	-0.0157252	rs6002775	22	42905495	42903857	42906857	-3.30498	-12.4557	-6.56221	2.19251	1.29032
rs6003681	0.3725	1.87871	0.5055	1.96275	0.3567	1.63084	0.035	0.493987		0.105115	0.0523928	0.510084	0.260718	0.291897	0.146391		0.287	0.834234	0.1706	0.411081	0.07732	0.289979	0.6307	1.09302	-0.0577971	0.274632	0.247402	rs6003681	22	23732992	23731681	23734681	-80.8766	-69.5935	-42.0365	0.083512	0.487196
rs603641	0.3057	1.5925	0.4363	1.73758	0.0569	0.561666	0.2578	1.42458		1.03199	0.622163	0.485849	0.247042	0.110894	0.0521441		0.2852	0.83239	0.1882	0.430173	0.567	0.782282	0.06818	0.376867	-0.215507	0.222257	0.451117	rs603641	18	11882647	11879832	11882832	-64.5714	-48.7664	-27.7053	0.983578	0.466156
rs6037121	0.3571	1.81125	0.5375	2.07727	0.0125	0.267553	0.4356	2.17147		1.34355	0.818586	1.63482	0.986413	2.379	1.53954		0.6	1.12861	0.4588	0.70075	0.93814	1.46324	0.3636	0.816418	1.48248	-0.883038	-0.292893	rs6037121	20	25428311	25427066	25430066	6.84859	-44.913	9.49026	0.128003	0.136738
rs60376312	0.3169	1.63856	0.3242	1.39582	0.3319	1.54781	-0.0013	0.0376759		0.911957	0.545879	---	---	1.46695	0.858032		0.1222	0.648786	0.005882	0.0939221	0.01546	0.16807	0.3523	0.80451	0.491163	1.25048	-0.0524927	rs60376312	17	41448085	41445185	41448185	-15.9468	-10.3638	-3.9887	1.66258	0.181127
rs6052101	0.3111	1.61434	0.3193	1.38226	0.3045	1.45781	---	---		0.234516	0.123306	---	---	---	---		0.8981	1.49598	---	---	---	---	0.6875	1.15772	0.10707	0.474515	0.0138977	rs6052101	20	3805452	3804189	3807189	-7.56645	-3.14086	0.896104	0.894119	0.411766
rs6058058	0.5586	2.77633	0.7023	2.77423	0.4815	2.0797	0.1385	0.961854		0.604669	0.349808	1.46169	0.863718	---	---		0.2685	0.815729	0.1353	0.37123	---	---	0.6932	1.16461	-0.689621	-2.0435	-0.756837	rs6058058	20	30127392	30126240	30129240	-8.1086	1.01918	-2.79662	1.00399	0.32235
rs61209339	0.3105	1.61119	0.3187	1.37974	0.3038	1.45525	---	---		0.290836	0.156058	---	---	---	---		0.1019	0.61914	---	---	---	---	0.3125	0.760649	0.364691	2.83798	1.17014	rs61209339	17	7560279	7557501	7560501	-30.6058	-7.30196	-0.902078	0.755111	0.352091
rs61777506	0.39	1.95648	0.3044	1.34004	0.6027	2.60437	0.1404	0.969044		0.220979	0.115598	0.524581	0.268952	0.131075	0.0621926		0.3593	0.904553	0.07059	0.285643	0.2887	0.510214	0.7159	1.19294	0.47307	1.73542	0.104525	rs61777506	1	1662814	1662083	1665083	-33.6696	-7.38764	7.53584	0.861647	0.13405
rs62004950	0.5653	2.81395	0.6625	2.58364	0.0901	0.71068	0.5155	2.55485		---	---	0.359743	0.177249	0.503242	0.264224		0.2722	0.819504	0.09412	0.31952	0.6753	0.907349	---	---	1.36766	-0.450137	-0.923883	rs62004950	14	74166172	74165717	74168717	6.66314	-1.82191	-9.11935	0.155093	0.26487
rs62004951	0.5653	2.81395	0.6625	2.58364	0.0901	0.71068	0.5155	2.55485		---	---	0.404755	0.20192	0.524946	0.276561		0.2722	0.819504	0.09412	0.31952	0.6753	0.907349	---	---	1.36766	-0.450137	-0.923883	rs62004951	14	74167050	74165717	74168717	6.66314	-1.82191	-9.11935	0.116052	0.26487
rs62004952	0.4099	2.04589	---	---	0.407	1.80175	0.4195	2.09633		---	---	0.600556	0.312865	---	---		0.1278	0.656365	0.4059	0.647429	---	---	---	---	1.28443	-0.387492	-0.910648	rs62004952	14	74168946	74168717	74171717	6.81016	-1.01704	-10.0522	0.306154	0.27347
rs62004953	0.3682	1.85952	---	---	0.3653	1.66006	0.3774	1.91068		---	---	0.292231	0.141091	---	---		0.1148	0.638415	0.3647	0.606947	---	---	---	---	1.28443	-0.387492	-0.910648	rs62004953	14	74168969	74168717	74171717	6.81016	-1.01704	-10.0522	0.306154	0.27347
rs62358464	0.3221	1.65955	0.3487	1.47007	0.307	1.46793	0.0071	0.27437		0.442753	0.248104	0.112298	0.050774	---	---		0.1148	0.638415	0.01176	0.136342	---	---	0.3409	0.792353	-1.12232	-0.278334	-1.36794	rs62358464	4	184416146	184415534	184418534	-32.8565	-24.8916	-29.8675	1.22419	0.508442
rs6416922	0.319	1.64768	0.4031	1.63308	0.2977	1.43561	0.0219	0.405502		0.286964	0.153783	0.661045	0.348354	0.763544	0.41602		0.1796	0.719923	0.07647	0.294645	0.02577	0.200928	0.4489	0.905127	0.554582	-0.188618	0.635912	rs6416922	17	40555890	40555738	40558738	-14.0717	-26.9422	11.9195	1.07887	0.10655
rs6446832	0.3431	1.75044	0.401	1.62761	0.3119	1.48406	0.0325	0.481442		0.994528	0.598389	0.671898	0.354791	---	---		0.1389	0.670823	0.03529	0.218528	---	---	0.392	0.846456	-2.05645	-0.437363	-0.802593	rs6446832	4	71682404	71681894	71684894	-31.7792	-6.78532	10.4266	2.93207	0.340796
rs6480601	0.403	2.01485	0.598	2.31127	0.1608	0.979976	0.2859	1.53251		1.14109	0.691323	0.683927	0.361935	0.0452515	0.0205965		0.3722	0.916841	0.3	0.54438	0.7113	0.953827	0.06818	0.376867	-1.39613	-0.440803	0.191609	rs6480601	10	73994765	73992858	73995858	-22.9416	-10.3097	1.23351	0.087946	0.099704
rs650102	0.372	1.87702	0.3689	1.52954	0.4676	2.026	0.0248	0.424112		0.676732	0.395669	1.14457	0.64961	1.4632	0.855504		0.2222	0.767609	0.03529	0.218528	0.09794	0.315889	0.5398	0.99732	-1.17972	0.351947	-0.320343	rs650102	1	23707692	23706975	23709975	-24.384	-8.88051	4.54623	0.784937	0.460692
rs6555582	0.4565	2.25908	0.288	1.29074	0.7118	3.22242	0.262	1.44098		---	---	---	---	---	---		---	---	---	---	---	---	---	---	-2.27719	-0.839371	0.0561375	rs6555582	5	908934	907541	910541	-33.9631	-0.155334	-0.175194	23.7629	0.325991
rs6673798	0.3064	1.59595	0.3714	1.5366	0.2703	1.34559	0.0389	0.521855		1.14791	0.695612	0.567352	0.293575	---	---		0.1315	0.661272	0.04118	0.232068	---	---	0.3636	0.816418	-0.985786	-1.19521	0.306132	rs6673798	1	28824257	28821548	28824548	-32.9955	-17.9042	13.9248	0.215514	0.092588
rs66832510	0.3196	1.65046	0.44	1.74608	0.0573	0.562339	0.2711	1.47444		0.46188	0.259939	0.0966629	0.0434009	0.24481	0.120944		0.2556	0.802654	0.1529	0.391398	0.5361	0.749913	0.04545	0.306302	0.557218	0.79759	-0.485205	rs66832510	20	56179172	56176578	56179578	-14.6782	-11.9098	-30.6471	0.154399	0.655439
rs6697614	0.4974	2.45608	0.653	2.53993	0.4325	1.89381	0.1057	0.829738		0.333761	0.181626	0.295113	0.14262	0.0805339	0.0373218		0.7148	1.24399	0.8353	1.19262	0.97423	1.72674	0.3125	0.760649	1.15419	-0.946258	0.125703	rs6697614	1	35319681	35318663	35321663	-2.82158	-27.384	-0.592467	0.800969	11.217
rs6704125	0.3826	1.92345	0.4937	1.92448	0.3767	1.69663	0.0218	0.405135		4.02665	2.69373	0.551624	0.284467	---	---		0.7426	1.27377	0.8706	1.27253	0.93814	1.46324	0.4034	0.858346	-0.864386	-1.21511	-0.109161	rs6704125	1	100757763	100757315	100760315	-20.5647	-28.7207	4.64623	0.37363	0.085833
rs67366392	0.3305	1.69656	0.0846	0.640285	0.4954	2.1353	0.2781	1.50214		3.94095	2.62257	1.69937	1.03291	3.3526	2.45613		0.263	0.810114	0.5765	0.82389	0.1856	0.410932	0.04545	0.306302	0.192009	1.04829	-0.239597	rs67366392	11	122742807	122740733	122743733	-9.8481	1.59286	2.81545	0.58676	0.555607
rs6745092	0.362	1.83214	0.5262	2.03382	0.2638	1.32474	0.1285	0.921956		0.718338	0.422196	0.722526	0.384916	0.445655	0.231562		0.7556	1.28826	0.8235	1.16886	0.97938	1.79796	0.4432	0.899432	-1.06951	-2.25764	-1.25395	rs6745092	2	8996878	8995732	8998732	-10.3229	-19.3547	0.629481	0.318404	0.793216
rs6821123	0.3079	1.60144	0.4402	1.74648	0.2715	1.35198	0.0456	0.556827		1.80051	1.10333	2.83399	1.92541	3.91294	3.03263		0.2593	0.80638	0.1706	0.411081	0.06701	0.275905	0.5568	1.01476	-0.236009	1.39816	-0.685005	rs6821123	4	122249973	122248610	122251610	-12.5678	-1.12558	-4.63455	0.626221	0.53761
rs6868947	0.5177	2.55828	0.5271	2.04003	0.5101	2.19336	---	---		1.28398	0.781131	---	---	---	---		0.1685	0.706993	---	---	---	---	0.517	0.974329	-0.280138	0.251558	-0.528291	rs6868947	5	149373166	149370992	149373992	-5.89962	-3.54255	6.37896	1.68909	0.323664
rs6897275	0.3363	1.72117	0.3848	1.57809	0.4663	2.02171	0.006	0.233127		0.596107	0.344394	1.30043	0.753019	0.577461	0.30668		0.6278	1.15569	0.8294	1.18057	0.768	1.03592	0.2784	0.721378	-0.379038	0.0676595	-0.170886	rs6897275	5	174955015	174952546	174955546	-17.2639	-15.7173	-7.27169	0.321703	0.402551
rs7047674	0.3998	2.00073	0.4178	1.67712	0.3887	1.73879	8e-04	0.183922		0.892334	0.533414	---	---	---	---		0.1352	0.666065	0.005882	0.0939221	---	---	0.4091	0.864379	0.353263	-0.204877	0.282697	rs7047674	9	117097982	117095734	117098734	3.99722	-14.0413	11.589	0.128004	1.82385
rs7150330	0.3077	1.60059	-0.004	0.0121815	0.4514	1.96352	0.4186	2.09065		2.08271	1.28023	0.532665	0.273604	0.827973	0.454375		0.5222	1.05541	0.8765	1.28781	0.3711	0.586803	0.3466	0.798488	-1.33189	0.122023	-0.22959	rs7150330	14	71051233	71050784	71053784	-24.1323	1.67106	18.6062	0.768155	0.00054
rs7165471	0.3858	1.93755	0.0757	0.604235	0.6204	2.69612	0.3914	1.97155		1.50927	0.92208	1.13279	0.64194	1.66013	0.990157		0.4593	0.997646	0.07647	0.294645	0.5412	0.755521	0.7386	1.22221	-0.0001225	1.62819	-0.153637	rs7165471	15	43644788	43643571	43646571	-15.7589	1.06811	-8.2261	0.21067	0
rs7166812	0.4376	2.17073	0.4438	1.76051	0.7019	3.15899	0.1069	0.83388		---	---	0.178992	0.0831711	0.357177	0.182139		0.3852	0.928995	0.7	0.973494	0.4588	0.671653	---	---	-0.0001225	1.62819	-0.153637	rs7166812	15	43644760	43643571	43646571	-15.7589	1.06811	-8.2261	0.21067	0
rs7199164	0.426	2.11625	0.4353	1.73372	0.4186	1.84339	---	---		1.6099	0.984722	---	---	---	---		0.8611	1.42808	---	---	---	---	0.5739	1.03221	-0.100832	-0.686499	0.601508	rs7199164	16	29754073	29751533	29754533	-16.2389	-23.0759	3.81299	0.671058	0.061067
rs7227909	0.3079	1.60144	0.3359	1.42974	0.4832	2.08736	0.027	0.444247		0.452755	0.254291	0.0461408	0.0202319	0.0178906	0.00802575		0.5259	1.05885	0.7529	1.04885	0.634	0.857488	0.1875	0.603389	0.439406	0.554896	-1.06752	rs7227909	18	29652129	29649542	29652542	-4.91138	-3.04492	-0.231428	0.052591	0.066044
rs7229481	0.3127	1.62221	0.4223	1.69124	0.2939	1.42505	0.0261	0.427959		1.4738	0.899947	0.561881	0.290391	0.857001	0.471823		0.7685	1.30308	0.8706	1.27253	0.9433	1.49038	0.4773	0.933853	0.26209	-1.32429	0.439809	rs7229481	18	72263799	72261092	72264092	-21.8634	-35.5393	-1.82026	0.335658	5.16964
rs7246654	0.3376	1.72636	0.3909	1.59604	0.5361	2.30072	0.0256	0.426752		1.01723	0.612827	1.27482	0.735616	1.99415	1.23272		0.5481	1.07944	0.3118	0.555992	0.433	0.646362	0.90341	1.54003	1.83401	1.28688	-0.61441	rs7246654	19	9297874	9295545	9298545	6.0575	0.366006	-17.6353	0.120532	0.169462
rs7253950	0.3253	1.67463	0.3671	1.5258	0.393	1.75201	-0.0035	0.0263009		---	---	---	---	---	---		---	---	---	---	---	---	---	---	0.0837017	-0.792501	0.254405	rs7253950	19	21302906	---	---	---	---	---	0.070624	0.091475
rs7254302	0.3424	1.74762	0.5361	2.07201	0.3453	1.59339	0.0544	0.599178		---	---	---	---	---	---		---	---	---	---	---	---	---	---	0.0837017	-0.792501	0.254405	rs7254302	19	21302948	---	---	---	---	---	0.070624	0.091475
rs7255624	0.3024	1.57883	0.3373	1.43759	0.283	1.38939	0.0135	0.337377		0.00384094	0.00180471	0.292085	0.141015	---	---		0.887	1.47364	0.98235	1.93178	---	---	0.6705	1.13748	-0.749953	-0.451553	-1.06792	rs7255624	19	46845001	46843559	46846559	-6.84748	-3.99466	-13.9171	2.70543	0.182286
rs7260126	0.3227	1.66305	0.3311	1.41781	0.316	1.49646	---	---		0.368718	0.202667	---	---	---	---		0.1056	0.624806	---	---	---	---	0.3239	0.773509	2.14362	0.531678	1.71602	rs7260126	19	54741161	54739532	54742532	-12.1164	-51.447	-11.2514	0.278468	1.23323
rs7273801	0.3726	1.87915	0.5868	2.26563	0.2783	1.37405	0.1618	1.05345		0.940631	0.564059	0.170317	0.0788622	0.147658	0.0704813		0.3574	0.902786	0.3529	0.595815	0.6546	0.881758	0.03409	0.261888	-0.567705	-0.252649	-0.349354	rs7273801	20	49368023	49367511	49370511	-1.67463	-6.19198	13.8165	0.596838	0.714654
rs7299506	0.4203	2.09071	0.4437	1.7602	-0.0056	0.00613858	0.4384	2.18509		0.960407	0.576673	1.6213	0.976704	0.314689	0.15874		0.2093	0.753373	0.03529	0.218528	0.5206	0.733997	0.03409	0.261888	-1.47667	-0.437768	-1.57848	rs7299506	12	72096955	72095565	72098565	-6.44901	-6.78404	-35.8442	4.63292	0.522574
rs7304559	0.3165	1.63629	0.5086	1.97273	0.0787	0.659652	0.2749	1.49005		0.741807	0.437226	0.857874	0.46754	0.762803	0.415572		0.5611	1.09184	0.4941	0.736894	0.866	1.22392	0.2898	0.734731	0.499456	-0.471681	-0.225473	rs7304559	12	110289501	110288601	110291601	-2.05277	-14.2522	6.50338	0.229671	0.792318
rs73443288	0.3636	1.84109	0.3724	1.54181	0.3566	1.6306	---	---		0.26364	0.140137	---	---	---	---		0.1185	0.643633	---	---	---	---	0.3636	0.816418	1.00877	1.85492	0.482704	rs73443288	12	130521032	130519701	130522701	-29.2812	-15.1509	-11.5427	0	0.177812
rs73564059	0.3819	1.92076	0.3542	1.48589	0.4756	2.0571	0.0541	0.598142		0.967555	0.581247	---	---	0.461842	0.240684		0.1907	0.732659	0.005882	0.0939221	0.07732	0.289979	0.4943	0.951229	-1.42866	-0.00946367	-0.786017	rs73564059	19	44662443	44661873	44664873	-13.6164	-9.41168	4.45545	0.445567	0.061604
rs7387702	0.4525	2.24013	0.6881	2.70436	0.4003	1.77783	0.1577	1.03883		2.14638	1.32044	0.816087	0.441785	1.02595	0.575085		0.3944	0.937733	0.4235	0.665135	0.7165	0.960894	0.01136	0.130633	2.83663	2.14851	-0.00841844	rs7387702	8	144379689	144376815	144379815	2.7063	-25.1346	-16.7957	0.183282	0.523124
rs74101167	0.3099	1.60882	0.3304	1.41399	0.3239	1.52339	-0.0052	0.0115701		0.780144	0.461757	0.259562	0.123992	1.61197	0.956756		0.1333	0.663652	0.01765	0.164273	0.02062	0.186289	0.3693	0.822517	-0.344794	-2.05864	-1.41493	rs74101167	1	92975205	92974877	92977877	-5.39701	-29.4247	-16.1827	0.079753	0.221515
rs7528951	0.623	3.15286	0.8677	3.87662	0.3948	1.76016	0.3796	1.92024		0.588036	0.33925	0.295663	0.142913	1.56698	0.925863		0.4556	0.994246	0.4529	0.694592	0.04124	0.234808	0.91477	1.57967	1.17447	1.13885	-0.288438	rs7528951	1	3729169	3729083	3732083	-4.84678	-5.5012	-23.9712	0.234455	0.612212
rs7554091	0.4893	2.4168	0.4987	1.94013	0.4817	2.08098	---	---		0.654601	0.381563	---	---	---	---		0.8407	1.39742	---	---	---	---	0.5114	0.968448	0.0693926	-0.131086	0.736882	rs7554091	1	19954597	19952727	19955727	-6.00627	-16.5579	16.4344	0.032384	0.292803
rs75790281	0.3109	1.61306	0.3191	1.38123	0.3043	1.45689	---	---		0.413734	0.230177	---	---	---	---		0.1019	0.61914	---	---	---	---	0.3125	0.760649	-1.25172	-1.23995	-0.915252	rs75790281	10	101992774	101991125	101994125	-18.8285	-9.78837	9.63429	0.74757	2.00177
rs7579561	0.3183	1.64533	0.0946	0.678036	0.4919	2.12031	0.2566	1.42053		2.7484	1.71498	1.32382	0.768965	---	---		0.2741	0.821354	0.5824	0.830548	0.2062	0.431366	0.05114	0.325703	0.601279	0.0523165	-1.26917	rs7579561	2	113094921	113094505	113097505	-0.856526	-4.23225	-7.85701	0.145226	0.185331
rs7649365	0.5213	2.57581	0.4785	1.87278	0.6776	3.00056	0.1028	0.819058		2.82082	1.76485	1.48194	0.877873	0.916056	0.507596		0.7074	1.23628	0.98235	1.93178	0.8454	1.17656	0.2898	0.734731	-2.2757	-1.16083	0.0995833	rs7649365	3	138671972	138670616	138673616	-46.982	-33.4942	4.8187	23.6849	0.59496
rs7653900	0.4014	2.00736	0.0308	0.39309	0.61	2.64294	0.4599	2.28368		1.36375	0.831276	0.453083	0.228628	1.27986	0.735083		0.5074	1.04179	0.91176	1.39573	0.3814	0.596412	0.2557	0.69404	-1.107	1.43773	-0.172504	rs7653900	4	110933855	110933617	110936617	-27.6709	4.25982	-2.87506	2.05906	0.175613
rs7686034	0.4936	2.43661	0.5391	2.0838	0.478	2.06751	0.0126	0.311413		0.40487	0.224727	0.136046	0.0620982	---	---		0.187	0.728441	0.02941	0.203394	0.005155	0.102348	0.5398	0.99732	0.961454	0.558863	-0.0782688	rs7686034	4	88225446	88224566	88227566	7.88723	-3.7701	2.52974	0.958242	0.13455
rs7720183	0.3583	1.81745	0.4301	1.71864	0.3197	1.50793	0.0438	0.543524		0.61975	0.359382	0.634521	0.332807	---	---		0.8481	1.40827	0.95294	1.59378	---	---	0.5795	1.03819	-0.459999	-0.536351	-0.800459	rs7720183	5	32228311	32227538	32230538	-5.81497	-5.18925	-2.6513	0.6236	0.008837
rs7841300	0.3518	1.78838	0.244	1.16236	0.1775	1.03778	0.5619	2.80645		2.0084	1.23371	1.53041	0.912173	---	---		0.25	0.796954	0.5471	0.792006	---	---	0.2386	0.672648	0.0738707	0.849639	-0.454707	rs7841300	8	66439466	66439158	66442158	-6.25632	2.60734	11.3573	1.69611	0.694333
rs7900468	0.3177	1.64319	0.3608	1.50676	0.2943	1.42669	0.0198	0.398449		0.576484	0.331958	0.671512	0.354555	---	---		0.1222	0.648786	0.02353	0.185689	---	---	0.3523	0.80451	0.155579	-0.133749	-0.16039	rs7900468	10	12164385	12161518	12164518	-13.1979	-24.6047	-15.1165	0.095539	0.217159
rs79217735	0.3971	1.98772	0.4012	1.62845	0.4529	1.97064	0.0113	0.306162		1.57938	0.965743	1.49331	0.885834	0.979767	0.546595		0.8148	1.36107	0.98235	1.93178	0.94845	1.51833	0.5057	0.962667	-2.2757	-1.16083	0.0995833	rs79217735	3	138671592	138670616	138673616	-46.982	-33.4942	4.8187	23.6849	0.59496
rs7960195	0.3917	1.96475	0.4008	1.62667	0.3845	1.72454	---	---		1.41247	0.86184	---	---	---	---		0.8722	1.44665	---	---	---	---	0.608	1.06851	-0.574865	-1.14618	-0.208939	rs7960195	12	69238835	69238652	69241652	2.46126	-7.32995	5.50494	0.728477	3.13125
rs8061500	0.6576	3.36995	0.7986	3.33115	0.6048	2.61806	0.1225	0.898162		---	---	2.26481	1.45994	2.30357	1.47703		0.687	1.2152	0.8529	1.23066	0.98969	2.0819	0.1932	0.611533	-1.25921	-2.31656	-0.945301	rs8061500	16	67715437	67713803	67716803	-8.50456	-14.6785	3.81935	0.375887	38.0312
rs8100671	0.3903	1.95759	0.4382	1.74239	-4e-04	0.0257886	0.4854	2.40316		0.139343	0.0705476	0.512905	0.262297	0.197297	0.0959635		0.6444	1.17205	0.8588	1.24427	0.2938	0.515018	0.8239	1.35358	1.2008	0.322995	-0.234525	rs8100671	19	17398165	17395558	17398558	-12.1417	-15.1714	-7.80974	0.185041	0.539168
rs8106133	0.485	2.39494	0.1806	0.971701	0.7252	3.3105	0.3912	1.97087		0.012523	0.00595493	0.195406	0.0913536	0.417383	0.215658		0.3963	0.939533	0.8176	1.15777	0.3247	0.543992	0.06818	0.376867	-1.06351	0.594365	0.263243	rs8106133	19	52921057	52920509	52923509	-50.8458	-18.8503	-4.8161	0.32377	0.561347
rs895885	0.6407	3.25872	0.7694	3.13334	0.7242	3.30287	0.0017	0.18931		1.50831	0.921483	0.970915	0.537968	1.12996	0.639754		0.5944	1.12333	0.8235	1.16886	0.866	1.22392	0.07386	0.391894	-0.932118	-1.63044	-0.89543	rs895885	15	64446972	64445849	64448849	-4.28959	-10.4229	6.74494	0.168685	0.312042
rs921864	0.4395	2.17985	0.6599	2.57307	0.4574	1.98699	0.0755	0.698072		2.45974	1.52173	1.21813	0.698094	0.138039	0.0656617		0.45	0.989163	0.5412	0.785774	0.7371	0.989402	0.04545	0.306302	1.07007	1.50298	0.0938286	rs921864	16	4801842	4799571	4802571	-11.2677	-20.0002	1.24584	0.046947	0.163648
rs9304806	0.372	1.87702	0.4884	1.90582	0.3144	1.49133	0.0729	0.687862		---	---	---	---	---	---		---	---	---	---	---	---	---	---	0.68631	1.04778	0.0189093	rs9304806	19	58372273	---	---	---	---	---	0.089921	1.13937
rs9322215	0.3554	1.80311	0.0593	0.528757	0.5187	2.22706	0.3304	1.71047		0.020384	0.00974692	1.01652	0.566877	0.392482	0.201782		0.2981	0.845212	0.6412	0.899408	0.201	0.426243	0.07386	0.391894	1.21652	-0.294068	-0.336462	rs9322215	6	150046511	150045713	150048713	2.42979	-16.1474	9.98156	0.206288	0.144928
rs9326975	0.4428	2.19433	0.4522	1.78543	0.4353	1.90266	---	---		0.667361	0.389687	---	---	---	---		0.8556	1.41935	---	---	---	---	0.5568	1.01476	-1.3453	0.0707958	-0.459579	rs9326975	5	115166466	115165690	115168690	-19.2629	-0.652529	9.89766	0.357182	0.128613
rs9381159	0.3843	1.9303	0.5719	2.20837	0.3876	1.73347	0.0511	0.579716		0.219813	0.11495	0.175471	0.0814173	0.0189165	0.00849484		0.4611	0.999319	0.3588	0.601208	0.2062	0.431366	0.8409	1.3858	1.87831	0.0146413	-0.468779	rs9381159	6	42174984	42173532	42176532	-5.53039	-33.62	-14.0988	0.103589	0.194917
rs9426685	0.3093	1.60681	0.4413	1.75247	0.2232	1.19282	0.1127	0.857916		0.901345	0.539112	0.690685	0.365949	---	---		0.1759	0.715641	0.1118	0.342464	---	---	0.4318	0.88794	-0.0032804	-0.333198	-0.074108	rs9426685	1	19585933	19583727	19586727	-20.683	-39.1406	8.11649	0.104125	1.96297
rs9465100	0.4006	2.00411	0.4353	1.73372	0.3821	1.71546	0.0135	0.337377		0.839768	0.499824	0.798451	0.430996	---	---		0.1444	0.677894	0.01765	0.164273	---	---	0.4261	0.882059	-0.608274	-0.62318	-0.48974	rs9465100	6	18129295	18127689	18130689	-22.4855	-28.2196	-1.02948	0.312701	0.238318
rs9472090	0.4456	2.20831	0.5085	1.97253	0.4659	2.01962	-0.002	0.0341568		1.84259	1.12967	0.978022	0.542541	0.10719	0.0502925		0.7722	1.30742	0.93529	1.4917	0.95361	1.54992	0.4148	0.870335	-1.83873	-1.83144	-0.694276	rs9472090	6	43584152	43583532	43586532	-5.34828	-6.86737	-5.95753	0.474315	0.395883
rs9635878	0.3407	1.74064	0.4387	1.7436	0.0848	0.693041	0.2783	1.50285		---	---	0.628839	0.329426	0.11195	0.052663		0.1907	0.732659	0.08824	0.311513	0.4536	0.666456	---	---	1.09245	0.229237	0.00827304	rs9635878	18	77916485	77914671	77917671	-2.84553	-14.8757	-3.28442	0.335567	0.032163
rs9865162	0.3602	1.82547	0.5546	2.14128	0.0793	0.668594	0.3228	1.67909		---	---	1.88387	1.16901	---	---		0.5111	1.04524	0.4235	0.665135	0.8454	1.17656	0.2273	0.65802	-0.63676	-1.94885	-1.17791	rs9865162	3	44686087	44685558	44688558	-4.99018	-20.1261	-15.8816	0.11792	0.083383
rs9872866	0.4648	2.29775	0.6769	2.64952	0.1574	0.968919	0.3668	1.86609		1.39247	0.849239	0.833678	0.452641	1.59174	0.942759		0.4444	0.984018	0.3588	0.601208	0.8247	1.13513	0.108	0.469182	0.419448	-0.450837	-0.851567	rs9872866	3	196197975	196197871	196200871	-2.86084	-20.4181	12.1032	0.387067	0.632327
rs9894892	0.4918	2.42864	0.6348	2.46081	0.4097	1.8112	0.1327	0.940125		0.424316	0.236702	1.42889	0.840845	---	---		0.7556	1.28826	0.8706	1.27253	---	---	0.375	0.828534	-0.0825972	0.52675	-0.00841092	rs9894892	17	38632852	38631559	38634559	-9.90407	-8.1814	7.38052	1.11246	0.423221

## Sheet: iHS_selected
33 SNPs selected on the basis of positive selection (Fst > 0.3 and iHS > 2.0)
rsID	Gene	glob_Fst_YRI_CEU_CHB	Rank_Score	YRI_CHB	Rank_Score	YRI_CEU	Rank_Score	CEU_CHB	Rank_Score		IHS-YRI	Rank_Score	IHS-CEU	Rank_Score	IHS-CHB	Rank_Score		DAF-CEU	Rank_Score	DAF-CHB	Rank_Score	DAF-YRI	Rank_Score
rs7841300	LOC286186	0.3518	1.78838	0.244	1.16236	0.1775	1.03778	0.5619	2.80645		2.0084	1.23371	1.53041	0.912173	---	---		0.5471	0.792006	---	---	0.2386	0.672648			IHS > 2.0 in CHB
rs6704125	RTCD1	0.3826	1.92345	0.4937	1.92448	0.3767	1.69663	0.0218	0.405135		4.02665	2.69373	0.551624	0.284467	---	---		0.8706	1.27253	0.93814	1.46324	0.4034	0.858346			IHS > 2.0 in CEU
rs10200193	DUSP19	0.4683	2.31473	0.705	2.78456	0.2062	1.13618	0.3423	1.76001		2.00033	1.22866	1.56781	0.938557	0.682719	0.367993		0.5353	0.779508	0.93299	1.43838	0.2045	0.627461			IHS > 2.0 in YRI
rs11121500	RNF207	0.4542	2.24794	0.4917	1.91629	0.5491	2.35462	0.005	0.22937		2.39067	1.47678	0.0870647	0.0389058	1.27583	0.732514		0.92353	1.43978	0.8814	1.26346	0.3239	0.773509			IHS > 2.0 in any two populations
rs2011947	C22orf13	0.32	1.65203	0.3721	1.54049	0.4057	1.79538	-0.0026	0.0317547		2.08089	1.27906	1.14604	0.650585	1.10322	0.623044		0.8765	1.28781	0.8505	1.18778	0.3864	0.840427
rs7649365	C3orf72	0.5213	2.57581	0.4785	1.87278	0.6776	3.00056	0.1028	0.819058		2.82082	1.76485	1.48194	0.877873	0.916056	0.507596		0.98235	1.93178	0.8454	1.17656	0.2898	0.734731
rs2460292	TLK2	0.3629	1.83726	0.5735	2.21423	0.2706	1.34721	0.1356	0.950338		2.7651	1.72638	1.59991	0.961389	1.28203	0.73647		0.5235	0.767231	0.7835	1.06159	0.1477	0.541822
rs4325601	FBXL20	0.3803	1.91389	0.5229	2.02534	0.4549	1.9799	0.0026	0.193258		2.76351	1.72533	1.78364	1.09467	0.66827	0.359523		0.7176	0.997802	0.7732	1.04462	0.1761	0.586657
rs11078896	FBXL20	0.3965	1.98466	0.5455	2.10822	0.4717	2.04251	0.0044	0.22737		2.6905	1.67535	1.68099	1.01958	1.30284	0.749918		0.7118	0.989612	0.7732	1.04462	0.1591	0.560379
rs1811844	BCKDHB	0.5025	2.48231	0.5755	2.22274	0.6709	2.95975	0.0121	0.308683		2.51138	1.55567	1.18017	0.672962	1.15723	0.656853		0.8235	1.16886	0.7474	1.00434	0.1136	0.480434
rs103197	DNAJB7	0.3919	1.96601	0.6112	2.36425	0.2633	1.32302	0.1864	1.14937		2.98566	1.88119	1.05196	0.5895	---	---		0.4176	0.65926	0.7371	0.989402	0.07955	0.406168
rs921864	ZNF500	0.4395	2.17985	0.6599	2.57307	0.4574	1.98699	0.0755	0.698072		2.45974	1.52173	1.21813	0.698094	0.138039	0.0656617		0.5412	0.785774	0.7371	0.989402	0.04545	0.306302
rs7387702	ZNF696	0.4525	2.24013	0.6881	2.70436	0.4003	1.77783	0.1577	1.03883		2.14638	1.32044	0.816087	0.441785	1.02595	0.575085		0.4235	0.665135	0.7165	0.960894	0.01136	0.130633
rs3792321	DPPA4	0.4277	2.12501	0.6573	2.56001	0.4311	1.88996	0.0995	0.804121		2.72618	1.69988	0.396619	0.197405	0.678737	0.365642		0.4647	0.70685	0.6959	0.933329	0.01705	0.172271
rs1142104	PHAX	0.3451	1.75807	0.3265	1.40567	0.5386	2.3121	0.0651	0.653851		2.08676	1.28275	1.09877	0.619698	1.07849	0.607656		0.8353	1.19262	0.6701	0.900858	0.2273	0.65802
rs2004443	DDA1	0.5659	2.81709	0.6074	2.35059	0.0118	0.254743	0.5561	2.7761		2.50391	1.55081	0.813712	0.440345	0.0311143	0.0140532		0.04118	0.232068	0.6392	0.8635	0.01136	0.130633
rs11121510	NMNAT1	0.4483	2.22003	0.3458	1.4605	0.6991	3.13555	0.1841	1.13997		2.31475	1.42773	1.39454	0.817192	1.68671	1.00882		0.8765	1.28781	0.5876	0.804377	0.142	0.532271
rs12564367	TNFRSF9	0.366	1.85095	0.2278	1.11429	0.1962	1.0999	0.5558	2.77422		2.31751	1.42954	1.06594	0.598491	0.970829	0.541091		0.98235	1.93178	0.3969	0.611488	0.7557	1.24595
rs7150330	MED6	0.3077	1.60059	-0.004	0.0121815	0.4514	1.96352	0.4186	2.09065		2.08271	1.28023	0.532665	0.273604	0.827973	0.454375		0.8765	1.28781	0.3711	0.586803	0.3466	0.798488
rs7579561	ZC3H6	0.3183	1.64533	0.0946	0.678036	0.4919	2.12031	0.2566	1.42053		2.7484	1.71498	1.32382	0.768965	---	---		0.5824	0.830548	0.2062	0.431366	0.05114	0.325703
rs1810801	UBOX5	0.3787	1.90555	0.0062	0.153869	0.3697	1.67262	0.419	2.0933		2.27151	1.40013	0.181523	0.0844094	---	---		0.4176	0.65926	0.005155	0.102348	0.02273	0.206498
rs28587148	GFOD2	0.6025	3.03057	0.7476	3.00801	0.541	2.32231	0.1225	0.898162		---	---	2.31005	1.49507	2.31458	1.48608		0.8529	1.23066	0.98969	2.0819	0.2443	0.679841
rs8061500	GFOD2	0.6576	3.36995	0.7986	3.33115	0.6048	2.61806	0.1225	0.898162		---	---	2.26481	1.45994	2.30357	1.47703		0.8529	1.23066	0.98969	2.0819	0.1932	0.611533
rs6037121	GINS1	0.3571	1.81125	0.5375	2.07727	0.0125	0.267553	0.4356	2.17147		1.34355	0.818586	1.63482	0.986413	2.379	1.53954		0.4588	0.70075	0.93814	1.46324	0.3636	0.816418
rs2400118	NMT2	0.5332	2.63734	0.723	2.87203	0.5569	2.38935	0.0553	0.602693		3.60417	2.34891	1.09093	0.614648	2.01032	1.24487		0.7059	0.981563	0.8505	1.18778	0.09659	0.445544
rs4686430	TBCCD1	0.4836	2.38797	0.7233	2.87297	0.4119	1.81756	0.1799	1.12402		---	---	1.90615	1.1856	2.15041	1.35392		0.4471	0.688501	0.7577	1.01986	0.01705	0.172271
rs67366392	CRTAM	0.3305	1.69656	0.0846	0.640285	0.4954	2.1353	0.2781	1.50214		3.94095	2.62257	1.69937	1.03291	3.3526	2.45613		0.5765	0.82389	0.1856	0.410932	0.04545	0.306302
rs221655	BVES	0.4898	2.41942	0.5473	2.11402	0.6037	2.61148	0.0022	0.191335		1.68793	1.03334	1.02771	0.574003	2.16137	1.36253		0.1118	0.342464	0.1546	0.379437	0.767	1.2621
rs6821123	QRFPR	0.3079	1.60144	0.4402	1.74648	0.2715	1.35198	0.0456	0.556827		1.80051	1.10333	2.83399	1.92541	3.91294	3.03263		0.1706	0.411081	0.06701	0.275905	0.5568	1.01476
rs5594	PTGIS	0.3857	1.93663	0.4123	1.66078	0.3708	1.67767	0.0071	0.27437		1.09592	0.662715	3.07018	2.13179	---	---		0.01176	0.136342	---	---	0.4034	0.858346
rs11557080	RAB7L1	0.3818	1.92031	0.4537	1.79242	0.0455	0.501026	0.3443	1.76776		---	---	3.22907	2.27722	1.86366	1.13581		0.06471	0.27621	0.4794	0.691927	0.005682	0.0751994
rs12144260	ZNF670	0.3083	1.60321	0.5104	1.97912	0.0307	0.405745	0.3771	1.90883		0.397959	0.220494	2.12776	1.35365	---	---		0.3765	0.618807	0.005155	0.102348	0.5114	0.968448
rs2748375	EEF1E1-MUTED	0.4454	2.20727	0.6577	2.56203	0.2595	1.31275	0.2668	1.45923		2.26948	1.39884	2.06266	1.30359	1.79506	1.08591		0.3	0.54438	0.6959	0.933329	0.01705	0.172271

## Sheet: DAF of selected
rsID	DAF-CEU	DAF-CHB	DAF-YRI	Ref Gene	Signature of iHS
rs5594	0.01176	---	0.4034	PTGIS	CEU
rs11557080	0.06471	0.4794	0.005682	RAB7L1	CEU
rs12144260	0.3765	0.005155	0.5114	ZNF670	CEU
rs6037121	0.4588	0.93814	0.3636	GINS1	CHB
rs4686430	0.4471	0.7577	0.01705	TBCCD1	CHB
rs221655	0.1118	0.1546	0.767	BVES	CHB
rs28587148	0.8529	0.98969	0.2443	GFOD2	multi pop
rs8061500	0.8529	0.98969	0.1932	GFOD2	multi pop
rs2400118	0.7059	0.8505	0.09659	RPP38	multi pop
rs67366392	0.5765	0.1856	0.04545	CRTAM	multi pop
rs6821123	0.1706	0.06701	0.5568	QRFPR	multi pop
rs7841300	0.5471	---	0.2386	LOC286186	YRI
rs6704125	0.8706	0.93814	0.4034	RTCA	YRI
rs10200193	0.5353	0.93299	0.2045	DUSP19	YRI
rs11121500	0.92353	0.8814	0.3239	ICMT	YRI
rs2011947	0.8765	0.8505	0.3864	GUCD1	YRI
rs7649365	0.98235	0.8454	0.2898	C3orf72	YRI
rs2460292	0.5235	0.7835	0.1477	TLK2	YRI
rs4325601	0.7176	0.7732	0.1761	FBXL20	YRI
rs11078896	0.7118	0.7732	0.1591	FBXL20	YRI
rs1811844	0.8235	0.7474	0.1136	BCKDHB	YRI
rs103197	0.4176	0.7371	0.07955	DNAJB7	YRI
rs921864	0.5412	0.7371	0.04545	ZNF500	YRI
rs7387702	0.4235	0.7165	0.01136	ZNF696	YRI
rs3792321	0.4647	0.6959	0.01705	DPPA4	YRI
rs1142104	0.8353	0.6701	0.2273	PHAX	YRI
rs2004443	0.04118	0.6392	0.01136	ANO8	YRI
rs11121510	0.8765	0.5876	0.142	NMNAT1	YRI
rs12564367	0.98235	0.3969	0.7557	TNFRSF9	YRI
rs7150330	0.8765	0.3711	0.3466	MED6	YRI
rs7579561	0.5824	0.2062	0.05114	ZC3H6	YRI
rs1810801	0.4176	0.005155	0.02273	UBOX5	YRI
rs2748375	0.3	0.6959	0.01705	EEF1E1-MUTED	YRI

## Sheet: Alu-miRNA Stats
Genes with most miRNA hits				miRNAs with most hits within Alus					Alu sub-families with more than one miRNA hits
Gene	Alu sub-family	Count			miRNAs	Hits				AluY	3717
ZNF626	AluY	40			hsa-miR-6780a-5p	456				AluSx	3132
ISPD	AluY	39			hsa-miR-6779-5p	450				AluSx1	2951
C1orf151	AluSp	37			hsa-miR-5095	436				AluSz	2639
SLC17A5	AluSx3	35			hsa-miR-1273h-5p	374				AluJb	2417
GUCA1B	AluYf4	35			hsa-miR-619-5p	338				AluSp	1545
MDM4	AluJb	34			hsa-miR-6884-5p	330				AluSg	1479
ZNF665	AluSq2	34			hsa-miR-3689a-3p	316				AluJr	1455
C9orf64	AluSq2	34			hsa-miR-3689b-3p	272				AluSq2	1452
DNAJB7	AluJr4	33			hsa-miR-3689c	272				AluJo	1294
RRP7B	AluY	33			hsa-miR-6808-5p	267				AluSc	1256
BVES	AluY	33			hsa-miR-6720-5p	266				AluSx3	1008
ATP6V1A	AluSp	32			hsa-miR-504-3p	244				AluSz6	875
KIAA1456	AluSx	32			hsa-miR-612	242				AluSq	675
ENTPD4	AluY	32			hsa-miR-508-5p	240				AluSc8	505
LRRC37A4	AluSx	31			hsa-miR-6807-5p	239				FLAM_C	290
HIF3A	AluSz	31			hsa-miR-1304-3p	228				AluSg7	256
GRSF1	AluSz	31			hsa-miR-661	224				AluJr4	246
LOC286186	AluSz	31			hsa-miR-143-5p	222				AluSg4	204
MRPL45P2	AluJb	30			hsa-miR-3187-5p	220				FLAM_A	148
MFSD4	AluSc8	30			hsa-miR-4419b	219				AluSc5	134
SLC35E2B	AluSg	30			hsa-miR-766-3p	217				AluSx4	114
SPATA5	AluY	30			hsa-miR-4722-5p	216				AluYc	98
KIF14	AluSg	29			hsa-miR-5189-5p	215				FAM	78
C14orf167	AluSp	29			hsa-miR-4786-5p	210				AluYb8	62
KLK10	AluSq2	29			hsa-miR-6747-3p	209				AluYk4	62
TPTE2P1	AluSx1	29			hsa-miR-7703	201				FRAM	56
EFCAB2	AluSz	29			hsa-miR-4430	198				AluYa5	55
YES1	AluY	29			hsa-miR-3135b	197				AluYc3	54
KIAA1530	AluSc	28			hsa-miR-93-5p	193				AluSq10	52
BCKDHB	AluSx1	28			hsa-miR-1273g-3p	192				AluSq4	46
MS4A10	AluSx	28			hsa-miR-4478	191				AluYg6	37
GLT25D1	AluSz	28			hsa-miR-6087	186				AluYf4	35
RAB11FIP1	AluSz6	28			hsa-miR-4459	179				AluYd8	2
FLJ30403	AluY	28			hsa-miR-378a-5p	169				AluYk11	2
RAB21	AluY	28			hsa-miR-7160-5p	169
MDM4	AluJr4	27			hsa-miR-6860	168
NSL1	AluSp	27			hsa-miR-3929	164
C3orf34	AluSq2	27			hsa-miR-17-5p	163
GP6	AluSx	27			hsa-miR-20b-5p	163
PPA2	AluSx4	27			hsa-miR-3652	161
NMT2	AluSz	27			hsa-miR-6849-3p	155
FDX1	AluSz6	27			hsa-miR-20a-5p	154
ANKRD12	AluY	27			hsa-miR-6089	154
UBA52	AluY	27			hsa-miR-1976	151
PEX26	AluY	27			hsa-miR-1285-3p	149
RRP7A	AluSc	26			hsa-miR-4252	149
LOC344967	AluSq	26			hsa-miR-373-3p	144
DCUN1D2	AluSx	26			hsa-miR-4772-3p	143
FLJ31306	AluSx	26			hsa-miR-4793-3p	143
EMP2	AluSx	26			hsa-miR-30b-3p	141
CYP2B6	AluSx	26			hsa-miR-4695-5p	141
RSU1	AluSx3	26			hsa-miR-372-3p	139
ZNF273	AluSx	26			hsa-miR-106a-5p	137
MESDC2	AluSz	26			hsa-miR-6086	137
CCL22	AluSz	26			hsa-miR-6893-5p	137
RPL28	AluSz	26			hsa-miR-3663-5p	136
ZBTB8A	AluY	26			hsa-miR-4707-3p	131
ANKRD16	AluY	26			hsa-miR-665	130
GATC	AluJr	25			hsa-miR-3934-5p	128
PPFIBP1	AluJr	25			hsa-miR-6840-3p	127
C9orf66	AluSc	25			hsa-miR-5096	123
C14orf147	AluSc8	25			hsa-miR-1268b	122
C9orf130	AluSp	25			hsa-miR-5001-3p	122
SNTN	AluSq2	25			hsa-miR-6783-3p	122
APOBEC3F	AluSx1	25			hsa-miR-106b-5p	121
C6orf123	AluSx	25			hsa-miR-3190-5p	121
DNAL1	AluSz	25			hsa-miR-939-3p	121
WHAMM	AluY	25			hsa-miR-1268a	119
MECR	AluJb	24			hsa-miR-193b-5p	114
ZNF563	AluJb	24			hsa-miR-4433-3p	114
GM2A	AluSc	24			hsa-miR-4537	114
HEATR5A	AluSg	24			hsa-miR-6506-5p	111
PPM1D	AluSg	24			hsa-miR-5693	110
FXN	AluSg7	24			hsa-miR-7151-3p	107
NF2	AluSp	24			hsa-miR-3192-5p	103
NICN1	AluSp	24			hsa-miR-1343-3p	102
CRLF3	AluSq2	24			hsa-miR-6512-3p	101
KIF1C	AluSx1	24			hsa-miR-6771-5p	101
PNPT1	AluSx1	24			hsa-miR-6776-5p	100
EMP2	AluSx3	24			hsa-miR-6134	99
C3orf72	AluSx3	24			hsa-miR-4524a-3p	98
GUF1	AluSx3	24			hsa-miR-6894-5p	97
ATP5J2-PTCD1	AluSx	24			hsa-miR-1273a	94
TAF1L	AluSx	24			hsa-miR-1827	94
KIAA1324	AluSz	24			hsa-miR-4269	92
ZNF805	AluY	24			hsa-miR-640	91
PARD6B	AluY	24			hsa-miR-1247-3p	90
CD96	AluY	24			hsa-miR-6843-3p	90
LOC401233	AluY	24			hsa-miR-6499-5p	88
TRIM58	AluY	24			hsa-miR-1224-3p	86
DFFA	AluY	24			hsa-miR-764	86
TPTE2P1	AluJb	23			hsa-miR-4486	85
HLA-DOA	AluJr	23			hsa-miR-4673	85
ZNF714	AluSg	23			hsa-miR-1273e	82
ZNF793	AluSg	23			hsa-miR-660-3p	82
APOBEC3F	AluSp	23			hsa-miR-658	80
PGAM5	AluSq	23			hsa-miR-25-5p	78
SHISA2	AluSx1	23			hsa-miR-4638-5p	78
ZFP14	AluSx1	23			hsa-miR-485-5p	78
SH3BP2	AluSx1	23			hsa-miR-5787	78
GRM6	AluSx1	23			hsa-miR-6790-3p	77
PNMA2	AluSx1	23			hsa-miR-510-5p	76
CD84	AluSx	23			hsa-miR-891a-3p	76
ALG1	AluSz	23			hsa-miR-4505	74
F2R	AluY	23			hsa-miR-6787-3p	74
CHST6	AluJb	22			hsa-miR-6778-5p	73
GIN1	AluJb	22			hsa-miR-6511a-5p	72
MET	AluJb	22			hsa-miR-6715b-5p	72
KLRD1	AluJb	22			hsa-miR-3622b-5p	71
MTFMT	AluJo	22			hsa-miR-1233-5p	70
ABCF2	AluJo	22			hsa-miR-25-3p	69
BMP8A	AluJr	22			hsa-miR-2467-3p	68
FAM83E	AluJr	22			hsa-miR-7851-3p	68
YAF2	AluJr	22			hsa-miR-4258	67
GFOD2	AluSg	22			hsa-miR-4715-3p	66
NUDT19	AluSg	22			hsa-miR-4768-3p	66
CTSB	AluSg	22			hsa-miR-6736-5p	66
DCAF10	AluSg	22			hsa-miR-4726-3p	64
PBOV1	AluSp	22			hsa-miR-6745	64
PSTPIP2	AluSx1	22			hsa-miR-6848-3p	64
LRRC25	AluSx1	22			hsa-miR-6869-5p	64
C15orf2	AluSx	22			hsa-miR-363-5p	63
ZFP106	AluSx	22			hsa-miR-3664-3p	62
SF3B3	AluSx	22			hsa-miR-4674	62
FOXRED2	AluSx	22			hsa-miR-212-5p	61
ZNF595	AluSx3	22			hsa-miR-4695-3p	61
GOLGA3	AluSz	22			hsa-miR-7106-5p	61
TMIGD2	AluSz	22			hsa-miR-940	61
FUT2	AluSz	22			hsa-miR-6720-3p	60
COX19	AluSz	22			hsa-miR-6851-5p	60
GPR37L1	AluSz	22			hsa-miR-6791-3p	59
ADIPOQ	AluSz6	22			hsa-miR-1228-3p	58
BAG1	AluSz6	22			hsa-miR-1271-3p	58
DSEL	AluY	22			hsa-miR-4755-3p	58
ZNF793	AluY	22			hsa-miR-4763-5p	58
APOL1	AluY	22			hsa-miR-566	58
MUC20	AluY	22			hsa-miR-4524b-3p	57
TMEM192	AluY	22			hsa-miR-6765-5p	57
TMEM41B	AluY	22			hsa-miR-92a-3p	57
DGKE	AluYk4	22			hsa-miR-6778-3p	56
OSTM1	AluJb	21			hsa-miR-1193	55
GFPT1	AluSc	21			hsa-miR-1306-5p	55
FAM114A1	AluSc	21			hsa-miR-6799-5p	55
MRS2P2	AluSc	21			hsa-miR-6862-5p	55
TRIM45	AluSg	21			hsa-miR-3178	54
KIF3A	AluSg	21			hsa-miR-1273f	53
MGRN1	AluSq	21			hsa-miR-1910-3p	53
STK4	AluSq2	21			hsa-miR-4284	53
OLFML2A	AluSq2	21			hsa-miR-6789-3p	53
CEACAM22P	AluSx1	21			hsa-miR-92b-3p	52
IFNAR2	AluSx1	21			hsa-miR-941	52
LMOD3	AluSx1	21			hsa-miR-6880-5p	51
KIAA0562	AluSx	21			hsa-miR-6829-3p	50
SLC4A5	AluSx3	21			hsa-miR-500b-3p	49
ZXDC	AluSx	21			hsa-miR-1292-3p	48
C8orf45	AluSx	21			hsa-miR-6769b-5p	48
NIP7	AluSz	21			hsa-miR-6847-3p	48
SLC28A2	AluY	21			hsa-miR-3622a-5p	47
CD3EAP	AluY	21			hsa-miR-3934-3p	46
CASP8	AluY	21			hsa-miR-564	46
LOC100131551	AluY	21			hsa-miR-1227-3p	45
IFIT3	AluY	21			hsa-miR-6749-3p	45
TLCD2	AluJb	20			hsa-miR-367-3p	44
FHDC1	AluJb	20			hsa-miR-4793-5p	43
APAF1	AluJr	20			hsa-miR-4797-5p	43
ICAM1	AluJr	20			hsa-miR-650	43
MRPS10	AluSc	20			hsa-miR-4722-3p	42
UBE2G2	AluSc8	20			hsa-miR-7156-3p	42
MGC16275	AluSg	20			hsa-miR-3937	40
MUC20	AluSg	20			hsa-miR-4701-3p	40
KLHL6	AluSg4	20			hsa-miR-532-3p	40
ACOX1	AluSg7	20			hsa-miR-1184	39
MAP3K9	AluSp	20			hsa-miR-3656	39
PKNOX1	AluSp	20			hsa-miR-4634	39
KLHL8	AluSq2	20			hsa-miR-4767	39
OSMR	AluSq2	20			hsa-miR-541-3p	39
ATG12	AluSq2	20			hsa-miR-6514-5p	39
FDPSL2A	AluSq	20			hsa-miR-5589-5p	38
LOC100130581	AluSx1	20			hsa-miR-1254	37
MAVS	AluSx1	20			hsa-miR-6727-3p	37
PRND	AluSx1	20			hsa-miR-6769a-5p	37
C7orf68	AluSx1	20			hsa-miR-125a-3p	36
MRPL49	AluSx1	20			hsa-miR-216a-3p	36
CYP2B6	AluSz	20			hsa-miR-7847-3p	35
ZNF785	AluY	20			hsa-miR-6748-5p	34
LLGL1	AluY	20			hsa-miR-433-5p	33
DAND5	AluY	20			hsa-miR-4794	33
GREB1	AluY	20			hsa-miR-6836-3p	33
SPATS2L	AluY	20			hsa-miR-924	33
DIP2A	AluY	20			hsa-miR-3681-3p	32
PPIL6	AluY	20			hsa-miR-6805-3p	32
AK3	AluY	20			hsa-miR-4425	31
RAB33B	FLAM_A	20			hsa-miR-5571-5p	30
SPN	AluJo	19			hsa-miR-6855-5p	30
MYO10	AluJo	19			hsa-miR-1260a	29
PLCD3	AluJr	19			hsa-miR-8082	29
C15orf28	AluSc	19			hsa-miR-1200	28
SULT2A1	AluSc	19			hsa-miR-1245a	28
AP1S3	AluSc	19			hsa-miR-1260b	28
SCN11A	AluSc	19			hsa-miR-509-3-5p	28
SLC35E2	AluSg	19			hsa-miR-6742-3p	28
CCBE1	AluSg	19			hsa-miR-17-3p	27
MYO3B	AluSg	19			hsa-miR-3198	27
MOCS3	AluSg	19			hsa-miR-4257	27
MMACHC	AluSg7	19			hsa-miR-484	27
CPSF2	AluSp	19			hsa-miR-6131	27
ARL16	AluSp	19			hsa-miR-675-5p	27
SP100	AluSp	19			hsa-miR-6878-3p	27
FKBP14	AluSp	19			hsa-miR-1228-5p	26
TATDN3	AluSp	19			hsa-miR-3159	26
ZFAND5	AluSq2	19			hsa-miR-4787-3p	26
DFFA	AluSq2	19			hsa-miR-6514-3p	26
TCTN2	AluSx1	19			hsa-miR-6741-5p	26
ZNF493	AluSx1	19			hsa-miR-6804-3p	26
PAPOLG	AluSx1	19			hsa-miR-6894-3p	26
DBT	AluSx1	19			hsa-miR-8079	26
SSR3	AluSx1	19			hsa-miR-4466	25
C1QTNF2	AluSx1	19			hsa-miR-544b	25
LOC100268168	AluSx1	19			hsa-miR-3622b-3p	24
HIP1	AluSx1	19			hsa-miR-4736	24
ORAI2	AluSx1	19			hsa-miR-593-5p	24
SLX4	AluSx	19			hsa-miR-6738-3p	24
GNG4	AluSx1	19			hsa-miR-6794-3p	24
XRCC2	AluSx3	19			hsa-miR-3116	23
MR1	AluSx	19			hsa-miR-339-5p	23
EMX2OS	AluSx	19			hsa-miR-3670	23
SLC25A15	AluSz	19			hsa-miR-5001-5p	23
FBXL19-AS1	AluSz	19			hsa-miR-6513-5p	23
GSDMA	AluSz	19			hsa-miR-197-3p	22
LRRC3	AluSz	19			hsa-miR-216a-5p	22
CD84	AluSz6	19			hsa-miR-4418	22
TAF8	AluSz6	19			hsa-miR-4457	22
TEP1	AluY	19			hsa-miR-6765-3p	22
GPI	AluY	19			hsa-miR-6788-5p	22
LIMS1	AluY	19			hsa-miR-6854-5p	22
SNAP29	AluY	19			hsa-miR-762	22
ZXDC	AluY	19			hsa-miR-1304-5p	21
CCRN4L	AluY	19			hsa-miR-3135a	21
PSPH	AluY	19			hsa-miR-4293	21
PLXDC1	AluJb	18			hsa-miR-4514	21
PCDHB16	AluJb	18			hsa-miR-4692	21
ALDH8A1	AluJb	18			hsa-miR-4731-5p	21
CFD	AluJo	18			hsa-miR-4739	21
C21orf58	AluJo	18			hsa-miR-4763-3p	21
BTNL9	AluJo	18			hsa-miR-654-5p	21
MUC21	AluJr	18			hsa-miR-6811-3p	21
APAF1	AluSc	18			hsa-miR-6823-5p	21
CCBE1	AluSc	18			hsa-miR-1199-5p	20
BCKDHB	AluSc	18			hsa-miR-196a-3p	20
PIK3C2B	AluSc	18			hsa-miR-3194-3p	20
AFMID	AluSg	18			hsa-miR-4421	20
ZNF578	AluSg	18			hsa-miR-4437	20
ZNF667	AluSg	18			hsa-miR-4498	20
FBXL18	AluSg	18			hsa-miR-5197-5p	20
ATXN3	AluSg4	18			hsa-miR-6832-5p	20
TPTE2P2	AluSp	18			hsa-miR-6842-3p	20
KIAA1609	AluSp	18			hsa-miR-873-3p	20
LYRM7	AluSp	18			hsa-miR-140-3p	19
ORAI2	AluSp	18			hsa-miR-3174	19
PGM2L1	AluSp	18			hsa-miR-3690	19
MYOM3	AluSq10	18			hsa-miR-3922-3p	19
TCTN2	AluSq	18			hsa-miR-433-3p	19
CECR1	AluSq2	18			hsa-miR-550a-5p	19
LOC284412	AluSq	18			hsa-miR-5589-3p	19
TNFRSF9	AluSq2	18			hsa-miR-5694	19
ACVRL1	AluSq	18			hsa-miR-5699-3p	19
TMEM120B	AluSx	18			hsa-miR-663a	19
VPS53	AluSx1	18			hsa-miR-6774-5p	19
CYP2B6	AluSx1	18			hsa-miR-6787-5p	19
HOGA1	AluSx1	18			hsa-miR-6807-3p	19
DKFZp761E198	AluSx1	18			hsa-miR-6864-3p	19
DDA1	AluSx	18			hsa-miR-139-3p	18
ZNF492	AluSx	18			hsa-miR-3194-5p	18
SENP5	AluSx	18			hsa-miR-629-3p	18
ALG1	AluSz	18			hsa-miR-645	18
MPPE1	AluSz	18			hsa-miR-6511b-3p	18
RNF125	AluSz	18			hsa-miR-128-3p	17
MCCC2	AluSz	18			hsa-miR-149-5p	17
CLN8	AluSz	18			hsa-miR-3176	17
C14orf153	AluSz6	18			hsa-miR-340-3p	17
DHX33	AluSz6	18			hsa-miR-377-5p	17
ZNF611	AluY	18			hsa-miR-383-3p	17
RRP7A	AluY	18			hsa-miR-4792	17
HSD17B13	AluY	18			hsa-miR-6767-3p	17
TOR1AIP2	AluY	18			hsa-miR-1207-5p	16
PPFIBP1	AluY	18			hsa-miR-30c-2-3p	16
IRAK4	AluY	18			hsa-miR-3155a	16
AKR1D1	AluYk4	18			hsa-miR-378g	16
L2HGDH	AluJb	17			hsa-miR-4494	16
TRPM7	AluJb	17			hsa-miR-490-3p	16
LOC400643	AluJb	17			hsa-miR-5691	16
CNNM3	AluJb	17			hsa-miR-6722-5p	16
DCAF10	AluJb	17			hsa-miR-6746-5p	16
MDM4	AluJb	17			hsa-miR-6871-5p	16
H6PD	AluJo	17			hsa-miR-1229-3p	15
MRI1	AluJr	17			hsa-miR-1908-5p	15
LOC285696	AluJr	17			hsa-miR-1911-3p	15
SMAD9	AluSc	17			hsa-miR-30c-1-3p	15
RAB2B	AluSc	17			hsa-miR-3130-3p	15
RHD	AluSc	17			hsa-miR-4713-5p	15
ME2	AluSc	17			hsa-miR-509-5p	15
TLR10	AluSc	17			hsa-miR-6511a-3p	15
POLH	AluSc	17			hsa-miR-671-5p	15
OR51E2	AluSc	17			hsa-miR-6721-5p	15
MREG	AluSc8	17			hsa-miR-6862-3p	15
MDM4	AluSg	17			hsa-miR-767-5p	15
B3GALNT2	AluSg	17			hsa-miR-298	14
DDX51	AluSp	17			hsa-miR-328-5p	14
RAB2B	AluSp	17			hsa-miR-4691-3p	14
PAPLN	AluSp	17			hsa-miR-512-3p	14
ZNF490	AluSp	17			hsa-miR-514a-5p	14
ZNF765	AluSp	17			hsa-miR-608	14
C20orf12	AluSp	17			hsa-miR-6771-3p	14
PTGIS	AluSp	17			hsa-miR-6813-3p	14
RAB3IP	AluSp	17			hsa-miR-6861-5p	14
TPM3	AluSq2	17			hsa-miR-1303	13
CYP27C1	AluSq	17			hsa-miR-2392	13
NDUFA11	AluSx1	17			hsa-miR-3150a-3p	13
SLC27A1	AluSx1	17			hsa-miR-3665	13
TMPRSS3	AluSx1	17			hsa-miR-4259	13
BDH1	AluSx1	17			hsa-miR-4461	13
RFC2	AluSx1	17			hsa-miR-4638-3p	13
KRIT1	AluSx1	17			hsa-miR-4646-5p	13
MS4A10	AluSx1	17			hsa-miR-4647	13
KCTD21	AluSx1	17			hsa-miR-4663	13
ANKLE1	AluSx	17			hsa-miR-520g-3p	13
NPHS1	AluSx	17			hsa-miR-6511b-5p	13
EHD2	AluSx	17			hsa-miR-668-3p	13
INADL	AluSx	17			hsa-miR-6754-5p	13
AP1S3	AluSx	17			hsa-miR-6815-5p	13
C21orf62	AluSx	17			hsa-miR-6825-5p	13
LOC147727	AluSx3	17			hsa-miR-6831-5p	13
ZNF766	AluSx3	17			hsa-miR-7113-3p	13
KIAA0562	AluSx3	17			hsa-miR-8089	13
PRELID2	AluSx3	17			hsa-miR-1281	12
SMC5	AluSx3	17			hsa-miR-150-5p	12
ABCB5	AluSx	17			hsa-miR-183-5p	12
ACBD7	AluSx	17			hsa-miR-20b-3p	12
TMEM180	AluSx	17			hsa-miR-3155b	12
TMPO	AluSz	17			hsa-miR-3612	12
NOS1	AluSz	17			hsa-miR-4656	12
LOC284232	AluSz	17			hsa-miR-4667-5p	12
MOAP1	AluSz	17			hsa-miR-4700-5p	12
ATPAF1	AluSz	17			hsa-miR-5193	12
SLC2A10	AluSz	17			hsa-miR-6722-3p	12
METTL8	AluSz6	17			hsa-miR-6811-5p	12
UBOX5	AluSz6	17			hsa-miR-6885-5p	12
GP5	AluSz6	17			hsa-miR-769-3p	12
GNG4	AluSz6	17			hsa-miR-7974	12
RNF157	AluY	17			hsa-miR-8073	12
L1TD1	AluY	17			hsa-miR-937-5p	12
ZNF814	AluY	17			hsa-miR-1183	11
ZSCAN22	AluY	17			hsa-miR-18a-3p	11
DTX3L	AluY	17			hsa-miR-214-5p	11
LOC100131067	AluY	17			hsa-miR-3122	11
PCDHA9	AluY	17			hsa-miR-3137	11
ENPP1	AluY	17			hsa-miR-361-3p	11
PPP1R3B	AluY	17			hsa-miR-4463	11
CR1	AluY	17			hsa-miR-4534	11
C1orf229	AluY	17			hsa-miR-4649-3p	11
FBXO6	AluY	17			hsa-miR-4787-5p	11
ZNF37BP	AluYc	17			hsa-miR-5089-5p	11
SKA1	AluYk4	17			hsa-miR-5581-5p	11
EVI5	FAM	17			hsa-miR-5684	11
FUS	AluJb	16			hsa-miR-6728-3p	11
ZFR2	AluJb	16			hsa-miR-6756-5p	11
C1orf190	AluJb	16			hsa-miR-6763-5p	11
PNO1	AluJb	16			hsa-miR-6766-5p	11
LOC90784	AluJb	16			hsa-miR-6827-3p	11
FAM184B	AluJb	16			hsa-miR-6827-5p	11
POLR3A	AluJb	16			hsa-miR-1225-3p	10
CCL22	AluJo	16			hsa-miR-1287-3p	10
DTWD2	AluJo	16			hsa-miR-1289	10
TNFRSF10B	AluJo	16			hsa-miR-1909-3p	10
CUBN	AluJo	16			hsa-miR-2276-5p	10
PTRF	AluJr	16			hsa-miR-24-3p	10
PRR11	AluJr	16			hsa-miR-3160-3p	10
PRELP	AluJr	16			hsa-miR-330-5p	10
TPTE2P2	AluSc	16			hsa-miR-3622a-3p	10
C1orf135	AluSc	16			hsa-miR-3689d	10
YPEL1	AluSc	16			hsa-miR-3922-5p	10
APOL1	AluSc	16			hsa-miR-4253	10
FKBP9	AluSc	16			hsa-miR-4270	10
HOOK3	AluSc	16			hsa-miR-4518	10
SLC22A9	AluSc	16			hsa-miR-4651	10
IRGQ	AluSc8	16			hsa-miR-4683	10
DFFA	AluSc8	16			hsa-miR-4685-5p	10
TLK2	AluSg	16			hsa-miR-4691-5p	10
GCLM	AluSg	16			hsa-miR-4743-5p	10
SGK196	AluSg	16			hsa-miR-4783-5p	10
RD3	AluSg	16			hsa-miR-5007-5p	10
ZXDC	AluSp	16			hsa-miR-5586-3p	10
LOC401233	AluSp	16			hsa-miR-596	10
TNFSF15	AluSp	16			hsa-miR-623	10
CLEC7A	AluSp	16			hsa-miR-635	10
FLJ90757	AluSq2	16			hsa-miR-6504-3p	10
IRGQ	AluSq	16			hsa-miR-6791-5p	10
SLC2A6	AluSq2	16			hsa-miR-6836-5p	10
CCDC113	AluSx1	16			hsa-miR-7107-5p	10
ZNF749	AluSx1	16			hsa-miR-7109-5p	10
LOC100288428	AluSx1	16			hsa-miR-7112-5p	10
LOC285456	AluSx1	16			hsa-miR-7155-5p	10
CARHSP1	AluSx	16			hsa-miR-7162-3p	10
TPTE2P2	AluSx3	16			hsa-miR-8052	10
PPIEL	AluSx3	16			hsa-miR-936	10
CD84	AluSx3	16			hsa-miR-1182	9
ZNF626	AluSz	16			hsa-miR-122-5p	9
C9orf3	AluSz	16			hsa-miR-1251-5p	9
RAB39	AluSz	16			hsa-miR-1287-5p	9
CSAD	AluSz	16			hsa-miR-1288-3p	9
TBC1D15	AluSz	16			hsa-miR-139-5p	9
LOC400084	AluY	16			hsa-miR-1913	9
DLEU2	AluY	16			hsa-miR-193a-5p	9
MAPK1IP1L	AluY	16			hsa-miR-3139	9
SLC24A4	AluY	16			hsa-miR-325	9
ARHGAP11A	AluY	16			hsa-miR-371a-5p	9
UBE2Q2P1	AluY	16			hsa-miR-3940-3p	9
SLC7A5P2	AluY	16			hsa-miR-4440	9
ZNF561	AluY	16			hsa-miR-4443	9
LOC100132774	AluY	16			hsa-miR-4499	9
PLEKHG2	AluY	16			hsa-miR-4538	9
LAIR1	AluY	16			hsa-miR-4728-5p	9
RBM43	AluY	16			hsa-miR-4745-3p	9
CFLAR	AluY	16			hsa-miR-4761-5p	9
ZSWIM1	AluY	16			hsa-miR-5006-5p	9
LOC90834	AluY	16			hsa-miR-5008-5p	9
BCL2L15	AluY	16			hsa-miR-504-5p	9
SERPINB9	AluY	16			hsa-miR-6125	9
KIAA1456	AluY	16			hsa-miR-637	9
GPR83	AluY	16			hsa-miR-6501-5p	9
ZNF543	AluYa5	16			hsa-miR-6724-5p	9
CCBE1	AluYc	16			hsa-miR-6764-5p	9
GNB5	AluYc3	16			hsa-miR-6784-3p	9
SFXN1	AluYc3	16			hsa-miR-6837-5p	9
SULT2A1	AluYg6	16			hsa-miR-7158-5p	9
C1orf130	AluJb	15			hsa-miR-7641	9
FAM106A	AluJb	15			hsa-miR-7855-5p	9
HRH4	AluJb	15			hsa-miR-887-5p	9
FBXO17	AluJb	15			hsa-miR-92a-2-5p	9
ARGFX	AluJb	15			hsa-miR-1178-3p	8
MUC20	AluJb	15			hsa-miR-1273c	8
AIM1	AluJb	15			hsa-miR-1285-5p	8
SLC47A1	AluJo	15			hsa-miR-1306-3p	8
XKR5	AluJo	15			hsa-miR-138-5p	8
DCLRE1C	AluJo	15			hsa-miR-143-3p	8
RBBP9	AluJr4	15			hsa-miR-146b-3p	8
C15orf28	AluSc5	15			hsa-miR-148a-3p	8
FLJ37543	AluSc8	15			hsa-miR-149-3p	8
LRRC57	AluSg	15			hsa-miR-152-3p	8
FZD2	AluSg	15			hsa-miR-1538	8
APOBEC3F	AluSg	15			hsa-miR-186-3p	8
RFT1	AluSg	15			hsa-miR-1972	8
ORAI2	AluSg	15			hsa-miR-19b-1-5p	8
TMEM41A	AluSg7	15			hsa-miR-296-3p	8
C12orf5	AluSg	15			hsa-miR-323a-5p	8
RNF213	AluSp	15			hsa-miR-3692-5p	8
CEACAM22P	AluSp	15			hsa-miR-4465	8
PAPLN	AluSq2	15			hsa-miR-4469	8
ZNF737	AluSq2	15			hsa-miR-450b-3p	8
GREB1	AluSq2	15			hsa-miR-4525	8
PHF20	AluSq2	15			hsa-miR-4667-3p	8
BCL2L15	AluSq2	15			hsa-miR-4780	8
CYCS	AluSq2	15			hsa-miR-552-3p	8
DFFB	AluSq	15			hsa-miR-573	8
DIS3	AluSx1	15			hsa-miR-6078	8
SPTLC2	AluSx1	15			hsa-miR-6132	8
TPTE2P2	AluSx	15			hsa-miR-6744-5p	8
DNM1P46	AluSx1	15			hsa-miR-6751-3p	8
C1orf210	AluSx1	15			hsa-miR-6757-5p	8
SLC5A5	AluSx1	15			hsa-miR-6785-5p	8
NUMBL	AluSx1	15			hsa-miR-6792-3p	8
RRP7A	AluSx1	15			hsa-miR-6795-5p	8
TRPM7	AluSx	15			hsa-miR-6796-3p	8
SH3BP2	AluSx1	15			hsa-miR-6801-3p	8
CCR6	AluSx1	15			hsa-miR-6810-3p	8
PSMB2	AluSx	15			hsa-miR-6819-5p	8
MYADM	AluSx	15			hsa-miR-6823-3p	8
CCBP2	AluSx	15			hsa-miR-6865-3p	8
LILRA6	AluSx3	15			hsa-miR-6865-5p	8
LRRC58	AluSx	15			hsa-miR-6874-5p	8
CENPH	AluSx3	15			hsa-miR-6877-3p	8
MOG	AluSx3	15			hsa-miR-6883-5p	8
ACOT13	AluSx	15			hsa-miR-6887-5p	8
LLPH	AluSx3	15			hsa-miR-7111-3p	8
NOM1	AluSx	15			hsa-miR-874-3p	8
ITIH5	AluSx	15			hsa-miR-1180-5p	7
THNSL1	AluSx	15			hsa-miR-1238-5p	7
PIK3CD	AluSx	15			hsa-miR-188-5p	7
TSPAN31	AluSx	15			hsa-miR-1915-3p	7
ATXN3	AluSz	15			hsa-miR-194-3p	7
CENPN	AluSz	15			hsa-miR-23b-5p	7
CLN8	AluSz	15			hsa-miR-3151-5p	7
PDE6A	AluSz6	15			hsa-miR-3157-5p	7
FCGR2A	AluSz6	15			hsa-miR-3162-5p	7
LOC284232	AluY	15			hsa-miR-3165	7
TERF2	AluY	15			hsa-miR-3186-5p	7
LRRC37A4	AluY	15			hsa-miR-3190-3p	7
KIAA0754	AluY	15			hsa-miR-324-3p	7
ZNF780B	AluY	15			hsa-miR-3605-5p	7
FASTKD2	AluY	15			hsa-miR-3614-5p	7
KIAA1486	AluY	15			hsa-miR-378h	7
MAVS	AluY	15			hsa-miR-3943	7
RAB36	AluY	15			hsa-miR-3944-5p	7
UGDH	AluY	15			hsa-miR-4254	7
GNE	AluY	15			hsa-miR-4322	7
SYNPO2L	AluY	15			hsa-miR-4433b-3p	7
LOH12CR2	AluY	15			hsa-miR-4452	7
DSG3	AluYb8	15			hsa-miR-4492	7
DUXA	FLAM_C	15			hsa-miR-449b-3p	7
PDP2	AluJb	14			hsa-miR-4533	7
C17orf101	AluJb	14			hsa-miR-4653-3p	7
PAPL	AluJb	14			hsa-miR-4682	7
ZNF701	AluJb	14			hsa-miR-4740-3p	7
APOBEC3C	AluJb	14			hsa-miR-4758-5p	7
NIPAL1	AluJb	14			hsa-miR-518c-5p	7
DHFR	AluJb	14			hsa-miR-548s	7
ADAL	AluJo	14			hsa-miR-550a-3p	7
TNFRSF11A	AluJo	14			hsa-miR-574-5p	7
PVR	AluJo	14			hsa-miR-602	7
PARD6B	AluJo	14			hsa-miR-6501-3p	7
KIAA1671	AluJr	14			hsa-miR-662	7
LOC646851	AluJr	14			hsa-miR-663b	7
CDKAL1	AluJr	14			hsa-miR-6728-5p	7
GTF2H5	AluJr	14			hsa-miR-6732-3p	7
SPATA5	AluJr4	14			hsa-miR-6746-3p	7
MYO5C	AluSc	14			hsa-miR-6752-5p	7
FKBP9L	AluSc	14			hsa-miR-6760-5p	7
LIN54	AluSc8	14			hsa-miR-6773-5p	7
C8orf80	AluSc8	14			hsa-miR-6782-5p	7
ZNF696	AluSc8	14			hsa-miR-6800-5p	7
DNAL1	AluSg	14			hsa-miR-6812-5p	7
RNF222	AluSg	14			hsa-miR-6814-5p	7
TRIM65	AluSg	14			hsa-miR-6817-3p	7
SLC12A8	AluSg	14			hsa-miR-6842-5p	7
HOOK3	AluSg	14			hsa-miR-6873-3p	7
LRRC19	AluSg	14			hsa-miR-6880-3p	7
TRIM14	AluSg4	14			hsa-miR-708-5p	7
POU2F3	AluSg	14			hsa-miR-7108-3p	7
LOC284232	AluSp	14			hsa-miR-7150	7
TFDP2	AluSp	14			hsa-miR-7854-3p	7
ANGEL2	AluSp	14			hsa-miR-8077	7
CHEK1	AluSq2	14			hsa-miR-876-3p	7
TXNDC15	AluSq	14			hsa-miR-1202	6
SLAMF7	AluSq	14			hsa-miR-1204	6
GNPTAB	AluSx	14			hsa-miR-1229-5p	6
ECE1	AluSx1	14			hsa-miR-1237-3p	6
C14orf184	AluSx1	14			hsa-miR-1266-5p	6
STAC2	AluSx1	14			hsa-miR-1293	6
CDC6	AluSx1	14			hsa-miR-1301-3p	6
C17orf60	AluSx1	14			hsa-miR-1825	6
DSG2	AluSx1	14			hsa-miR-193a-3p	6
PGPEP1	AluSx1	14			hsa-miR-204-3p	6
C5AR1	AluSx1	14			hsa-miR-2467-5p	6
C7	AluSx1	14			hsa-miR-2681-5p	6
RFWD3	AluSx	14			hsa-miR-26a-5p	6
PDDC1	AluSx1	14			hsa-miR-2861	6
C1orf212	AluSx	14			hsa-miR-301b	6
SPATS2L	AluSx	14			hsa-miR-3169	6
C20orf29	AluSx	14			hsa-miR-3170	6
C22orf13	AluSx	14			hsa-miR-3193	6
NF2	AluSx	14			hsa-miR-338-3p	6
GJC1	AluSx3	14			hsa-miR-346	6
GRB2	AluSx3	14			hsa-miR-3620-3p	6
EVI5	AluSx3	14			hsa-miR-3650	6
CC2D2A	AluSx	14			hsa-miR-4435	6
EXOSC2	AluSx3	14			hsa-miR-455-5p	6
KLLN	AluSx3	14			hsa-miR-4632-3p	6
FLJ41200	AluSx	14			hsa-miR-4654	6
PCSK5	AluSx	14			hsa-miR-4665-5p	6
EMX2OS	AluSx	14			hsa-miR-4707-5p	6
TIMELESS	AluSx	14			hsa-miR-4710	6
RHD	AluSz	14			hsa-miR-4733-5p	6
OPA3	AluSz	14			hsa-miR-4742-5p	6
GREB1	AluSz	14			hsa-miR-4746-3p	6
BMP7	AluSz	14			hsa-miR-4756-5p	6
PHF17	AluSz	14			hsa-miR-483-3p	6
MPV17L	AluSz6	14			hsa-miR-483-5p	6
MYO1F	AluSz6	14			hsa-miR-500a-3p	6
SAMD5	AluSz6	14			hsa-miR-525-5p	6
EIF1AD	AluSz6	14			hsa-miR-597-5p	6
HOMEZ	AluY	14			hsa-miR-6515-5p	6
CYB561	AluY	14			hsa-miR-6516-5p	6
KCNH6	AluY	14			hsa-miR-652-3p	6
C19orf35	AluY	14			hsa-miR-6726-5p	6
S1PR2	AluY	14			hsa-miR-6735-3p	6
SELRC1	AluY	14			hsa-miR-6737-5p	6
ZBP1	AluY	14			hsa-miR-6758-5p	6
TBCCD1	AluY	14			hsa-miR-6768-5p	6
QRFPR	AluY	14			hsa-miR-6788-3p	6
TIPRL	AluY	14			hsa-miR-6802-5p	6
C14orf82	AluYa5	14			hsa-miR-6848-5p	6
COMMD9	AluYc	14			hsa-miR-6858-5p	6
SYNJ2BP	AluJb	13			hsa-miR-6870-5p	6
CCL16	AluJb	13			hsa-miR-6871-3p	6
ZNF544	AluJb	13			hsa-miR-6879-3p	6
CASP10	AluJb	13			hsa-miR-6895-3p	6
PXMP4	AluJb	13			hsa-miR-7110-5p	6
GSR	AluJb	13			hsa-miR-7113-5p	6
LOC100289341	AluJb	13			hsa-miR-744-5p	6
SAMD8	AluJb	13			hsa-miR-767-3p	6
SLC11A2	AluJb	13			hsa-miR-7843-5p	6
SLC11A2	AluJb	13			hsa-miR-920	6
LOC645212	AluJo	13			hsa-miR-933	6
GTPBP3	AluJo	13			hsa-miR-939-5p	6
BLOC1S3	AluJo	13			hsa-miR-1236-5p	5
ZNF425	AluJo	13			hsa-miR-1237-5p	5
AKR7L	AluJr	13			hsa-miR-125a-5p	5
TNFSF9	AluJr	13			hsa-miR-1269a	5
G6PC2	AluJr	13			hsa-miR-1269b	5
VHL	AluJr	13			hsa-miR-1275	5
C3orf21	AluJr	13			hsa-miR-132-5p	5
ALDH7A1	AluJr	13			hsa-miR-1343-5p	5
PDLIM2	AluJr	13			hsa-miR-141-3p	5
LOC220906	AluJr	13			hsa-miR-1912	5
H6PD	AluJr	13			hsa-miR-191-3p	5
O3FAR1	AluJr	13			hsa-miR-1914-5p	5
PNPO	AluSc	13			hsa-miR-1915-5p	5
UBXN2A	AluSc	13			hsa-miR-193b-3p	5
PCM1	AluSc	13			hsa-miR-203b-3p	5
MTRNR2L4	AluSc5	13			hsa-miR-214-3p	5
RABL5	AluSc5	13			hsa-miR-215-3p	5
AARS2	AluSc8	13			hsa-miR-217	5
MTPAP	AluSc8	13			hsa-miR-2277-3p	5
CPM	AluSc8	13			hsa-miR-3064-5p	5
LOC100190940	AluSg	13			hsa-miR-3065-3p	5
LOC100128288	AluSg	13			hsa-miR-3130-5p	5
GNAL	AluSg	13			hsa-miR-3180-5p	5
IRAK2	AluSg	13			hsa-miR-3189-3p	5
PCBD2	AluSg	13			hsa-miR-331-3p	5
DBT	AluSg4	13			hsa-miR-342-3p	5
ZNF829	AluSg7	13			hsa-miR-3616-3p	5
IFNAR1	AluSg7	13			hsa-miR-3619-5p	5
CYP51A1	AluSg7	13			hsa-miR-363-3p	5
ZNF492	AluSp	13			hsa-miR-3667-3p	5
OPA3	AluSp	13			hsa-miR-3677-3p	5
AKNA	AluSp	13			hsa-miR-370-5p	5
PLEKHA5	AluSp	13			hsa-miR-378c	5
DNM1L	AluSp	13			hsa-miR-3907	5
FLT1	AluSq	13			hsa-miR-3944-3p	5
C15orf40	AluSq2	13			hsa-miR-4292	5
NLRC3	AluSq2	13			hsa-miR-4309	5
SLC12A3	AluSq2	13			hsa-miR-4314	5
GJC1	AluSq2	13			hsa-miR-431-5p	5
KIAA1614	AluSq2	13			hsa-miR-4316	5
TRAF5	AluSq2	13			hsa-miR-4441	5
C1orf55	AluSq2	13			hsa-miR-4458	5
MEIR5	AluSq2	13			hsa-miR-4462	5
KREMEN1	AluSq	13			hsa-miR-4472	5
ZNF783	AluSq	13			hsa-miR-4632-5p	5
SCAI	AluSq	13			hsa-miR-4633-5p	5
PLA2G2D	AluSx1	13			hsa-miR-4649-5p	5
GP2	AluSx1	13			hsa-miR-4680-5p	5
DHODH	AluSx1	13			hsa-miR-4686	5
VPS53	AluSx1	13			hsa-miR-4689	5
CLDN19	AluSx1	13			hsa-miR-4690-3p	5
ZSWIM1	AluSx1	13			hsa-miR-4690-5p	5
CHP	AluSx	13			hsa-miR-4697-5p	5
FLJ33360	AluSx1	13			hsa-miR-4716-5p	5
ATP5J2-PTCD1	AluSx1	13			hsa-miR-4717-5p	5
FXN	AluSx1	13			hsa-miR-4723-5p	5
TAT	AluSx	13			hsa-miR-4733-3p	5
SFXN2	AluSx1	13			hsa-miR-4738-3p	5
DNAJC24	AluSx1	13			hsa-miR-4769-3p	5
CPM	AluSx1	13			hsa-miR-4769-5p	5
MOBKL2A	AluSx	13			hsa-miR-4786-3p	5
ZNF555	AluSx	13			hsa-miR-5010-5p	5
ZFR2	AluSx	13			hsa-miR-501-3p	5
ZNF333	AluSx	13			hsa-miR-5196-3p	5
ZNF850	AluSx	13			hsa-miR-542-3p	5
ZNF234	AluSx	13			hsa-miR-5571-3p	5
ZNF264	AluSx	13			hsa-miR-558	5
PRRT3	AluSx3	13			hsa-miR-5698	5
UMPS	AluSx3	13			hsa-miR-572	5
CC2D2A	AluSx	13			hsa-miR-6071	5
NLN	AluSx	13			hsa-miR-6081	5
UQCRQ	AluSx	13			hsa-miR-6127	5
ARCN1	AluSx3	13			hsa-miR-615-3p	5
PM20D2	AluSx	13			hsa-miR-622	5
KIAA0355	AluSx4	13			hsa-miR-6719-3p	5
CORO2A	AluSx	13			hsa-miR-6729-5p	5
DEGS1	AluSx	13			hsa-miR-6731-5p	5
ZDHHC20	AluSz	13			hsa-miR-6751-5p	5
TPTE2P2	AluSz	13			hsa-miR-6776-3p	5
CHST6	AluSz	13			hsa-miR-6777-3p	5
KIF1C	AluSz	13			hsa-miR-6802-3p	5
CD68	AluSz	13			hsa-miR-6803-5p	5
ZNF626	AluSz	13			hsa-miR-6809-3p	5
OPA3	AluSz	13			hsa-miR-6817-5p	5
CACNG8	AluSz	13			hsa-miR-6819-3p	5
C2orf83	AluSz	13			hsa-miR-6821-5p	5
KIAA1712	AluSz	13			hsa-miR-6845-3p	5
ZFP42	AluSz	13			hsa-miR-6846-5p	5
CMBL	AluSz	13			hsa-miR-6853-5p	5
SLAMF6	AluSz	13			hsa-miR-6856-5p	5
TAF8	AluSz	13			hsa-miR-6859-3p	5
RABL5	AluSz6	13			hsa-miR-711	5
SCN3B	AluSz	13			hsa-miR-7110-3p	5
FAHD1	AluY	13			hsa-miR-7111-5p	5
TTC39C	AluY	13			hsa-miR-7114-3p	5
LOC147670	AluY	13			hsa-miR-7154-3p	5
QTRTD1	AluY	13			hsa-miR-718	5
TPM3	AluY	13			hsa-miR-769-5p	5
ABCA13	AluY	13			hsa-miR-8070	5
TMEM130	AluY	13			hsa-miR-8078	5
PIGR	AluY	13			hsa-miR-92a-1-5p	5
AKIP1	AluY	13			hsa-miR-1205	4
FBXO44	AluY	13			hsa-miR-1226-3p	4
LDLR	AluYb8	13			hsa-miR-1233-3p	4
TMEM119	FLAM_C	13			hsa-miR-1234-3p	4
LOC284232	FLAM_C	13			hsa-miR-1321	4
CHRNB1	FLAM_C	13			hsa-miR-151a-5p	4
TMEM120B	AluJb	12			hsa-miR-1539	4
SPTLC2	AluJb	12			hsa-miR-15a-3p	4
COQ7	AluJb	12			hsa-miR-1910-5p	4
C17orf62	AluJb	12			hsa-miR-1914-3p	4
CYP27C1	AluJb	12			hsa-miR-197-5p	4
OLA1	AluJb	12			hsa-miR-210-3p	4
TFPI	AluJb	12			hsa-miR-2278	4
TM4SF20	AluJb	12			hsa-miR-29b-1-5p	4
ARGFX	AluJb	12			hsa-miR-3128	4
TRIM59	AluJb	12			hsa-miR-3129-5p	4
LOC493754	AluJb	12			hsa-miR-3147	4
ZC3HAV1L	AluJb	12			hsa-miR-3184-3p	4
ATP6V0D2	AluJb	12			hsa-miR-3188	4
ITPRIPL2	AluJo	12			hsa-miR-3620-5p	4
MRPL4	AluJo	12			hsa-miR-3655	4
UBA52	AluJo	12			hsa-miR-3664-5p	4
EXOC3L2	AluJo	12			hsa-miR-3679-3p	4
UBOX5	AluJo	12			hsa-miR-3680-5p	4
GK5	AluJo	12			hsa-miR-3687	4
ARSB	AluJo	12			hsa-miR-3714	4
ORAI2	AluJo	12			hsa-miR-378j	4
KIAA1456	AluJo	12			hsa-miR-3927-3p	4
POLR1E	AluJo	12			hsa-miR-3972	4
MTHFR	AluJo	12			hsa-miR-422a	4
KIF1C	AluJr	12			hsa-miR-4266	4
C2orf18	AluJr	12			hsa-miR-4290	4
SLC4A5	AluJr	12			hsa-miR-4296	4
PACRGL	AluJr	12			hsa-miR-4299	4
PDE6A	AluJr	12			hsa-miR-4313	4
ASL	AluJr	12			hsa-miR-4419a	4
PGM2L1	AluJr4	12			hsa-miR-4442	4
ZNF670	AluJr	12			hsa-miR-4446-3p	4
C1orf151	AluSc	12			hsa-miR-4447	4
ZNF490	AluSc	12			hsa-miR-4456	4
RTCD1	AluSc	12			hsa-miR-4487	4
LOC728613	AluSc	12			hsa-miR-4488	4
C6orf132	AluSc	12			hsa-miR-4508	4
KIAA1377	AluSc	12			hsa-miR-4510	4
MAPK1IP1L	AluSg	12			hsa-miR-4530	4
FBXL20	AluSg	12			hsa-miR-4532	4
ZNF681	AluSg	12			hsa-miR-454-3p	4
FUT2	AluSg	12			hsa-miR-4640-5p	4
ZNF655	AluSg	12			hsa-miR-4658	4
NCRNA00092	AluSg	12			hsa-miR-4664-5p	4
FEZ1	AluSg	12			hsa-miR-4708-5p	4
CD209	AluSp	12			hsa-miR-4726-5p	4
STIL	AluSp	12			hsa-miR-4742-3p	4
ZNF578	AluSp	12			hsa-miR-4753-5p	4
PARP14	AluSp	12			hsa-miR-4770	4
CCDC125	AluSp	12			hsa-miR-4781-5p	4
BBIP1	AluSp	12			hsa-miR-4783-3p	4
FLVCR1	AluSq10	12			hsa-miR-4784	4
CHRNA5	AluSq2	12			hsa-miR-5091	4
CCL22	AluSq2	12			hsa-miR-516b-5p	4
CTNS	AluSq2	12			hsa-miR-518b	4
AIPL1	AluSq2	12			hsa-miR-5190	4
BMP8B	AluSq2	12			hsa-miR-520b	4
ZNF528	AluSq2	12			hsa-miR-520c-3p	4
PRND	AluSq2	12			hsa-miR-526b-3p	4
THUMPD3	AluSq2	12			hsa-miR-548v	4
RAB7L1	AluSq2	12			hsa-miR-5580-5p	4
PAPOLG	AluSq	12			hsa-miR-5585-3p	4
DENND5B	AluSq2	12			hsa-miR-5591-5p	4
TPM3	AluSq	12			hsa-miR-588	4
C15orf63	AluSq4	12			hsa-miR-604	4
LOC284232	AluSx	12			hsa-miR-6084	4
ATXN3	AluSx1	12			hsa-miR-6133	4
ATF7IP2	AluSx1	12			hsa-miR-614	4
TSR1	AluSx1	12			hsa-miR-6165	4
SLC35E2	AluSx1	12			hsa-miR-619-3p	4
NUDT19	AluSx1	12			hsa-miR-639	4
ZNF841	AluSx1	12			hsa-miR-646	4
PCDHB11	AluSx1	12			hsa-miR-6509-3p	4
ISPD	AluSx1	12			hsa-miR-6513-3p	4
MPV17L	AluSx	12			hsa-miR-653-3p	4
NMT2	AluSx1	12			hsa-miR-664a-5p	4
ORAOV1	AluSx1	12			hsa-miR-6726-3p	4
PLEKHA5	AluSx1	12			hsa-miR-6734-3p	4
C18orf19	AluSx	12			hsa-miR-6735-5p	4
RHBDL2	AluSx	12			hsa-miR-6740-5p	4
ATCAY	AluSx	12			hsa-miR-6742-5p	4
ZYG11A	AluSx	12			hsa-miR-6749-5p	4
IL11	AluSx	12			hsa-miR-6750-3p	4
RRM2	AluSx	12			hsa-miR-6753-5p	4
PPPDE2	AluSx	12			hsa-miR-6762-5p	4
ARSA	AluSx	12			hsa-miR-6769a-3p	4
VHL	AluSx	12			hsa-miR-6772-5p	4
CXCL16	AluSx3	12			hsa-miR-6775-3p	4
ZNF594	AluSx3	12			hsa-miR-6777-5p	4
PRR23A	AluSx	12			hsa-miR-6786-5p	4
YEATS2	AluSx	12			hsa-miR-6790-5p	4
FBXO45	AluSx	12			hsa-miR-6800-3p	4
CYP2W1	AluSx3	12			hsa-miR-6801-5p	4
C9orf91	AluSx3	12			hsa-miR-6847-5p	4
LAMTOR3	AluSx	12			hsa-miR-6849-5p	4
NUP43	AluSx	12			hsa-miR-6854-3p	4
ZNF716	AluSx	12			hsa-miR-6861-3p	4
FLVCR1	AluSx	12			hsa-miR-6866-5p	4
ENAH	AluSx	12			hsa-miR-6867-3p	4
METTL20	AluSx	12			hsa-miR-6868-3p	4
RBM19	AluSz	12			hsa-miR-6872-3p	4
LOC646982	AluSz	12			hsa-miR-6889-3p	4
ZNF14	AluSz	12			hsa-miR-6890-3p	4
TPRG1L	AluSz	12			hsa-miR-7106-3p	4
MBOAT2	AluSz	12			hsa-miR-758-3p	4
GBP6	AluSz	12			hsa-miR-7705	4
C4orf3	AluSz	12			hsa-miR-770-5p	4
ZC3H12D	AluSz	12			hsa-miR-7977	4
WDR31	AluSz	12			hsa-miR-891b	4
SLC35E2	AluSz6	12			hsa-miR-892a	4
PHAX	AluSz6	12			hsa-miR-1225-5p	3
CRCP	AluSz6	12			hsa-miR-1226-5p	3
LOC440028	AluSz	12			hsa-miR-1245b-3p	3
CRTAM	AluSz	12			hsa-miR-125b-2-3p	3
CPM	AluSz	12			hsa-miR-1262	3
SLC12A6	AluY	12			hsa-miR-1288-5p	3
CDT1	AluY	12			hsa-miR-1295b-5p	3
FAM18B2	AluY	12			hsa-miR-129-5p	3
FBXL20	AluY	12			hsa-miR-130a-3p	3
LOC400655	AluY	12			hsa-miR-130b-3p	3
ZNF490	AluY	12			hsa-miR-141-5p	3
SNAP29	AluY	12			hsa-miR-146a-5p	3
RFPL1S	AluY	12			hsa-miR-146b-5p	3
CNBP	AluY	12			hsa-miR-148b-3p	3
PIGM	AluY	12			hsa-miR-1587	3
ASB6	AluY	12			hsa-miR-188-3p	3
C1orf55	AluY	12			hsa-miR-192-5p	3
MRPS16	AluY	12			hsa-miR-210-5p	3
MCAM	AluY	12			hsa-miR-2114-3p	3
C12orf5	AluY	12			hsa-miR-23a-5p	3
LOC401233	AluYc	12			hsa-miR-27a-5p	3
INMT	AluYg6	12			hsa-miR-28-5p	3
KIF1C	FLAM_A	12			hsa-miR-296-5p	3
C3orf62	AluJb	11			hsa-miR-29b-2-5p	3
COX19	AluJb	11			hsa-miR-3132	3
NEIL2	AluJb	11			hsa-miR-3150a-5p	3
LOC282997	AluJb	11			hsa-miR-3150b-3p	3
IPP	AluJo	11			hsa-miR-3150b-5p	3
CACNG8	AluJo	11			hsa-miR-3152-3p	3
EXOG	AluJo	11			hsa-miR-3158-3p	3
HIP1	AluJo	11			hsa-miR-31-5p	3
RBM4	AluJo	11			hsa-miR-3173-5p	3
CBX5	AluJo	11			hsa-miR-3180	3
RASAL1	AluJr	11			hsa-miR-3180-3p	3
HTR2A	AluJr	11			hsa-miR-3181	3
RSL1D1	AluJr	11			hsa-miR-3195	3
ATMIN	AluJr	11			hsa-miR-3196	3
F2RL3	AluJr	11			hsa-miR-3197	3
C19orf12	AluJr	11			hsa-miR-329-3p	3
MLPH	AluJr	11			hsa-miR-330-3p	3
GSTM3	AluJr	11			hsa-miR-33b-3p	3
PNPLA5	AluJr	11			hsa-miR-345-3p	3
CISD2	AluJr	11			hsa-miR-3609	3
EFHC1	AluJr	11			hsa-miR-3663-3p	3
AMACR	AluJr4	11			hsa-miR-3677-5p	3
USP49	AluJr4	11			hsa-miR-3681-5p	3
PSMB2	AluSc	11			hsa-miR-378a-3p	3
MPL	AluSc	11			hsa-miR-378d	3
UGGT1	AluSc	11			hsa-miR-378e	3
TMEM156	AluSc	11			hsa-miR-378f	3
GHR	AluSc	11			hsa-miR-3921	3
POLH	AluSc	11			hsa-miR-3960	3
AGMO	AluSc	11			hsa-miR-412-3p	3
FUT6	AluSc5	11			hsa-miR-423-3p	3
LILRB1	AluSc5	11			hsa-miR-4279	3
LOC220906	AluSc	11			hsa-miR-4294	3
FAM18B2	AluSc8	11			hsa-miR-4298	3
TNFAIP8L1	AluSc8	11			hsa-miR-4304	3
SLC16A4	AluSc8	11			hsa-miR-4420	3
LOC100129269	AluSc8	11			hsa-miR-4436b-5p	3
ZNF850	AluSg	11			hsa-miR-4454	3
RASGRP4	AluSg	11			hsa-miR-4470	3
RTCD1	AluSg	11			hsa-miR-4484	3
CECR1	AluSg	11			hsa-miR-4489	3
TTC39C	AluSg4	11			hsa-miR-4497	3
FLJ25363	AluSg4	11			hsa-miR-4523	3
NOL9	AluSg	11			hsa-miR-4536-5p	3
NOL9	AluSg	11			hsa-miR-4633-3p	3
OR7E5P	AluSg4	11			hsa-miR-4652-5p	3
ACBD4	AluSg7	11			hsa-miR-4661-3p	3
ZNF417	AluSg7	11			hsa-miR-4671-3p	3
GNB4	AluSg7	11			hsa-miR-4676-5p	3
OGFOD1	AluSp	11			hsa-miR-4687-5p	3
POLR2E	AluSp	11			hsa-miR-4688	3
ZNF681	AluSp	11			hsa-miR-4700-3p	3
PNPLA3	AluSp	11			hsa-miR-4708-3p	3
LYRM7	AluSp	11			hsa-miR-4727-5p	3
MLANA	AluSp	11			hsa-miR-4730	3
NT5DC3	AluSq2	11			hsa-miR-4732-3p	3
ZNF440	AluSq2	11			hsa-miR-4740-5p	3
ZNF253	AluSq2	11			hsa-miR-4756-3p	3
LIAS	AluSq2	11			hsa-miR-4764-3p	3
LARS	AluSq2	11			hsa-miR-4764-5p	3
NUP43	AluSq2	11			hsa-miR-4777-3p	3
CRX	AluSq	11			hsa-miR-4800-3p	3
SLC31A1	AluSq2	11			hsa-miR-486-3p	3
LOC731275	AluSq2	11			hsa-miR-5000-3p	3
CYP20A1	AluSq	11			hsa-miR-5004-3p	3
GGA1	AluSq	11			hsa-miR-5004-5p	3
KLHL6	AluSq	11			hsa-miR-500a-5p	3
ZNF107	AluSq	11			hsa-miR-502-5p	3
TRIM5	AluSq	11			hsa-miR-5092	3
MS4A7	AluSq	11			hsa-miR-5187-5p	3
VPS33A	AluSx	11			hsa-miR-5189-3p	3
ACACB	AluSx1	11			hsa-miR-518c-3p	3
LOC400084	AluSx1	11			hsa-miR-5196-5p	3
LOC284232	AluSx1	11			hsa-miR-520a-5p	3
GDPD1	AluSx1	11			hsa-miR-520g-5p	3
RAB3D	AluSx1	11			hsa-miR-520h	3
DAND5	AluSx1	11			hsa-miR-526b-5p	3
CC2D1B	AluSx1	11			hsa-miR-550b-2-5p	3
SYDE2	AluSx1	11			hsa-miR-550b-3p	3
PRIC285	AluSx1	11			hsa-miR-5685	3
METTL6	AluSx1	11			hsa-miR-593-3p	3
SLC36A2	AluSx1	11			hsa-miR-6069	3
PLEKHG1	AluSx1	11			hsa-miR-6076	3
CHMP4C	AluSx1	11			hsa-miR-634	3
MCART1	AluSx1	11			hsa-miR-6503-3p	3
RBBP5	AluSx1	11			hsa-miR-664b-3p	3
SLC7A5P2	AluSx	11			hsa-miR-668-5p	3
DHTKD1	AluSx1	11			hsa-miR-6730-3p	3
PHKG2	AluSx	11			hsa-miR-6748-3p	3
NMNAT1	AluSx1	11			hsa-miR-6752-3p	3
EMX2OS	AluSx1	11			hsa-miR-6762-3p	3
TNFRSF1B	AluSx1	11			hsa-miR-6772-3p	3
TM7SF3	AluSx1	11			hsa-miR-6773-3p	3
IRAK4	AluSx1	11			hsa-miR-6783-5p	3
RBMS2	AluSx1	11			hsa-miR-6784-5p	3
MDM2	AluSx1	11			hsa-miR-6797-5p	3
ZNF490	AluSx	11			hsa-miR-6798-5p	3
TRIM16L	AluSx3	11			hsa-miR-6799-3p	3
ZNF69	AluSx3	11			hsa-miR-6804-5p	3
MAST3	AluSx3	11			hsa-miR-6810-5p	3
HAVCR2	AluSx3	11			hsa-miR-6816-5p	3
FKBP5	AluSx3	11			hsa-miR-6820-5p	3
N4BP2	AluSx	11			hsa-miR-6826-3p	3
DSTYK	AluSx3	11			hsa-miR-6840-5p	3
SPATA5	AluSx	11			hsa-miR-6857-3p	3
TCF7	AluSx	11			hsa-miR-6863	3
MS4A2	AluSx3	11			hsa-miR-6877-5p	3
CDCA7L	AluSx	11			hsa-miR-6882-3p	3
STAR	AluSx	11			hsa-miR-6886-5p	3
PPAPDC1B	AluSx	11			hsa-miR-6888-5p	3
ADIPOQ	AluSx4	11			hsa-miR-6892-3p	3
H6PD	AluSx	11			hsa-miR-7108-5p	3
NCRNA00262	AluSz	11			hsa-miR-7109-3p	3
FAM18A	AluSz	11			hsa-miR-7112-3p	3
TMC5	AluSz	11			hsa-miR-7152-3p	3
LEPREL4	AluSz	11			hsa-miR-7153-5p	3
PVR	AluSz	11			hsa-miR-7155-3p	3
LOC284379	AluSz	11			hsa-miR-744-3p	3
CACNG8	AluSz	11			hsa-miR-760	3
ZNF264	AluSz	11			hsa-miR-765	3
PPPDE2	AluSz	11			hsa-miR-7843-3p	3
C3orf62	AluSz	11			hsa-miR-7844-5p	3
RABL3	AluSz	11			hsa-miR-7978	3
C3orf72	AluSz	11			hsa-miR-8055	3
ARHGEF26	AluSz	11			hsa-miR-8057	3
GPX8	AluSz	11			hsa-miR-8072	3
EEF1E1-MUTED	AluSz	11			hsa-miR-8085	3
MESTIT1	AluSz	11			hsa-miR-8086	3
TM2D2	AluSz	11			hsa-miR-922	3
CHRAC1	AluSz	11			hsa-miR-92b-5p	3
GPR132	AluSz6	11			hsa-miR-103a-3p	2
ZNHIT6	AluSz6	11			hsa-miR-106b-3p	2
TMEM19	AluSz6	11			hsa-miR-107	2
KLRD1	AluSz	11			hsa-miR-10a-5p	2
ACTR10	AluY	11			hsa-miR-10b-5p	2
AP3S2	AluY	11			hsa-miR-1181	2
TBC1D24	AluY	11			hsa-miR-1199-3p	2
FAM18B2	AluY	11			hsa-miR-1207-3p	2
C19orf12	AluY	11			hsa-miR-124-3p	2
ZNF529	AluY	11			hsa-miR-1244	2
CRX	AluY	11			hsa-miR-1247-5p	2
CCDC142	AluY	11			hsa-miR-1256	2
APOL2	AluY	11			hsa-miR-1273g-5p	2
TRIP13	AluY	11			hsa-miR-1273h-3p	2
ST8SIA4	AluY	11			hsa-miR-1286	2
YIPF5	AluY	11			hsa-miR-1294	2
GTF2H5	AluY	11			hsa-miR-1296-3p	2
C8orf31	AluY	11			hsa-miR-1299	2
TRIM68	AluY	11			hsa-miR-147a	2
ZNF682	AluYc3	11			hsa-miR-151b	2
MTPAP	AluYc3	11			hsa-miR-181d-3p	2
POLH	AluYc	11			hsa-miR-182-5p	2
C1orf55	FLAM_C	11			hsa-miR-185-3p	2
KLRG1	FRAM	11			hsa-miR-186-5p	2
CENPN	AluJb	10			hsa-miR-1909-5p	2
ZNF526	AluJb	10			hsa-miR-198	2
L1TD1	AluJb	10			hsa-miR-211-3p	2
KCNK3	AluJb	10			hsa-miR-2116-3p	2
WDR33	AluJb	10			hsa-miR-21-3p	2
POFUT1	AluJb	10			hsa-miR-221-5p	2
CLDN18	AluJb	10			hsa-miR-2682-5p	2
LOC100506548	AluJb	10			hsa-miR-29a-3p	2
NHLRC1	AluJb	10			hsa-miR-29b-3p	2
MCART1	AluJb	10			hsa-miR-29c-3p	2
PCSK5	AluJb	10			hsa-miR-3120-3p	2
ZNF37BP	AluJb	10			hsa-miR-3120-5p	2
FADS1	AluJb	10			hsa-miR-3126-5p	2
YAF2	AluJb	10			hsa-miR-3141	2
GALNT6	AluJb	10			hsa-miR-3152-5p	2
KBTBD6	AluJo	10			hsa-miR-3156-3p	2
SLC35E2	AluJo	10			hsa-miR-3166	2
RBBP4	AluJo	10			hsa-miR-3173-3p	2
LLGL2	AluJo	10			hsa-miR-3183	2
ZNF814	AluJo	10			hsa-miR-3199	2
PLEKHH2	AluJo	10			hsa-miR-323b-5p	2
CYP20A1	AluJo	10			hsa-miR-345-5p	2
TBX1	AluJo	10			hsa-miR-3615	2
PM20D2	AluJo	10			hsa-miR-3621	2
NHEG1	AluJo	10			hsa-miR-3648	2
CYCS	AluJo	10			hsa-miR-3661	2
IFRD1	AluJo	10			hsa-miR-3666	2
PEX2	AluJo	10			hsa-miR-371b-3p	2
LRRC10	AluJo	10			hsa-miR-378b	2
TPTE2P1	AluJr	10			hsa-miR-378i	2
AP4S1	AluJr	10			hsa-miR-3911	2
SF3B3	AluJr	10			hsa-miR-3913-5p	2
CEACAM22P	AluJr	10			hsa-miR-3916	2
DUXA	AluJr	10			hsa-miR-3926	2
CYP27C1	AluJr	10			hsa-miR-3936	2
DEPDC5	AluJr	10			hsa-miR-4260	2
FAM65B	AluJr	10			hsa-miR-4265	2
FBXO9	AluJr	10			hsa-miR-4283	2
TOR1AIP2	AluJr	10			hsa-miR-4288	2
ALKBH4	AluJr	10			hsa-miR-4318	2
ADAM33	AluJr4	10			hsa-miR-4323	2
FTSJ2	AluJr4	10			hsa-miR-432-5p	2
SCAI	AluJr	10			hsa-miR-4327	2
RAB3IP	AluJr	10			hsa-miR-4428	2
DDX51	AluSc	10			hsa-miR-4436b-3p	2
HTR1D	AluSc	10			hsa-miR-4438	2
ITPK1	AluSc	10			hsa-miR-4451	2
CD209	AluSc	10			hsa-miR-4467	2
GSTM3	AluSc	10			hsa-miR-4480	2
GNRHR2	AluSc	10			hsa-miR-4482-5p	2
TNFSF10	AluSc	10			hsa-miR-4483	2
RABL5	AluSc	10			hsa-miR-4513	2
NAIF1	AluSc	10			hsa-miR-4515	2
GLG1	AluSc5	10			hsa-miR-4519	2
RABL2B	AluSc5	10			hsa-miR-4522	2
ELMOD1	AluSc	10			hsa-miR-4531	2
C2orf18	AluSc8	10			hsa-miR-455-3p	2
FASTKD2	AluSc8	10			hsa-miR-4635	2
TFDP2	AluSc8	10			hsa-miR-4639-3p	2
SLC16A12	AluSc8	10			hsa-miR-4644	2
PLEKHA5	AluSc	10			hsa-miR-4648	2
RASSF8	AluSc8	10			hsa-miR-4659a-5p	2
SYNJ2BP	AluSg	10			hsa-miR-4661-5p	2
ZNF626	AluSg	10			hsa-miR-4662a-5p	2
MREG	AluSg	10			hsa-miR-4685-3p	2
FANCD2	AluSg	10			hsa-miR-4687-3p	2
PCDHA9	AluSg	10			hsa-miR-4701-5p	2
C7orf64	AluSg	10			hsa-miR-4706	2
TTPAL	AluSg4	10			hsa-miR-4716-3p	2
F3	AluSg7	10			hsa-miR-4717-3p	2
C10orf72	AluSg7	10			hsa-miR-4721	2
NOX4	AluSg7	10			hsa-miR-4724-5p	2
NUDT4	AluSg	10			hsa-miR-4728-3p	2
MPHOSPH8	AluSp	10			hsa-miR-4738-5p	2
TPTE2P2	AluSp	10			hsa-miR-4741	2
PHACTR4	AluSp	10			hsa-miR-4746-5p	2
RNF125	AluSp	10			hsa-miR-4747-3p	2
ZNF737	AluSp	10			hsa-miR-4747-5p	2
ZNF321	AluSp	10			hsa-miR-4750-3p	2
ARSA	AluSp	10			hsa-miR-4750-5p	2
PCDHB9	AluSp	10			hsa-miR-4751	2
LOC220906	AluSp	10			hsa-miR-4754	2
ATG14	AluSq2	10			hsa-miR-4757-5p	2
PIPOX	AluSq2	10			hsa-miR-4776-5p	2
MFSD11	AluSq2	10			hsa-miR-4779	2
ZNF69	AluSq2	10			hsa-miR-4800-5p	2
PLEKHG2	AluSq2	10			hsa-miR-486-5p	2
ZIM3	AluSq2	10			hsa-miR-494-5p	2
DUSP19	AluSq2	10			hsa-miR-4999-5p	2
TTPAL	AluSq2	10			hsa-miR-499b-3p	2
TMEM33	AluSq2	10			hsa-miR-5000-5p	2
GPR110	AluSq2	10			hsa-miR-5008-3p	2
GFRAL	AluSq2	10			hsa-miR-503-3p	2
DPY19L4	AluSq2	10			hsa-miR-503-5p	2
ZNF805	AluSq	10			hsa-miR-5088-5p	2
MTPAP	AluSq2	10			hsa-miR-5090	2
ANAPC16	AluSq2	10			hsa-miR-512-5p	2
AICDA	AluSq2	10			hsa-miR-5194	2
MFAP5	AluSq2	10			hsa-miR-519d-5p	2
NUP43	AluSq	10			hsa-miR-520d-3p	2
DNAL1	AluSx1	10			hsa-miR-541-5p	2
KBTBD6	AluSx	10			hsa-miR-548q	2
GPR65	AluSx1	10			hsa-miR-553	2
XAF1	AluSx1	10			hsa-miR-5572	2
MRI1	AluSx1	10			hsa-miR-5581-3p	2
ZFP30	AluSx1	10			hsa-miR-5587-3p	2
CFLAR	AluSx1	10			hsa-miR-5683	2
CYP4V2	AluSx1	10			hsa-miR-5697	2
USP49	AluSx1	10			hsa-miR-5699-5p	2
ABCB5	AluSx1	10			hsa-miR-5708	2
ORAI2	AluSx1	10			hsa-miR-571	2
CTSB	AluSx1	10			hsa-miR-575	2
C9orf139	AluSx1	10			hsa-miR-582-5p	2
PHACTR4	AluSx	10			hsa-miR-591	2
ENAH	AluSx1	10			hsa-miR-595	2
KCNE3	AluSx1	10			hsa-miR-597-3p	2
GNS	AluSx1	10			hsa-miR-6079	2
FLJ37453	AluSx1	10			hsa-miR-6088	2
ZNF709	AluSx	10			hsa-miR-6129	2
ZNF780B	AluSx	10			hsa-miR-6130	2
FAM134A	AluSx	10			hsa-miR-636	2
AP1S3	AluSx	10			hsa-miR-638	2
SP140L	AluSx3	10			hsa-miR-6500-5p	2
RNF7	AluSx	10			hsa-miR-6504-5p	2
TDGF1	AluSx3	10			hsa-miR-652-5p	2
TFDP2	AluSx	10			hsa-miR-664b-5p	2
IPO9	AluSx3	10			hsa-miR-6715b-3p	2
PDLIM5	AluSx	10			hsa-miR-6716-3p	2
OSMR	AluSx	10			hsa-miR-6734-5p	2
RIOK2	AluSx	10			hsa-miR-6736-3p	2
VENTX	AluSx3	10			hsa-miR-6737-3p	2
ZNF716	AluSx	10			hsa-miR-6738-5p	2
DNAL1	AluSx4	10			hsa-miR-6739-3p	2
C8orf45	AluSx	10			hsa-miR-6743-5p	2
AK1	AluSx	10			hsa-miR-6747-5p	2
DSTYK	AluSx	10			hsa-miR-6759-3p	2
IBA57	AluSx	10			hsa-miR-6761-5p	2
FAM36A	AluSx	10			hsa-miR-6763-3p	2
MTL5	AluSx	10			hsa-miR-676-5p	2
FAM177A1	AluSz	10			hsa-miR-6766-3p	2
IVD	AluSz	10			hsa-miR-6770-5p	2
MAN2A2	AluSz	10			hsa-miR-6775-5p	2
CD300LG	AluSz	10			hsa-miR-6779-3p	2
CALCOCO2	AluSz	10			hsa-miR-6780a-3p	2
ZFP14	AluSz	10			hsa-miR-6781-3p	2
COX18	AluSz	10			hsa-miR-6794-5p	2
GTF2H5	AluSz	10			hsa-miR-6796-5p	2
SEPT14	AluSz	10			hsa-miR-6806-5p	2
CLN8	AluSz	10			hsa-miR-6808-3p	2
CA13	AluSz	10			hsa-miR-6813-5p	2
BPNT1	AluSz	10			hsa-miR-6821-3p	2
ZFYVE20	AluSz6	10			hsa-miR-6828-3p	2
TMEM33	AluSz6	10			hsa-miR-6828-5p	2
SERPINB9	AluSz6	10			hsa-miR-6830-3p	2
XKR5	AluSz6	10			hsa-miR-6845-5p	2
IKBIP	AluY	10			hsa-miR-6855-3p	2
TPTE2P2	AluY	10			hsa-miR-6857-5p	2
TPTE2P2	AluY	10			hsa-miR-6859-5p	2
MANEAL	AluY	10			hsa-miR-6875-5p	2
GDPD1	AluY	10			hsa-miR-6878-5p	2
ZNF557	AluY	10			hsa-miR-6879-5p	2
ZNF91	AluY	10			hsa-miR-6887-3p	2
ZNF114	AluY	10			hsa-miR-6888-3p	2
KCNA7	AluY	10			hsa-miR-6889-5p	2
ZNF321	AluY	10			hsa-miR-6890-5p	2
DUXA	AluY	10			hsa-miR-7151-5p	2
PEX13	AluY	10			hsa-miR-7157-5p	2
MGC16703	AluY	10			hsa-miR-7160-3p	2
ZNF662	AluY	10			hsa-miR-7161-3p	2
GTF2H5	AluY	10			hsa-miR-7845-5p	2
ZNF669	AluY	10			hsa-miR-7846-3p	2
LRTOMT	AluY	10			hsa-miR-8054	2
ZNF726	AluYc	10			hsa-miR-8056	2
DUXA	FLAM_C	10			hsa-miR-8060	2
SLC19A3	FLAM_C	10			hsa-miR-8069	2
PRR11	AluJb	9			hsa-miR-8075	2
RNF125	AluJb	9			hsa-miR-8083	2
KIAA1751	AluJb	9			hsa-miR-8088	2
ZNF234	AluJb	9			hsa-miR-885-3p	2
MAVS	AluJb	9			hsa-miR-890	2
RSPH1	AluJb	9			hsa-miR-93-3p	2
LIMD1	AluJb	9			hsa-miR-100-5p	1
ACPP	AluJb	9			hsa-miR-105-3p	1
TFDP2	AluJb	9			hsa-miR-1180-3p	1
GK5	AluJb	9			hsa-miR-1197	1
LYRM7	AluJb	9			hsa-miR-1203	1
MATR3	AluJb	9			hsa-miR-1208	1
FGD2	AluJb	9			hsa-miR-1227-5p	1
BVES	AluJb	9			hsa-miR-1231	1
TOR1AIP2	AluJb	9			hsa-miR-1236-3p	1
PRDM14	AluJb	9			hsa-miR-1238-3p	1
ASRGL1	AluJb	9			hsa-miR-1250-5p	1
NDUFC2	AluJb	9			hsa-miR-1263	1
GNPNAT1	AluJo	9			hsa-miR-1266-3p	1
C16orf54	AluJo	9			hsa-miR-1271-5p	1
GHDC	AluJo	9			hsa-miR-1273d	1
KRI1	AluJo	9			hsa-miR-127-5p	1
PGPEP1	AluJo	9			hsa-miR-1277-5p	1
ACOT13	AluJo	9			hsa-miR-128-2-5p	1
HOOK3	AluJo	9			hsa-miR-1291	1
C2CD4A	AluJr	9			hsa-miR-129-2-3p	1
FUS	AluJr	9			hsa-miR-1298-3p	1
CASP14	AluJr	9			hsa-miR-1307-3p	1
XDH	AluJr	9			hsa-miR-1307-5p	1
LOC100130872	AluJr	9			hsa-miR-130b-5p	1
BPHL	AluJr	9			hsa-miR-1322	1
ULBP1	AluJr	9			hsa-miR-1324	1
NOM1	AluJr	9			hsa-miR-134-3p	1
C14orf64	AluSc	9			hsa-miR-135a-3p	1
HRH4	AluSc	9			hsa-miR-138-1-3p	1
MR1	AluSc	9			hsa-miR-140-5p	1
RDH10	AluSc	9			hsa-miR-1468-5p	1
IBA57	AluSc	9			hsa-miR-1471	1
GTPBP10	AluSc5	9			hsa-miR-150-3p	1
HLA-E	AluSc8	9			hsa-miR-181c-3p	1
IVD	AluSg	9			hsa-miR-184	1
FBXL19-AS1	AluSg	9			hsa-miR-185-5p	1
GK5	AluSg	9			hsa-miR-187-3p	1
PYCRL	AluSg	9			hsa-miR-187-5p	1
C4orf19	AluSg4	9			hsa-miR-18a-5p	1
TAF1A	AluSg4	9			hsa-miR-18b-5p	1
C10orf32	AluSg4	9			hsa-miR-196a-5p	1
SIGLEC11	AluSg7	9			hsa-miR-196b-3p	1
FRMD8	AluSg	9			hsa-miR-196b-5p	1
ZSCAN29	AluSp	9			hsa-miR-19b-3p	1
RINL	AluSp	9			hsa-miR-200a-5p	1
CAMLG	AluSp	9			hsa-miR-200c-3p	1
ECT2L	AluSp	9			hsa-miR-204-5p	1
FDPSL2A	AluSp	9			hsa-miR-205-3p	1
NUAK2	AluSp	9			hsa-miR-208a-5p	1
C11orf58	AluSp	9			hsa-miR-20a-3p	1
NCAPD2	AluSp	9			hsa-miR-2110	1
NUPL1	AluSq	9			hsa-miR-211-5p	1
ANKRD12	AluSq	9			hsa-miR-2117	1
MARVELD3	AluSq2	9			hsa-miR-212-3p	1
ZFYVE20	AluSq2	9			hsa-miR-216b-3p	1
SHE	AluSq2	9			hsa-miR-219b-3p	1
WFDC8	AluSq	9			hsa-miR-221-3p	1
TMPRSS11BNL	AluSq	9			hsa-miR-22-3p	1
FAM40B	AluSq	9			hsa-miR-224-3p	1
HOOK3	AluSq	9			hsa-miR-2276-3p	1
OLFML2A	AluSq	9			hsa-miR-2355-3p	1
CORO2A	AluSq4	9			hsa-miR-2355-5p	1
GALNT6	AluSq	9			hsa-miR-26b-3p	1
TMEM120B	AluSx	9			hsa-miR-27a-3p	1
HAUS2	AluSx1	9			hsa-miR-27b-3p	1
RUNDC2A	AluSx1	9			hsa-miR-299-5p	1
SLC4A1	AluSx1	9			hsa-miR-301a-3p	1
CLSPN	AluSx1	9			hsa-miR-301a-5p	1
OR7D2	AluSx1	9			hsa-miR-302d-5p	1
KLF17	AluSx1	9			hsa-miR-3074-5p	1
DNAL1	AluSx	9			hsa-miR-3115	1
ZNF805	AluSx1	9			hsa-miR-3117-3p	1
CFLAR	AluSx1	9			hsa-miR-3121-5p	1
CXCR2	AluSx1	9			hsa-miR-3127-3p	1
PXMP4	AluSx1	9			hsa-miR-3127-5p	1
TMEM50B	AluSx1	9			hsa-miR-3136-3p	1
RPP14	AluSx1	9			hsa-miR-3136-5p	1
SC4MOL	AluSx1	9			hsa-miR-3138	1
C1QTNF3	AluSx1	9			hsa-miR-3142	1
RNF207	AluSx1	9			hsa-miR-3151-3p	1
HES2	AluSx1	9			hsa-miR-3156-5p	1
ACBD7	AluSx1	9			hsa-miR-3161	1
SWAP70	AluSx1	9			hsa-miR-3167	1
PTRF	AluSx	9			hsa-miR-3175	1
HAUS5	AluSx	9			hsa-miR-3184-5p	1
AP1S3	AluSx	9			hsa-miR-3187-3p	1
VHL	AluSx	9			hsa-miR-3191-3p	1
FADS6	AluSx3	9			hsa-miR-3192-3p	1
ZNF440	AluSx3	9			hsa-miR-3200-5p	1
MED29	AluSx3	9			hsa-miR-320a	1
DBT	AluSx3	9			hsa-miR-320b	1
RNF168	AluSx	9			hsa-miR-320c	1
GTPBP10	AluSx3	9			hsa-miR-320d	1
NMNAT1	AluSx3	9			hsa-miR-320e	1
FANCF	AluSx3	9			hsa-miR-324-5p	1
MYOZ3	AluSx	9			hsa-miR-326	1
STK10	AluSx	9			hsa-miR-33a-5p	1
GNS	AluSx3	9			hsa-miR-33b-5p	1
SPDYE7P	AluSx	9			hsa-miR-34a-5p	1
ORAI2	AluSx	9			hsa-miR-34b-5p	1
SLC30A4	AluSx4	9			hsa-miR-34c-5p	1
MURC	AluSx	9			hsa-miR-3529-5p	1
C10orf140	AluSx	9			hsa-miR-3605-3p	1
ZNF37BP	AluSx	9			hsa-miR-3614-3p	1
PDZD7	AluSx	9			hsa-miR-3619-3p	1
SFXN3	AluSx	9			hsa-miR-3651	1
CABP4	AluSx	9			hsa-miR-3659	1
ALDH3B1	AluSx	9			hsa-miR-365b-5p	1
ANKK1	AluSx	9			hsa-miR-3667-5p	1
GFOD2	AluSz	9			hsa-miR-3675-3p	1
SF3B3	AluSz	9			hsa-miR-367-5p	1
NCCRP1	AluSz	9			hsa-miR-3679-5p	1
HIF3A	AluSz	9			hsa-miR-3685	1
CRX	AluSz	9			hsa-miR-3688-5p	1
ZNF587	AluSz	9			hsa-miR-3689a-5p	1
ICA1L	AluSz	9			hsa-miR-3689b-5p	1
C2orf52	AluSz	9			hsa-miR-3689e	1
FAM116A	AluSz	9			hsa-miR-3689f	1
LYRM4	AluSz	9			hsa-miR-3691-5p	1
CDKAL1	AluSz	9			hsa-miR-3692-3p	1
TMEM213	AluSz	9			hsa-miR-370-3p	1
C9orf80	AluSz	9			hsa-miR-372-5p	1
P2RX7	AluSz6	9			hsa-miR-379-5p	1
C1orf130	AluSz6	9			hsa-miR-381-5p	1
MYLK3	AluSz6	9			hsa-miR-3909	1
LOC100130581	AluSz6	9			hsa-miR-3917	1
ZNF264	AluSz6	9			hsa-miR-3919	1
LRPPRC	AluSz6	9			hsa-miR-3935	1
GNRHR2	AluSz6	9			hsa-miR-3939	1
CNNM1	AluSz	9			hsa-miR-3942-5p	1
CDH23	AluSz6	9			hsa-miR-3945	1
SNX15	AluSz	9			hsa-miR-3973	1
DDX51	AluY	9			hsa-miR-409-3p	1
TPTE2P2	AluY	9			hsa-miR-410-5p	1
TXNL4B	AluY	9			hsa-miR-423-5p	1
SCARF1	AluY	9			hsa-miR-425-3p	1
ZSWIM7	AluY	9			hsa-miR-4267	1
RND2	AluY	9			hsa-miR-4268	1
C17orf101	AluY	9			hsa-miR-4274	1
ZNF440	AluY	9			hsa-miR-4277	1
ZNF850	AluY	9			hsa-miR-4280	1
MFSD9	AluY	9			hsa-miR-4281	1
PTGIS	AluY	9			hsa-miR-4285	1
C3orf71	AluY	9			hsa-miR-4286	1
SSR3	AluY	9			hsa-miR-4289	1
DCAF16	AluY	9			hsa-miR-4295	1
IRF1	AluY	9			hsa-miR-4300	1
SLU7	AluY	9			hsa-miR-4301	1
BTN3A2	AluY	9			hsa-miR-4302	1
VIPR2	AluY	9			hsa-miR-4308	1
ZFAND5	AluY	9			hsa-miR-4319	1
BPNT1	AluY	9			hsa-miR-4321	1
LRRC27	AluY	9			hsa-miR-432-3p	1
KIAA0101	AluYb8	9			hsa-miR-4329	1
GBP4	AluYg6	9			hsa-miR-4330	1
ME2	FAM	9			hsa-miR-4429	1
CCNYL1	FAM	9			hsa-miR-4433-5p	1
LEPREL1	FAM	9			hsa-miR-4436a	1
DDO	FLAM_A	9			hsa-miR-4439	1
TPTE2P2	AluJb	8			hsa-miR-4444	1
DAPK2	AluJb	8			hsa-miR-4449	1
LONP2	AluJb	8			hsa-miR-4450	1
KIAA1609	AluJb	8			hsa-miR-4453	1
C1orf212	AluJb	8			hsa-miR-4474-3p	1
C17orf65	AluJb	8			hsa-miR-4482-3p	1
HRH4	AluJb	8			hsa-miR-449a	1
TNFAIP8L1	AluJb	8			hsa-miR-449b-5p	1
TNFAIP8L1	AluJb	8			hsa-miR-449c-5p	1
ZNF527	AluJb	8			hsa-miR-4501	1
SIRT2	AluJb	8			hsa-miR-4502	1
OPA3	AluJb	8			hsa-miR-4511	1
LOC339751	AluJb	8			hsa-miR-4512	1
LOC339751	AluJb	8			hsa-miR-4516	1
CASP10	AluJb	8			hsa-miR-451b	1
APOBEC3D	AluJb	8			hsa-miR-4520a-3p	1
DNAJB7	AluJb	8			hsa-miR-4521	1
ZFP42	AluJb	8			hsa-miR-452-5p	1
CROT	AluJb	8			hsa-miR-4526	1
PUS7	AluJb	8			hsa-miR-4529-5p	1
PNMA2	AluJb	8			hsa-miR-4535	1
IBA57	AluJb	8			hsa-miR-4536-3p	1
POLR2L	AluJb	8			hsa-miR-4539	1
MRS2P2	AluJb	8			hsa-miR-4636	1
OASL	AluJo	8			hsa-miR-4641	1
LOC284232	AluJo	8			hsa-miR-4642	1
TINAGL1	AluJo	8			hsa-miR-4643	1
HSDL1	AluJo	8			hsa-miR-4645-5p	1
TRIM65	AluJo	8			hsa-miR-4646-3p	1
LDLR	AluJo	8			hsa-miR-4650-5p	1
UBA52	AluJo	8			hsa-miR-4653-5p	1
FUT1	AluJo	8			hsa-miR-4657	1
C21orf88	AluJo	8			hsa-miR-4659a-3p	1
STX11	AluJo	8			hsa-miR-4659b-3p	1
FBXL18	AluJo	8			hsa-miR-4665-3p	1
POLR2J4	AluJo	8			hsa-miR-4672	1
PIK3CG	AluJo	8			hsa-miR-4677-3p	1
AP3S2	AluJr	8			hsa-miR-4679	1
FLJ90757	AluJr	8			hsa-miR-4684-5p	1
EBI3	AluJr	8			hsa-miR-4693-3p	1
MPV17L2	AluJr	8			hsa-miR-4697-3p	1
TIMM50	AluJr	8			hsa-miR-4705	1
NCAPH	AluJr	8			hsa-miR-4711-5p	1
CYP20A1	AluJr	8			hsa-miR-4714-3p	1
ENPP6	AluJr	8			hsa-miR-4714-5p	1
PIGM	AluJr	8			hsa-miR-4723-3p	1
LAMA4	AluJr	8			hsa-miR-4725-3p	1
ZNF655	AluJr	8			hsa-miR-4725-5p	1
ORAI2	AluJr	8			hsa-miR-4727-3p	1
IL2RA	AluJr	8			hsa-miR-4731-3p	1
MYLK3	AluSc	8			hsa-miR-4734	1
VPS53	AluSc	8			hsa-miR-4737	1
ZNF70	AluSc	8			hsa-miR-4755-5p	1
HAUS3	AluSc	8			hsa-miR-4758-3p	1
FLJ42709	AluSc	8			hsa-miR-4761-3p	1
DLEU2	AluSc5	8			hsa-miR-4772-5p	1
NMT2	AluSc	8			hsa-miR-4776-3p	1
FANCD2	AluSc8	8			hsa-miR-4781-3p	1
EXD1	AluSg	8			hsa-miR-4782-3p	1
TMEM105	AluSg	8			hsa-miR-4785	1
OR7D2	AluSg	8			hsa-miR-4796-3p	1
ZYG11A	AluSg	8			hsa-miR-4799-3p	1
NME6	AluSg	8			hsa-miR-4802-3p	1
ZBTB24	AluSg	8			hsa-miR-4804-5p	1
RBBP4	AluSg4	8			hsa-miR-487a-3p	1
TERF1	AluSg	8			hsa-miR-491-5p	1
RG9MTD3	AluSg	8			hsa-miR-493-3p	1
WHAMM	AluSg7	8			hsa-miR-495-5p	1
B3GNT6	AluSg	8			hsa-miR-499a-3p	1
POU2AF1	AluSg	8			hsa-miR-5002-3p	1
SLC12A6	AluSp	8			hsa-miR-5009-5p	1
PDP2	AluSp	8			hsa-miR-502-3p	1
DPP9	AluSp	8			hsa-miR-5047	1
ZNF562	AluSp	8			hsa-miR-505-3p	1
COX6B2	AluSp	8			hsa-miR-505-5p	1
CYP20A1	AluSp	8			hsa-miR-508-3p	1
GPR1	AluSp	8			hsa-miR-5093	1
OSBPL2	AluSp	8			hsa-miR-5100	1
RAB36	AluSp	8			hsa-miR-513a-5p	1
CASP6	AluSp	8			hsa-miR-513b-5p	1
KIAA1712	AluSp	8			hsa-miR-514b-5p	1
VPS41	AluSp	8			hsa-miR-515-3p	1
C9orf78	AluSp	8			hsa-miR-515-5p	1
IL18	AluSp	8			hsa-miR-516a-5p	1
GLTP	AluSq	8			hsa-miR-517-5p	1
GTF2E1	AluSq10	8			hsa-miR-517a-3p	1
TMEM159	AluSq	8			hsa-miR-517b-3p	1
CNN2	AluSq	8			hsa-miR-517c-3p	1
ZNF557	AluSq	8			hsa-miR-5192	1
DCAF11	AluSq2	8			hsa-miR-5195-3p	1
CASC4	AluSq2	8			hsa-miR-519d-3p	1
TRPV1	AluSq2	8			hsa-miR-519e-5p	1
PRR11	AluSq2	8			hsa-miR-521	1
PLIN3	AluSq2	8			hsa-miR-523-3p	1
ZNF714	AluSq2	8			hsa-miR-542-5p	1
ZFP14	AluSq2	8			hsa-miR-548an	1
ZNF793	AluSq2	8			hsa-miR-548ao-3p	1
KLHL30	AluSq2	8			hsa-miR-548aw	1
FOXRED2	AluSq2	8			hsa-miR-5586-5p	1
COX18	AluSq2	8			hsa-miR-5587-5p	1
CTSB	AluSq2	8			hsa-miR-5588-3p	1
PLEKHA2	AluSq2	8			hsa-miR-5591-3p	1
ZNF865	AluSq	8			hsa-miR-5682	1
C12orf59	AluSq2	8			hsa-miR-5690	1
SNAPC3	AluSq	8			hsa-miR-5703	1
C12orf65	AluSx1	8			hsa-miR-5705	1
NUDT15	AluSx1	8			hsa-miR-5739	1
DIS3	AluSx1	8			hsa-miR-574-3p	1
UACA	AluSx1	8			hsa-miR-578	1
CENPN	AluSx1	8			hsa-miR-579-5p	1
ZNF737	AluSx1	8			hsa-miR-582-3p	1
ZNF43	AluSx1	8			hsa-miR-585-3p	1
NSUN4	AluSx1	8			hsa-miR-585-5p	1
PLEKHG2	AluSx1	8			hsa-miR-589-5p	1
ZNF234	AluSx1	8			hsa-miR-592	1
ZNF587	AluSx1	8			hsa-miR-598-3p	1
TBC1D20	AluSx1	8			hsa-miR-598-5p	1
SEPN1	AluSx	8			hsa-miR-599	1
DFFB	AluSx1	8			hsa-miR-600	1
WDR91	AluSx1	8			hsa-miR-601	1
XRCC2	AluSx1	8			hsa-miR-603	1
ELP3	AluSx1	8			hsa-miR-6068	1
EEF2K	AluSx	8			hsa-miR-6073	1
FBXL19-AS1	AluSx	8			hsa-miR-6077	1
H6PD	AluSx1	8			hsa-miR-609	1
CCDC113	AluSx	8			hsa-miR-6090	1
EXOSC6	AluSx	8			hsa-miR-610	1
CNNM2	AluSx1	8			hsa-miR-6128	1
MYO1C	AluSx	8			hsa-miR-624-5p	1
TRIM6	AluSx1	8			hsa-miR-629-5p	1
PAFAH1B2	AluSx1	8			hsa-miR-631	1
ASB16	AluSx	8			hsa-miR-632	1
SLC48A1	AluSx1	8			hsa-miR-642a-5p	1
PARD6G	AluSx	8			hsa-miR-644a	1
ZNF714	AluSx	8			hsa-miR-6503-5p	1
LOC100128003	AluSx	8			hsa-miR-6505-5p	1
OPA3	AluSx	8			hsa-miR-6508-5p	1
ZNF611	AluSx	8			hsa-miR-6510-3p	1
LILRA6	AluSx	8			hsa-miR-6510-5p	1
LOC339803	AluSx	8			hsa-miR-6515-3p	1
MRPL44	AluSx	8			hsa-miR-653-5p	1
SEC14L4	AluSx	8			hsa-miR-654-3p	1
STX2	AluSx3	8			hsa-miR-656-5p	1
NARG2	AluSx3	8			hsa-miR-659-3p	1
TBC1D24	AluSx3	8			hsa-miR-659-5p	1
PHACTR4	AluSx3	8			hsa-miR-671-3p	1
INPP5B	AluSx3	8			hsa-miR-6716-5p	1
GK5	AluSx	8			hsa-miR-6723-5p	1
LOC100132356	AluSx3	8			hsa-miR-6727-5p	1
SMU1	AluSx3	8			hsa-miR-6729-3p	1
TMEM192	AluSx	8			hsa-miR-6732-5p	1
IRF1	AluSx	8			hsa-miR-6741-3p	1
SNHG7	AluSx	8			hsa-miR-6744-3p	1
TNFRSF9	AluSx	8			hsa-miR-6753-3p	1
PQLC2	AluSz	8			hsa-miR-675-3p	1
ZBTB8B	AluSz	8			hsa-miR-6754-3p	1
DDX19A	AluSz	8			hsa-miR-6759-5p	1
ADAT1	AluSz	8			hsa-miR-6760-3p	1
ZNF701	AluSz	8			hsa-miR-6769b-3p	1
GBP6	AluSz	8			hsa-miR-6770-3p	1
SPICE1	AluSz	8			hsa-miR-6780b-5p	1
GNB4	AluSz	8			hsa-miR-6782-3p	1
ZCCHC4	AluSz	8			hsa-miR-6786-3p	1
RPL21P44	AluSz	8			hsa-miR-6789-5p	1
MRPS27	AluSz	8			hsa-miR-6792-5p	1
EPB41L4A	AluSz	8			hsa-miR-6793-3p	1
PHAX	AluSz	8			hsa-miR-6793-5p	1
PPARD	AluSz	8			hsa-miR-6795-3p	1
PLEKHG5	AluSz	8			hsa-miR-6797-3p	1
FAM83H	AluSz	8			hsa-miR-6803-3p	1
C12orf43	AluSz6	8			hsa-miR-6805-5p	1
SPTLC2	AluSz6	8			hsa-miR-6812-3p	1
GJC1	AluSz6	8			hsa-miR-6814-3p	1
SLC11A1	AluSz6	8			hsa-miR-6818-5p	1
HRH1	AluSz6	8			hsa-miR-6822-3p	1
LOC100128640	AluSz6	8			hsa-miR-6829-5p	1
COPA	AluSz6	8			hsa-miR-6834-5p	1
KIAA1377	AluSz6	8			hsa-miR-6839-3p	1
YARS2	AluSz6	8			hsa-miR-6839-5p	1
C11orf31	AluSz	8			hsa-miR-6846-3p	1
SLC25A34	AluSz	8			hsa-miR-6850-3p	1
TPTE2P2	AluY	8			hsa-miR-6852-5p	1
SNAPC1	AluY	8			hsa-miR-6856-3p	1
SMYD4	AluY	8			hsa-miR-6858-3p	1
NUDT19	AluY	8			hsa-miR-6866-3p	1
ZNF461	AluY	8			hsa-miR-6867-5p	1
ZNF548	AluY	8			hsa-miR-6868-5p	1
RBM43	AluY	8			hsa-miR-6869-3p	1
PTK6	AluY	8			hsa-miR-6873-5p	1
KREMEN1	AluY	8			hsa-miR-6874-3p	1
GNRHR2	AluY	8			hsa-miR-6875-3p	1
HAUS3	AluY	8			hsa-miR-6881-3p	1
RELL1	AluY	8			hsa-miR-6891-5p	1
CCDC69	AluY	8			hsa-miR-6893-3p	1
LOC285830	AluY	8			hsa-miR-7107-3p	1
C6orf124	AluY	8			hsa-miR-7114-5p	1
FBXL18	AluY	8			hsa-miR-7152-5p	1
C8orf84	AluY	8			hsa-miR-7156-5p	1
INTS7	AluY	8			hsa-miR-7157-3p	1
OLAH	AluY	8			hsa-miR-759	1
MTRNR2L5	AluY	8			hsa-miR-761	1
NRIP3	AluY	8			hsa-miR-766-5p	1
CD82	AluY	8			hsa-miR-7706	1
BCDIN3D	AluYa5	8			hsa-miR-7848-3p	1
TBC1D15	AluYa5	8			hsa-miR-7852-3p	1
CCDC122	AluYb8	8			hsa-miR-8058	1
C6orf138	AluYb8	8			hsa-miR-8062	1
C1orf229	FLAM_A	8			hsa-miR-8064	1
SLC25A16	FLAM_A	8			hsa-miR-8065	1
TRPM1	FLAM_C	8			hsa-miR-8071	1
TMEM192	FLAM_C	8			hsa-miR-8081	1
LOC401233	FLAM_C	8			hsa-miR-874-5p	1
MTDH	FLAM_C	8			hsa-miR-877-3p	1
LOC284232	AluJb	7			hsa-miR-887-3p	1
TNFAIP2	AluJb	7			hsa-miR-889-5p	1
ZNF500	AluJb	7			hsa-miR-891a-5p	1
SPAG9	AluJb	7			hsa-miR-892b	1
LOC100499467	AluJb	7			hsa-miR-921	1
SLC14A1	AluJb	7			hsa-miR-937-3p	1
TNFAIP8L1	AluJb	7			hsa-miR-943	1
ZNF557	AluJb	7			hsa-miR-9-5p	1
RAB3B	AluJb	7			hsa-miR-99a-5p	1
PTCD3	AluJb	7			hsa-miR-99b-3p	1
POLR2D	AluJb	7			hsa-miR-99b-5p	1
HUNK	AluJb	7
HUNK	AluJb	7
FAM55C	AluJb	7
CLDN11	AluJb	7
CISD2	AluJb	7
MYO10	AluJb	7
FBXO9	AluJb	7
POLR2J4	AluJb	7
NCRNA00174	AluJb	7
PRPF4	AluJb	7
HTR3B	AluJb	7
PSMD9	AluJo	7
NFATC2IP	AluJo	7
C16orf54	AluJo	7
HSD17B1	AluJo	7
CLEC17A	AluJo	7
GPI	AluJo	7
GP6	AluJo	7
ZNF776	AluJo	7
LOC90784	AluJo	7
IL17RA	AluJo	7
SNRNP48	AluJo	7
MTDH	AluJo	7
SLC31A1	AluJo	7
TM7SF3	AluJo	7
TSPAN16	AluJr	7
RRP7A	AluJr	7
DENND2C	AluJr	7
GK5	AluJr	7
EGF	AluJr	7
SLC26A2	AluJr	7
HDAC2	AluJr	7
CLSPN	AluJr4	7
ZNF639	AluJr4	7
ZNF490	AluSc	7
C2orf60	AluSc	7
LRRC47	AluSc	7
BNIPL	AluSc	7
WDR17	AluSc	7
PHAX	AluSc	7
F11R	AluSc	7
LOC100130890	AluSc	7
FFAR2	AluSc5	7
USP54	AluSc	7
METTL2A	AluSc8	7
ZNF773	AluSc8	7
TRAF3IP1	AluSc8	7
CCBP2	AluSc8	7
TSPYL1	AluSc8	7
LIN7C	AluSc8	7
ZBTB3	AluSc8	7
LOC283731	AluSg	7
FAM101B	AluSg	7
ULK2	AluSg	7
RNF125	AluSg	7
NFKBIB	AluSg	7
[truncated: 1,865 more rows]

## Sheet: pairwiseFST>0.5
144 SNPs (pairwise FST>0.5 between any two populations among YRI, CEU & CHB) with their population statistics																									Site frequency spectrum of neutrality
[truncated: 180 more rows]

[truncated: 3 more sheets: pairwiseFST>0.5,iHS>2, Fay_WuH_DUSP19_rs10200193, Table 1_Details]
