# Supplementary material for: Alu-miRNA interactions modulate transcript isoform diversity in stress response and reveal signatures of positive selection
Source: Sci Rep. 2016 Sep 2;6:32348. doi: 10.1038/srep32348 (PMC5009348; doi:10.1038/srep32348)
Supplement: Supplementary table S7 [file srep32348-s8.xls]

## Sheet: CEU
miRNA	Alu_family	Gene	Chr	Exo_Alu_miR_Start	Exo_Alu_miR_End	Alu Strand	rsID	SNP Position	iHS-CEU	DAF-CEU
hsa-miR-6813-3p	AluSz	ATPAF1	1	47100036	47100056	+	rs1258068	47100049	3.01366	0.98824
hsa-miR-766-3p	AluSx	CD84	1	160515810	160515831	-	rs6686346	160515813	2.37077	0.94118
hsa-miR-6799-5p	AluY	ZBTB8A	1	33068219	33068245	-	rs184447366	33068238	2.06245	0.98824
hsa-miR-1915-5p	AluJr	MMACHC	1	45976137	45976160	+	rs882803	45976147	2.20849	0.7
hsa-miR-4452	AluJr	MMACHC	1	45976144	45976166	+	rs882803	45976147	2.20849	0.7
hsa-miR-6511b-3p	AluSg	RD3	1	211650721	211650743	+	rs12076715	211650729	2.5709	0.8706
hsa-miR-7703	AluSx	CD84	1	160515813	160515835	-	rs6686346	160515813	2.37077	0.94118
hsa-miR-1247-3p	AluY	ZBTB8A	1	33068226	33068248	-	rs184447366	33068238	2.06245	0.98824
hsa-miR-3152-5p	AluJr	MMACHC	1	45976133	45976158	+	rs882803	45976147	2.20849	0.7
hsa-miR-3937	AluJr	MMACHC	1	45976116	45976152	+	rs882803	45976147	2.20849	0.7
hsa-miR-1245a	AluSz	ATPAF1	1	47100042	47100067	+	rs1258068	47100049	3.01366	0.98824
hsa-miR-4797-5p	AluSx	CD84	1	160515795	160515815	-	rs6677895	160515804	2.91006	0.92941
hsa-miR-4797-5p	AluSx	CD84	1	160515795	160515815	-	rs6686346	160515813	2.37077	0.94118
hsa-miR-4644	AluSx	CD84	1	160515798	160515821	-	rs6677895	160515804	2.91006	0.92941
hsa-miR-4644	AluSx	CD84	1	160515798	160515821	-	rs6686346	160515813	2.37077	0.94118
hsa-miR-3192-5p	AluSx	CD84	1	160515804	160515824	-	rs6677895	160515804	2.91006	0.92941
hsa-miR-3192-5p	AluSx	CD84	1	160515804	160515824	-	rs6686346	160515813	2.37077	0.94118
hsa-miR-508-5p	AluSx	CD84	1	160515808	160515832	-	rs6686346	160515813	2.37077	0.94118
hsa-miR-30c-2-3p	AluSx	CD84	1	160515800	160515823	-	rs6677895	160515804	2.91006	0.92941
hsa-miR-30c-2-3p	AluSx	CD84	1	160515800	160515823	-	rs6686346	160515813	2.37077	0.94118
hsa-miR-640	AluSz	ATPAF1	1	47100044	47100065	+	rs1258068	47100049	3.01366	0.98824
hsa-miR-6731-5p	AluSx	CD84	1	160515800	160515822	-	rs6677895	160515804	2.91006	0.92941
hsa-miR-6731-5p	AluSx	CD84	1	160515800	160515822	-	rs6686346	160515813	2.37077	0.94118
hsa-miR-197-3p	AluSg	RD3	1	211650718	211650742	+	rs12076715	211650729	2.5709	0.8706
hsa-miR-6511a-3p	AluSg	RD3	1	211650722	211650743	+	rs12076715	211650729	2.5709	0.8706
hsa-miR-6864-3p	AluSx	CD84	1	160515788	160515809	-	rs6662608	160515794	2.31253	0.94118
hsa-miR-6864-3p	AluSx	CD84	1	160515788	160515809	-	rs6677895	160515804	2.91006	0.92941
hsa-miR-6851-5p	AluY	ZBTB8A	1	33068218	33068244	-	rs184447366	33068238	2.06245	0.98824
hsa-miR-6134	AluY	ZBTB8A	1	33068226	33068243	-	rs184447366	33068238	2.06245	0.98824
hsa-miR-6788-5p	AluSx	CD84	1	160515801	160515823	-	rs6677895	160515804	2.91006	0.92941
hsa-miR-6788-5p	AluSx	CD84	1	160515801	160515823	-	rs6686346	160515813	2.37077	0.94118
hsa-miR-502-5p	AluJr	MMACHC	1	45976140	45976161	+	rs882803	45976147	2.20849	0.7
hsa-miR-30c-1-3p	AluSx	CD84	1	160515800	160515823	-	rs6677895	160515804	2.91006	0.92941
hsa-miR-30c-1-3p	AluSx	CD84	1	160515800	160515823	-	rs6686346	160515813	2.37077	0.94118
hsa-miR-212-5p	AluSz	ATPAF1	1	47100031	47100055	+	rs1258068	47100049	3.01366	0.98824
hsa-miR-6720-5p	AluSx	CD84	1	160515809	160515830	-	rs6686346	160515813	2.37077	0.94118
hsa-miR-8085	AluSx	CD84	1	160515803	160515822	-	rs6677895	160515804	2.91006	0.92941
hsa-miR-8085	AluSx	CD84	1	160515803	160515822	-	rs6686346	160515813	2.37077	0.94118
hsa-miR-4772-3p	AluSx	NMUR1	2	232389182	232389209	+	rs4973440	232389191	2.0388	0.6941
hsa-miR-339-5p	AluSg	SLC12A8	3	124802526	124802552	+	rs2002242	124802549	2.47007	0.5588
hsa-miR-4797-5p	AluSg	SLC12A8	3	124802533	124802563	+	rs2002242	124802549	2.47007	0.5588
hsa-miR-146b-3p	AluSg	SLC12A8	3	124802533	124802553	+	rs2002242	124802549	2.47007	0.5588
hsa-miR-4524a-3p	AluSg	SLC12A8	3	124802546	124802566	+	rs2002242	124802549	2.47007	0.5588
hsa-miR-6726-3p	AluSg	SLC12A8	3	124802534	124802555	+	rs2002242	124802549	2.47007	0.5588
hsa-miR-1228-3p	AluJr	MUC21	6	30957354	30957376	-	rs114820050	30957356	2.3173	0.91765
hsa-miR-4457	AluSc	RABL5	7	100956817	100956851	-	rs36079227	100956841	2.52436	0.8294
hsa-miR-4756-3p	AluSc	RABL5	7	100956821	100956842	-	rs36079227	100956841	2.52436	0.8294
hsa-miR-6893-5p	AluSc	RABL5	7	100956836	100956863	-	rs36079227	100956841	2.52436	0.8294
hsa-miR-3937	AluSc	RABL5	7	100956840	100956860	-	rs36079227	100956841	2.52436	0.8294
hsa-miR-6808-5p	AluSc	RABL5	7	100956838	100956863	-	rs36079227	100956841	2.52436	0.8294
hsa-miR-198	AluSc	RABL5	7	100956823	100956845	-	rs36079227	100956841	2.52436	0.8294
hsa-miR-6861-3p	AluSq2	ADAM3A	8	39347815	39347835	+	rs186219839	39347834	2.21995	0.98235
hsa-miR-4435	AluSq2	ADAM3A	8	39347833	39347858	+	rs186219839	39347834	2.21995	0.98235
hsa-miR-1193	AluSc	OR51E2	11	4702363	4702388	+	rs7129055	4702364	2.18516	0.98824
hsa-miR-1304-3p	AluY	TMEM41B	11	9304407	9304428	+	rs4384389	9304428	2.01727	0.98824
hsa-miR-5693	AluY	TMEM41B	11	9304425	9304445	+	rs4384389	9304428	2.01727	0.98824
hsa-miR-378a-5p	AluSc	OR51E2	11	4702352	4702374	+	rs7129055	4702364	2.18516	0.98824
hsa-miR-143-5p	AluY	TMEM41B	11	9304426	9304448	+	rs4384389	9304428	2.01727	0.98824
hsa-miR-4786-5p	AluSq	ACVRL1	12	52315715	52315736	-	rs56683171	52315719	2.96956	0.8941
hsa-miR-338-3p	AluSq	ACVRL1	12	52315701	52315723	-	rs56683171	52315719	2.96956	0.8941
hsa-miR-6771-5p	AluSg4	ATXN3	14	92527288	92527308	-	rs112586446	92527297	3.76803	0.91765
hsa-miR-4786-5p	AluSg4	ATXN3	14	92527273	92527298	-	rs112586446	92527297	3.76803	0.91765
hsa-miR-6778-5p	AluJo	LOC645212	15	44827502	44827524	-	rs61234123	44827523	3.03238	0.97647
hsa-miR-1273h-5p	AluJo	LOC645212	15	44827503	44827523	-	rs61234123	44827523	3.03238	0.97647
hsa-miR-1233-5p	AluJo	LOC645212	15	44827503	44827524	-	rs61234123	44827523	3.03238	0.97647
hsa-miR-6780a-5p	AluJo	LOC645212	15	44827503	44827523	-	rs61234123	44827523	3.03238	0.97647
hsa-miR-6779-5p	AluJo	LOC645212	15	44827497	44827523	-	rs61234123	44827523	3.03238	0.97647
hsa-miR-500a-3p	AluSz	GFOD2	16	67715436	67715460	-	rs8061500	67715437	2.26481	0.8529
hsa-miR-4430	AluSq2	GFOD2	16	67718555	67718573	+	rs28587148	67718563	2.31005	0.8529
hsa-miR-3689b-3p	AluSz	GFOD2	16	67715418	67715438	-	rs8061500	67715437	2.26481	0.8529
hsa-miR-3135b	AluSq2	GFOD2	16	67718547	67718572	+	rs28587148	67718563	2.31005	0.8529
hsa-miR-3689a-3p	AluSz	GFOD2	16	67715418	67715438	-	rs8061500	67715437	2.26481	0.8529
hsa-miR-3689c	AluSz	GFOD2	16	67715418	67715438	-	rs8061500	67715437	2.26481	0.8529
hsa-miR-6779-5p	AluSz	GFOD2	16	67715420	67715438	-	rs8061500	67715437	2.26481	0.8529
hsa-miR-4757-5p	FLAM_C	CXCL16	17	4637690	4637713	+	rs11658971	4637698	3.70977	0.8824
hsa-miR-1224-3p	FLAM_C	CXCL16	17	4637698	4637721	+	rs11658971	4637698	3.70977	0.8824
hsa-miR-433-5p	AluYk4	SKA1	18	47919280	47919303	-	rs191463121	47919289	3.07414	0.98824
hsa-miR-764	AluYb8	LDLR	19	11243245	11243270	+	rs2915966	11243254	2.06042	0.7765
hsa-miR-4707-3p	AluYb8	LDLR	19	11243243	11243265	+	rs2915966	11243254	2.06042	0.7765
hsa-miR-193b-5p	AluYb8	LDLR	19	11243199	11243220	+	rs72658875	11243219	3.84201	0.98824
hsa-miR-518b	AluSx	ZNF765	19	53914411	53914431	+	rs7253508	53914425	2.64221	0.8529
hsa-miR-4258	AluYb8	LDLR	19	11243248	11243264	+	rs2915966	11243254	2.06042	0.7765
hsa-miR-518c-3p	AluSx	ZNF765	19	53914410	53914431	+	rs7253508	53914425	2.64221	0.8529
hsa-miR-4726-3p	AluSq2	PHF20	20	34537877	34537903	+	rs6579266	34537887	2.02246	0.7765
hsa-miR-1281	AluSq2	PHF20	20	34537881	34537908	+	rs6579266	34537887	2.02246	0.7765
hsa-miR-6800-3p	AluSq2	PHF20	20	34537870	34537890	+	rs6579266	34537887	2.02246	0.7765
hsa-miR-6845-3p	AluSq2	PHF20	20	34537868	34537888	+	rs6579266	34537887	2.02246	0.7765
hsa-miR-1184	AluJb	HUNK	21	33373507	33373532	+	rs3787696	33373511	2.3989	0.6588
hsa-miR-5571-3p	AluJb	HUNK	21	33373495	33373518	+	rs3787696	33373511	2.3989	0.6588
hsa-miR-7156-3p	AluJb	HUNK	21	33373501	33373531	+	rs3787696	33373511	2.3989	0.6588
hsa-miR-3194-3p	FRAM	KREMEN1	22	29563311	29563334	+	rs74970432	29563323	2.03803	0.8824
hsa-miR-6745	AluY	PEX26	22	18572693	18572715	-	rs146739242	18572700	2.57019	0.98824
hsa-miR-3934-3p	FRAM	KREMEN1	22	29563306	29563326	+	rs74970432	29563323	2.03803	0.8824
hsa-miR-6748-5p	AluY	PEX26	22	18572692	18572717	-	rs146739242	18572700	2.57019	0.98824
hsa-miR-363-5p	AluY	PEX26	22	18572693	18572715	-	rs146739242	18572700	2.57019	0.98824
hsa-miR-6769a-5p	AluY	PEX26	22	18572689	18572718	-	rs146739242	18572700	2.57019	0.98824
hsa-miR-6071	FRAM	KREMEN1	22	29563313	29563332	+	rs74970432	29563323	2.03803	0.8824
hsa-miR-125b-2-3p	AluY	PEX26	22	18572685	18572707	-	rs146739242	18572700	2.57019	0.98824
hsa-miR-6769b-5p	AluY	PEX26	22	18572698	18572718	-	rs146739242	18572700	2.57019	0.98824

## Sheet: CHB
miRNA	Alu_family	Gene	Chr	Exo_Alu_miR_Start	Exo_Alu_miR_End	Strand	rsID	SNP Position	iHS-CHB	DAF-CHB
hsa-miR-1306-5p	AluSx1	NSUN4	1	46830253	46830277	+	rs6683192	46830257	2.00863	0.97938
hsa-miR-6767-3p	AluSx3	CD84	1	160514068	160514090	-	rs1138323	160514087	2.43605	0.7062
hsa-miR-6893-5p	AluY	CR1	1	207813704	207813731	-	rs4844386	207813726	2.04703	0.5825
hsa-miR-1915-5p	AluJr	MMACHC	1	45976137	45976160	+	rs882803	45976147	2.14061	0.8814
hsa-miR-1273h-5p	AluY	CR1	1	207813721	207813741	-	rs4844386	207813726	2.04703	0.5825
hsa-miR-4452	AluJr	MMACHC	1	45976144	45976166	+	rs882803	45976147	2.14061	0.8814
hsa-miR-764	AluSg7	F3	1	94995488	94995509	+	rs841692	94995491	2.51952	0.6856
hsa-miR-3152-5p	AluJr	MMACHC	1	45976133	45976158	+	rs882803	45976147	2.14061	0.8814
hsa-miR-3937	AluJr	MMACHC	1	45976116	45976152	+	rs882803	45976147	2.14061	0.8814
hsa-miR-4797-5p	AluSx	CD84	1	160515795	160515815	-	rs6677895	160515804	2.04754	0.8505
hsa-miR-4726-3p	AluSx1	NSUN4	1	46830244	46830272	+	rs6683192	46830257	2.00863	0.97938
hsa-miR-4644	AluSx	CD84	1	160515798	160515821	-	rs6677895	160515804	2.04754	0.8505
hsa-miR-3192-5p	AluSx	CD84	1	160515804	160515824	-	rs6677895	160515804	2.04754	0.8505
hsa-miR-6780a-5p	AluY	CR1	1	207813718	207813741	-	rs4844386	207813726	2.04703	0.5825
hsa-miR-30c-2-3p	AluSx	CD84	1	160515800	160515823	-	rs6677895	160515804	2.04754	0.8505
hsa-miR-891a-3p	AluSx3	CD84	1	160514073	160514094	-	rs1138323	160514087	2.43605	0.7062
hsa-miR-6731-5p	AluSx	CD84	1	160515800	160515822	-	rs6677895	160515804	2.04754	0.8505
hsa-miR-629-3p	AluSx1	NSUN4	1	46830237	46830257	+	rs6683192	46830257	2.00863	0.97938
hsa-miR-3665	AluY	CR1	1	207813706	207813729	-	rs4844386	207813726	2.04703	0.5825
hsa-miR-3689b-3p	AluY	CR1	1	207813720	207813741	-	rs4844386	207813726	2.04703	0.5825
hsa-miR-1271-3p	AluSx3	CD84	1	160514068	160514087	-	rs1138323	160514087	2.43605	0.7062
hsa-miR-3689a-3p	AluY	CR1	1	207813720	207813741	-	rs4844386	207813726	2.04703	0.5825
hsa-miR-6864-3p	AluSx	CD84	1	160515788	160515809	-	rs6677895	160515804	2.04754	0.8505
hsa-miR-4277	AluSx1	NSUN4	1	46830236	46830260	+	rs6683192	46830257	2.00863	0.97938
hsa-miR-6808-5p	AluY	CR1	1	207813698	207813731	-	rs4844386	207813726	2.04703	0.5825
hsa-miR-3689c	AluY	CR1	1	207813720	207813741	-	rs4844386	207813726	2.04703	0.5825
hsa-miR-6506-5p	AluSg7	F3	1	94995489	94995518	+	rs841692	94995491	2.51952	0.6856
hsa-miR-6862-5p	AluSx3	CD84	1	160514079	160514101	-	rs1138323	160514087	2.43605	0.7062
hsa-miR-4736	AluY	CR1	1	207813710	207813730	-	rs4844386	207813726	2.04703	0.5825
hsa-miR-6788-5p	AluSx	CD84	1	160515801	160515823	-	rs6677895	160515804	2.04754	0.8505
hsa-miR-6089	AluY	CR1	1	207813709	207813738	-	rs4844386	207813726	2.04703	0.5825
hsa-miR-3622b-5p	AluSx3	CD84	1	160514083	160514100	-	rs1138323	160514087	2.43605	0.7062
hsa-miR-502-5p	AluJr	MMACHC	1	45976140	45976161	+	rs882803	45976147	2.14061	0.8814
hsa-miR-6779-5p	AluY	CR1	1	207813714	207813741	-	rs4844386	207813726	2.04703	0.5825
hsa-miR-30c-1-3p	AluSx	CD84	1	160515800	160515823	-	rs6677895	160515804	2.04754	0.8505
hsa-miR-8085	AluSx	CD84	1	160515803	160515822	-	rs6677895	160515804	2.04754	0.8505
hsa-miR-4772-3p	AluSx	NMUR1	2	232389182	232389209	+	rs4973440	232389191	2.24186	0.6134
hsa-miR-339-5p	AluSg	SLC12A8	3	124802526	124802552	+	rs2002242	124802549	2.74802	0.5515
hsa-miR-3652	AluY	TBCCD1	3	186264575	186264594	+	rs4686430	186264587	2.15041	0.7577
hsa-miR-6745	AluSx3	PRRT3	3	9987745	9987767	-	rs7638451	9987759	2.22046	0.98454
hsa-miR-4797-5p	AluSg	SLC12A8	3	124802533	124802563	+	rs2002242	124802549	2.74802	0.5515
hsa-miR-4430	AluY	TBCCD1	3	186264576	186264594	+	rs4686430	186264587	2.15041	0.7577
hsa-miR-6748-5p	AluSx3	PRRT3	3	9987744	9987769	-	rs7638451	9987759	2.22046	0.98454
hsa-miR-6780a-5p	AluSx3	PRRT3	3	9987758	9987781	-	rs7638451	9987759	2.22046	0.98454
hsa-miR-363-5p	AluSx3	PRRT3	3	9987745	9987767	-	rs7638451	9987759	2.22046	0.98454
hsa-miR-6769a-5p	AluSx3	PRRT3	3	9987749	9987770	-	rs7638451	9987759	2.22046	0.98454
hsa-miR-146b-3p	AluSg	SLC12A8	3	124802533	124802553	+	rs2002242	124802549	2.74802	0.5515
hsa-miR-3135b	AluY	TBCCD1	3	186264576	186264593	+	rs4686430	186264587	2.15041	0.7577
hsa-miR-504-3p	AluY	TBCCD1	3	186264569	186264590	+	rs4686430	186264587	2.15041	0.7577
hsa-miR-4524a-3p	AluSg	SLC12A8	3	124802546	124802566	+	rs2002242	124802549	2.74802	0.5515
hsa-miR-6726-3p	AluSg	SLC12A8	3	124802534	124802555	+	rs2002242	124802549	2.74802	0.5515
hsa-miR-6089	AluSx3	PRRT3	3	9987756	9987778	-	rs7638451	9987759	2.22046	0.98454
hsa-miR-143-5p	AluY	TBCCD1	3	186264565	186264587	+	rs4686430	186264587	2.15041	0.7577
hsa-miR-6779-5p	AluSx3	PRRT3	3	9987758	9987781	-	rs7638451	9987759	2.22046	0.98454
hsa-miR-6769b-5p	AluSx3	PRRT3	3	9987742	9987770	-	rs7638451	9987759	2.22046	0.98454
hsa-miR-4763-5p	AluY	LOC100131067	5	80534007	80534026	+	rs4704709	80534018	2.1619	0.91753
hsa-miR-6511b-5p	AluY	LOC100131067	5	80534010	80534033	+	rs4704709	80534018	2.1619	0.91753
hsa-miR-509-3-5p	AluY	LOC100131067	5	80534012	80534035	+	rs4704709	80534018	2.1619	0.91753
hsa-miR-8052	AluY	LOC100131067	5	80534018	80534038	+	rs4704709	80534018	2.1619	0.91753
hsa-miR-6499-5p	AluSx	SGTB	5	64964593	64964613	+	rs687315	64964596	2.2714	0.5979
hsa-miR-6811-5p	AluY	LOC100131067	5	80534004	80534033	+	rs4704709	80534018	2.1619	0.91753
hsa-miR-6789-3p	AluSx	SGTB	5	64964591	64964611	+	rs687315	64964596	2.2714	0.5979
hsa-miR-25-5p	AluSx	GTF2H2B	5	70330842	70330866	-	rs182536253	70330845	2.66625	0.98969
hsa-miR-25-5p	AluSx	GTF2H2C	5	70330842	70330866	-	rs182536253	70330845	2.66625	0.98969
hsa-miR-4695-5p	AluSx	GTF2H2B	5	70330844	70330870	-	rs182536253	70330845	2.66625	0.98969
hsa-miR-4695-5p	AluSx	GTF2H2C	5	70330844	70330870	-	rs182536253	70330845	2.66625	0.98969
hsa-miR-566	AluY	LOC100131067	5	80534007	80534029	+	rs4704709	80534018	2.1619	0.91753
hsa-miR-1205	AluY	LOC100131067	5	80534014	80534034	+	rs4704709	80534018	2.1619	0.91753
hsa-miR-658	AluSx	GTF2H2B	5	70330837	70330865	-	rs182536253	70330845	2.66625	0.98969
hsa-miR-658	AluSx	GTF2H2C	5	70330837	70330865	-	rs182536253	70330845	2.66625	0.98969
hsa-miR-6720-3p	AluY	LOC100131067	5	80534007	80534028	+	rs4704709	80534018	2.1619	0.91753
hsa-miR-6086	AluSx	GTF2H2B	5	70330843	70330862	-	rs182536253	70330845	2.66625	0.98969
hsa-miR-6086	AluSx	GTF2H2C	5	70330843	70330862	-	rs182536253	70330845	2.66625	0.98969
hsa-miR-1228-3p	AluSx	SSR1	6	7283746	7283763	-	rs9505115	7283759	2.22223	0.5258
hsa-miR-564	AluSx	SSR1	6	7283756	7283775	-	rs9505115	7283759	2.22223	0.5258
hsa-miR-4284	AluSx	SSR1	6	7283746	7283767	-	rs9505115	7283759	2.22223	0.5258
hsa-miR-4457	AluSc	RABL5	7	100956817	100956851	-	rs36079227	100956841	2.77365	0.98969
hsa-miR-4756-3p	AluSc	RABL5	7	100956821	100956842	-	rs36079227	100956841	2.77365	0.98969
hsa-miR-6893-5p	AluSc	RABL5	7	100956836	100956863	-	rs36079227	100956841	2.77365	0.98969
hsa-miR-1273h-5p	AluSx	NOM1	7	156763340	156763359	-	rs35773952	156763346	2.32942	0.732
hsa-miR-3937	AluSc	RABL5	7	100956840	100956860	-	rs36079227	100956841	2.77365	0.98969
hsa-miR-30b-3p	AluSx	NOM1	7	156763331	156763359	-	rs35773952	156763346	2.32942	0.732
hsa-miR-6780a-5p	AluSx	NOM1	7	156763336	156763359	-	rs35773952	156763346	2.32942	0.732
hsa-miR-3689b-3p	AluSx	NOM1	7	156763338	156763359	-	rs35773952	156763346	2.32942	0.732
hsa-miR-3689a-3p	AluSx	NOM1	7	156763338	156763359	-	rs35773952	156763346	2.32942	0.732
hsa-miR-6808-5p	AluSc	RABL5	7	100956838	100956863	-	rs36079227	100956841	2.77365	0.98969
hsa-miR-198	AluSc	RABL5	7	100956823	100956845	-	rs36079227	100956841	2.77365	0.98969
hsa-miR-3689c	AluSx	NOM1	7	156763338	156763359	-	rs35773952	156763346	2.32942	0.732
hsa-miR-6089	AluSx	NOM1	7	156763333	156763356	-	rs35773952	156763346	2.32942	0.732
hsa-miR-6779-5p	AluSx	NOM1	7	156763336	156763359	-	rs35773952	156763346	2.32942	0.732
hsa-miR-4772-3p	AluSg	FAM108B1	9	74480693	74480720	+	rs2030701	74480701	2.21282	0.97423
hsa-miR-1247-3p	AluSg	FAM108B1	9	74480687	74480705	+	rs2030701	74480701	2.21282	0.97423
hsa-miR-5001-3p	AluSg	FAM108B1	9	74480688	74480712	+	rs2030701	74480701	2.21282	0.97423
hsa-miR-372-3p	AluY	IFIT3	10	91100046	91100073	+	rs10887948	91100068	2.33316	0.5619
hsa-miR-6751-5p	AluSz	NMT2	10	15148125	15148149	-	rs2400118	15148148	2.01032	0.8505
hsa-miR-6807-5p	AluSx	YME1L1	10	27399854	27399876	-	rs10829185	27399859	2.44837	0.5928
hsa-miR-20b-5p	AluY	IFIT3	10	91100052	91100074	+	rs10887948	91100068	2.33316	0.5619
hsa-miR-106b-5p	AluY	IFIT3	10	91100054	91100074	+	rs10887948	91100068	2.33316	0.5619
hsa-miR-106a-5p	AluY	IFIT3	10	91100052	91100074	+	rs10887948	91100068	2.33316	0.5619
hsa-miR-4442	AluSz	NMT2	10	15148140	15148156	-	rs2400118	15148148	2.01032	0.8505
hsa-miR-93-5p	AluY	IFIT3	10	91100052	91100074	+	rs10887948	91100068	2.33316	0.5619
hsa-miR-4772-3p	AluY	IFIT3	10	91100231	91100258	+	rs1141862	91100258	2.25841	0.5722
hsa-miR-1304-3p	AluY	IFIT3	10	91100241	91100262	+	rs1141862	91100258	2.25841	0.5722
hsa-miR-6722-3p	AluY	IFIT3	10	91100256	91100280	+	rs1141862	91100258	2.25841	0.5722
hsa-miR-17-5p	AluY	IFIT3	10	91100052	91100074	+	rs10887948	91100068	2.33316	0.5619
hsa-miR-3687	AluSz	NMT2	10	15148133	15148156	-	rs2400118	15148148	2.01032	0.8505
hsa-miR-20a-5p	AluY	IFIT3	10	91100052	91100074	+	rs10887948	91100068	2.33316	0.5619
hsa-miR-6842-5p	AluSz	NMT2	10	15148122	15148148	-	rs2400118	15148148	2.01032	0.8505
hsa-miR-1909-3p	AluY	IFIT3	10	91100255	91100280	+	rs1141862	91100258	2.25841	0.5722
hsa-miR-6803-5p	AluSz	NMT2	10	15148128	15148149	-	rs2400118	15148148	2.01032	0.8505
hsa-miR-6752-5p	AluSz	NMT2	10	15148128	15148148	-	rs2400118	15148148	2.01032	0.8505
hsa-miR-7110-5p	AluSz	NMT2	10	15148128	15148148	-	rs2400118	15148148	2.01032	0.8505
hsa-miR-619-5p	AluY	IFIT3	10	91100047	91100068	+	rs10887948	91100068	2.33316	0.5619
hsa-miR-4793-3p	AluY	LRTOMT	11	71807084	71807106	-	rs627329	71807088	2.6451	0.6907
hsa-miR-661	AluY	LRTOMT	11	71807068	71807096	-	rs627329	71807088	2.6451	0.6907
hsa-miR-766-3p	AluY	LRTOMT	11	71807070	71807101	-	rs627329	71807088	2.6451	0.6907
hsa-miR-6736-5p	AluY	LRTOMT	11	71807067	71807093	-	rs627329	71807088	2.6451	0.6907
hsa-miR-7703	AluY	LRTOMT	11	71807083	71807105	-	rs627329	71807088	2.6451	0.6907
hsa-miR-508-5p	AluY	LRTOMT	11	71807070	71807102	-	rs627329	71807088	2.6451	0.6907
hsa-miR-6776-5p	AluY	LRTOMT	11	71807075	71807094	-	rs627329	71807088	2.6451	0.6907
hsa-miR-4701-3p	AluY	LRTOMT	11	71807073	71807093	-	rs627329	71807088	2.6451	0.6907
hsa-miR-6720-5p	AluY	LRTOMT	11	71807074	71807100	-	rs627329	71807088	2.6451	0.6907
hsa-miR-4786-5p	AluSq	ACVRL1	12	52315715	52315736	-	rs56683171	52315719	2.43919	0.93299
hsa-miR-338-3p	AluSq	ACVRL1	12	52315701	52315723	-	rs56683171	52315719	2.43919	0.93299
hsa-miR-339-5p	AluY	BIVM	13	103492998	103493020	+	rs1140184	103493013	2.17746	0.6082
hsa-miR-874-3p	AluY	BIVM	13	103492997	103493022	+	rs1140184	103493013	2.17746	0.6082
hsa-miR-924	AluY	BIVM	13	103493009	103493028	+	rs1140184	103493013	2.17746	0.6082
hsa-miR-146b-3p	AluY	BIVM	13	103493001	103493021	+	rs1140184	103493013	2.17746	0.6082
hsa-miR-6829-3p	AluSx3	VPS13C	15	62146122	62146141	+	rs2059470	62146125	2.16514	0.5103
hsa-miR-660-3p	AluSx3	VPS13C	15	62146119	62146140	+	rs2059470	62146125	2.16514	0.5103
hsa-miR-5001-3p	AluSx3	VPS13C	15	62146152	62146176	+	rs2059471	62146155	2.23133	0.5
hsa-miR-619-5p	AluSx3	VPS13C	15	62146107	62146128	+	rs2059470	62146125	2.16514	0.5103
hsa-miR-500a-3p	AluSz	GFOD2	16	67715436	67715460	-	rs8061500	67715437	2.30357	0.98969
hsa-miR-4430	AluSq2	GFOD2	16	67718555	67718573	+	rs28587148	67718563	2.31458	0.98969
hsa-miR-3689b-3p	AluSz	GFOD2	16	67715418	67715438	-	rs8061500	67715437	2.30357	0.98969
hsa-miR-3135b	AluSq2	GFOD2	16	67718547	67718572	+	rs28587148	67718563	2.31458	0.98969
hsa-miR-3689a-3p	AluSz	GFOD2	16	67715418	67715438	-	rs8061500	67715437	2.30357	0.98969
hsa-miR-3689c	AluSz	GFOD2	16	67715418	67715438	-	rs8061500	67715437	2.30357	0.98969
hsa-miR-6779-5p	AluSz	GFOD2	16	67715420	67715438	-	rs8061500	67715437	2.30357	0.98969
hsa-miR-6736-5p	AluSg	TRIM65	17	73885156	73885182	-	rs8068749	73885161	2.10873	0.768
hsa-miR-378c	AluSg	TRIM65	17	73885161	73885195	-	rs8068749	73885161	2.10873	0.768
hsa-miR-4793-3p	AluJb	HRH4	18	22059447	22059470	-	rs472407	22059457	2.41386	0.8918
hsa-miR-6821-5p	AluJb	HRH4	18	22059435	22059461	-	rs472407	22059457	2.41386	0.8918
hsa-miR-3193	AluJb	HRH4	18	22059441	22059463	-	rs472407	22059457	2.41386	0.8918
hsa-miR-1273g-3p	AluJb	HRH4	18	22059453	22059473	-	rs472407	22059457	2.41386	0.8918
hsa-miR-3622a-5p	AluYg6	SULT2A1	19	48374522	48374543	-	rs296366	48374538	2.21443	0.8918
hsa-miR-4525	AluSq2	ZNF665	19	53667621	53667637	-	rs4803054	53667637	2.46082	0.6237
hsa-miR-4673	AluYg6	SULT2A1	19	48374520	48374545	-	rs296366	48374538	2.21443	0.8918
hsa-miR-1908-5p	AluSq2	ZNF665	19	53667621	53667641	-	rs4803054	53667637	2.46082	0.6237
hsa-miR-1273h-5p	AluSq2	ZNF665	19	53667632	53667652	-	rs4803054	53667637	2.46082	0.6237
hsa-miR-5010-5p	AluSq2	ZNF665	19	53667615	53667637	-	rs4803054	53667637	2.46082	0.6237
hsa-miR-564	AluYg6	SULT2A1	19	48374521	48374542	-	rs296366	48374538	2.21443	0.8918
hsa-miR-6795-5p	AluSq2	ZNF665	19	53667616	53667638	-	rs4803054	53667637	2.46082	0.6237
hsa-miR-4269	AluYg6	SULT2A1	19	48374520	48374544	-	rs296366	48374538	2.21443	0.8918
hsa-miR-6087	AluSq2	ZNF665	19	53667626	53667643	-	rs4803054	53667637	2.46082	0.6237
hsa-miR-3689b-3p	AluSq2	ZNF665	19	53667632	53667652	-	rs4803054	53667637	2.46082	0.6237
hsa-miR-6887-5p	AluSq2	ZNF665	19	53667615	53667638	-	rs4803054	53667637	2.46082	0.6237
hsa-miR-3689a-3p	AluSq2	ZNF665	19	53667632	53667652	-	rs4803054	53667637	2.46082	0.6237
hsa-miR-518b	AluSx	ZNF765	19	53914411	53914431	+	rs7253508	53914425	2.11353	0.6701
hsa-miR-3689c	AluSq2	ZNF665	19	53667632	53667652	-	rs4803054	53667637	2.46082	0.6237
hsa-miR-6787-5p	AluSq2	ZNF665	19	53667619	53667641	-	rs4803054	53667637	2.46082	0.6237
hsa-miR-663a	AluSq2	ZNF665	19	53667616	53667641	-	rs4803054	53667637	2.46082	0.6237
hsa-miR-6089	AluSq2	ZNF665	19	53667627	53667649	-	rs4803054	53667637	2.46082	0.6237
hsa-miR-6715b-5p	AluYg6	SULT2A1	19	48374525	48374544	-	rs296366	48374538	2.21443	0.8918
hsa-miR-6779-5p	AluSq2	ZNF665	19	53667628	53667652	-	rs4803054	53667637	2.46082	0.6237
hsa-miR-518c-3p	AluSx	ZNF765	19	53914410	53914431	+	rs7253508	53914425	2.11353	0.6701
hsa-miR-3190-5p	AluSz	GINS1	20	25428304	25428322	-	rs6037121	25428311	2.379	0.93814
hsa-miR-4726-3p	AluSq2	PHF20	20	34537877	34537903	+	rs6579266	34537887	2.69372	0.8918
hsa-miR-1281	AluSq2	PHF20	20	34537881	34537908	+	rs6579266	34537887	2.69372	0.8918
hsa-miR-6800-3p	AluSq2	PHF20	20	34537870	34537890	+	rs6579266	34537887	2.69372	0.8918
hsa-miR-433-5p	AluSz	GINS1	20	25428290	25428313	-	rs6037121	25428311	2.379	0.93814
hsa-miR-6845-3p	AluSq2	PHF20	20	34537868	34537888	+	rs6579266	34537887	2.69372	0.8918

## Sheet: YRI
miRNA	Alu_family	Gene	Chr	Exo_Alu_miR_Start	Exo_Alu_miR_End	Strand	rsID	SNP Position	iHS-CHB	DAF-CHB
hsa-miR-3622a-5p	AluSq2	TNFRSF9	1	7978321	7978342	-	rs12564367	7978325	2.31751	0.7557
hsa-miR-1228-3p	AluSq2	TNFRSF9	1	7978306	7978329	-	rs12564367	7978325	2.31751	0.7557
hsa-miR-4673	AluSq2	TNFRSF9	1	7978319	7978344	-	rs12564367	7978325	2.31751	0.7557
hsa-miR-139-5p	AluJr	NIT1	1	161094826	161094852	+	rs10908823	161094834	2.12406	0.8409
hsa-miR-564	AluSq2	TNFRSF9	1	7978322	7978341	-	rs12564367	7978325	2.31751	0.7557
hsa-miR-4269	AluSq2	TNFRSF9	1	7978319	7978343	-	rs12564367	7978325	2.31751	0.7557
hsa-miR-500b-3p	AluJr	NIT1	1	161094834	161094860	+	rs10908823	161094834	2.12406	0.8409
hsa-miR-4772-3p	AluSx	NMUR1	2	232389182	232389209	+	rs4973440	232389191	2.06217	0.8693
hsa-miR-339-5p	AluSg	SLC12A8	3	124802526	124802552	+	rs2002242	124802549	2.54154	0.7727
hsa-miR-4797-5p	AluSg	SLC12A8	3	124802533	124802563	+	rs2002242	124802549	2.54154	0.7727
hsa-miR-6860	AluSz6	ADIPOQ	3	186573513	186573541	-	rs6414520	186573523	2.04635	0.6023
hsa-miR-3187-5p	AluSz6	ADIPOQ	3	186573521	186573541	-	rs6414520	186573523	2.04635	0.6023
hsa-miR-3130-3p	AluJr	SEC22C	3	42592871	42592891	-	rs342537	42592874	2.69271	0.7898
hsa-miR-146b-3p	AluSg	SLC12A8	3	124802533	124802553	+	rs2002242	124802549	2.54154	0.7727
hsa-miR-1273g-3p	AluJr	SEC22C	3	42592874	42592894	-	rs342537	42592874	2.69271	0.7898
hsa-miR-6847-3p	AluSz6	ADIPOQ	3	186573510	186573529	-	rs6414520	186573523	2.04635	0.6023
hsa-miR-612	AluSz6	ADIPOQ	3	186573510	186573541	-	rs6414520	186573523	2.04635	0.6023
hsa-miR-4524a-3p	AluSg	SLC12A8	3	124802546	124802566	+	rs2002242	124802549	2.54154	0.7727
hsa-miR-6726-3p	AluSg	SLC12A8	3	124802534	124802555	+	rs2002242	124802549	2.54154	0.7727
hsa-miR-6076	AluJr	SEC22C	3	42592856	42592877	-	rs342537	42592874	2.69271	0.7898
hsa-miR-5189-5p	AluSz6	ADIPOQ	3	186573516	186573541	-	rs6414520	186573523	2.04635	0.6023
hsa-miR-564	AluY	IRF1	5	131818184	131818205	-	rs6893937	131818201	2.01177	0.517
hsa-miR-891a-3p	AluSc	PCBD2	5	134297109	134297130	-	rs77761204	134297130	2.70569	0.8011
hsa-miR-4433-3p	AluSq2	IRF1	5	131818533	131818563	-	rs6873269	131818554	2.01177	0.517
hsa-miR-4786-5p	AluSq2	IRF1	5	131818535	131818554	-	rs6873269	131818554	2.01177	0.517
hsa-miR-510-5p	AluSp	PBOV1	6	138537223	138537244	-	rs11967441	138537239	2.73524	0.5284
hsa-miR-4695-5p	AluSp	PBOV1	6	138537219	138537240	-	rs11967441	138537239	2.73524	0.5284
hsa-miR-4459	AluSp	PBOV1	6	138537220	138537241	-	rs11967441	138537239	2.73524	0.5284
hsa-miR-1301-3p	AluJo	TMEM213	7	138490049	138490082	+	rs2034509	138490056	2.049	0.7102
hsa-miR-4457	AluSc	RABL5	7	100956817	100956851	-	rs36079227	100956841	3.2596	0.767
hsa-miR-4756-3p	AluSc	RABL5	7	100956821	100956842	-	rs36079227	100956841	3.2596	0.767
hsa-miR-6893-5p	AluSc	RABL5	7	100956836	100956863	-	rs36079227	100956841	3.2596	0.767
hsa-miR-3937	AluSc	RABL5	7	100956840	100956860	-	rs36079227	100956841	3.2596	0.767
hsa-miR-6860	AluSx1	WDR91	7	134869902	134869920	-	rs292550	134869918	2.19548	0.5398
hsa-miR-3187-5p	AluSx1	WDR91	7	134869900	134869920	-	rs292550	134869918	2.19548	0.5398
hsa-miR-4505	AluSx1	WDR91	7	134869905	134869921	-	rs292550	134869918	2.19548	0.5398
hsa-miR-6808-5p	AluSc	RABL5	7	100956838	100956863	-	rs36079227	100956841	3.2596	0.767
hsa-miR-198	AluSc	RABL5	7	100956823	100956845	-	rs36079227	100956841	3.2596	0.767
hsa-miR-612	AluSx1	WDR91	7	134869889	134869920	-	rs292550	134869918	2.19548	0.5398
hsa-miR-5787	AluSx1	WDR91	7	134869904	134869921	-	rs292550	134869918	2.19548	0.5398
hsa-miR-5189-5p	AluSx1	WDR91	7	134869898	134869920	-	rs292550	134869918	2.19548	0.5398
hsa-miR-4772-3p	AluSg	FAM108B1	9	74480693	74480720	+	rs2030701	74480701	2.114	0.7557
hsa-miR-1247-3p	AluSg	FAM108B1	9	74480687	74480705	+	rs2030701	74480701	2.114	0.7557
hsa-miR-5001-3p	AluSg	FAM108B1	9	74480688	74480712	+	rs2030701	74480701	2.114	0.7557
hsa-miR-665	FLAM_A	C1RL	12	7247387	7247405	-	rs1132216	7247395	4.94664	0.94886
hsa-miR-6840-3p	FLAM_A	C1RL	12	7247383	7247406	-	rs1132216	7247395	4.94664	0.94886
hsa-miR-148a-3p	AluJr	RASAL1	12	113536741	113536762	+	rs12422305	113536759	2.77734	0.96591
hsa-miR-148b-3p	AluJr	RASAL1	12	113536741	113536762	+	rs12422305	113536759	2.77734	0.96591
hsa-miR-4715-3p	AluSq2	LOC284232	13	19415478	19415498	+	rs144140114	19415485	2.03193	0.8977
hsa-miR-6757-5p	AluSq2	LOC284232	13	19415484	19415505	+	rs144140114	19415485	2.03193	0.8977
hsa-miR-6771-5p	AluSg4	ATXN3	14	92527288	92527308	-	rs112586446	92527297	3.79657	0.93182
hsa-miR-4786-5p	AluSg4	ATXN3	14	92527273	92527298	-	rs112586446	92527297	3.79657	0.93182
hsa-miR-3622a-5p	AluYg6	SULT2A1	19	48374522	48374543	-	rs296366	48374538	2.10031	0.98295
hsa-miR-4722-5p	AluY	PLEKHG2	19	39917754	39917780	-	rs251860	39917761	2.54836	0.8466
hsa-miR-6791-3p	AluSx1	PLEKHG2	19	39918720	39918749	+	rs251859	39918729	2.82356	0.8466
hsa-miR-4638-3p	AluSq2	KLK10	19	51516700	51516722	-	rs143440680	51516716	2.46832	0.98295
hsa-miR-4673	AluYg6	SULT2A1	19	48374520	48374545	-	rs296366	48374538	2.10031	0.98295
hsa-miR-6893-5p	AluY	PLEKHG2	19	39917761	39917782	-	rs251860	39917761	2.54836	0.8466
hsa-miR-7703	AluSq2	KLK10	19	51516715	51516737	-	rs143440680	51516716	2.46832	0.98295
hsa-miR-564	AluYg6	SULT2A1	19	48374521	48374542	-	rs296366	48374538	2.10031	0.98295
hsa-miR-1247-3p	AluY	PLEKHG2	19	39917740	39917762	-	rs251860	39917761	2.54836	0.8466
hsa-miR-4269	AluYg6	SULT2A1	19	48374520	48374544	-	rs296366	48374538	2.10031	0.98295
hsa-miR-193b-5p	AluY	C19orf35	19	2274772	2274799	+	rs12462315	2274790	3.38356	0.98864
hsa-miR-3605-3p	AluY	C19orf35	19	2274767	2274792	+	rs12462315	2274790	3.38356	0.98864
hsa-miR-660-3p	AluSx1	PLEKHG2	19	39918727	39918748	+	rs251859	39918729	2.82356	0.8466
hsa-miR-6808-5p	AluY	PLEKHG2	19	39917757	39917782	-	rs251860	39917761	2.54836	0.8466
hsa-miR-1254	AluSq2	KLK10	19	51516697	51516724	-	rs143440680	51516716	2.46832	0.98295
hsa-miR-6869-5p	AluSx1	PLEKHG2	19	39918719	39918743	+	rs251859	39918729	2.82356	0.8466
hsa-miR-6715b-5p	AluYg6	SULT2A1	19	48374525	48374544	-	rs296366	48374538	2.10031	0.98295
hsa-miR-6794-3p	AluJr	KCNK6	19	38819459	38819476	+	rs61160177	38819463	2.00032	0.8693
hsa-miR-6886-5p	AluJr	KCNK6	19	38819445	38819466	+	rs61160177	38819463	2.00032	0.8693
hsa-miR-6720-5p	AluSq2	KLK10	19	51516706	51516728	-	rs143440680	51516716	2.46832	0.98295
hsa-miR-3159	AluSx1	PLEKHG2	19	39918713	39918734	+	rs251859	39918729	2.82356	0.8466

## Sheet: Function_31 genes
Function of Alu-miRNA targets under Positive Selection
rsID	Ref Gene	Function
rs5594	PTGIS	Member of cytochrome P450 superfamily; ER-membrane protein; catalyzes the conversion of prostaglandin H2 to prostacyclin (a potent vasodilator and inhibitor of platelet aggregation).
rs11557080	RAB7L1	Protein sorting; Parkinson's disease
rs12144260	ZNF670
rs6037121	GINS1	DNA damage response
rs4686430	TBCCD1	Cell shape and migration
rs221655	BVES	Cell adhesion molecule, modulate tight junction associated signalling
rs28587148	GFOD2	Environment driven selection in Mexican population
rs8061500	GFOD2
rs2400118	RPP38	RNA transport, Alzheimer's and Scleroderma disease
rs67366392	CRTAM	T-cell regulation, involved in Asthma and parasitic infection
rs6821123	QRFPR	Regulate food intake, energy homeostasis
rs7841300	LOC286186
rs6704125	RTCA	RNA metabolism
rs10200193	DUSP19	Signalling, disease include Lafora and neuropathy
rs11121500	ICMT	Stimulates TNF-alpha, inhibition induces apoptosis
rs2011947	GUCD1	Cell growth
rs7649365	C3orf72	FOXL2 Neighbor
rs2460292	TLK2	Chromatin assembly during double strand break repair of DNA damage
rs4325601	FBXL20	Ubiquitination and renal vascular disease
rs11078896	FBXL20
rs1811844	BCKDHB	Mental and physical retardation, maple syrup urine disease
rs103197	DNAJB7	Unfolded protein, heat shock binding, DNA damage
rs921864	ZNF500	Zinc Finger Protein 500; transcription factor
rs7387702	ZNF696	Zinc Finger Protein 696; transcription factor
rs3792321	DPPA4	Stem cell marker, modulates chromatin structure
rs1142104	PHAX	Nucleo-cytosolic transport of spliceosomal U snRNPs, formation of only 3p-miRNA
rs2004443	ANO8	Purifying selection, Calcium activated chloride channel activity
rs11121510	NMNAT1	Chaperone, neuroprotection against excitotoxicity
rs12564367	TNFRSF9	TNF receptor superfamily, T cell apoptosis
rs7150330	MED6	Connects transcriptional regulators and Pol II
rs7579561	ZC3H6	Neural tube development
rs1810801	UBOX5	Ubiquitin ligase domain
rs2748375	EEF1E1-MUTED	Nonsense mediated mRNA decay
