# Supplementary material for: Alu-miRNA interactions modulate transcript isoform diversity in stress response and reveal signatures of positive selection
Source: Sci Rep. 2016 Sep 2;6:32348. doi: 10.1038/srep32348 (PMC5009348; doi:10.1038/srep32348)
Supplement: Supplementary table S8 [file srep32348-s9.xls]

## Sheet: Conservation
Species	Gene	Transcript	Chr	3'UTR_Start	3'UTR_End	Strand	Rep_Start	Rep_End	Rep Class	Rep Family	miR-15-3p_tar_Coord	miR-302d-3p_tar_End
Human	NR2C1	uc001tdm.2	chr12	93938189	93940135	-	93939273	93939401	AluJb	SINE/Alu	93939298-93939271
	NR2C1	uc001tdm.2	chr12	93938189	93940135	-	93939044	93939238	Alu2	SINE/Alu
	UBE2I	uc002cle.1	chr16	1305737	1307127	+	1306684	1306811	L1M5	LINE/L1
	UBE2I	uc002cle.1	chr16	1305737	1307127	+	1306844	1307150	AluSx1	SINE/Alu		1306858-1306885
	GTSE1	uc003bhk.1	chr22	45104692	45108259	+	45104760	45105062	AluJb	SINE/Alu	45104938-45104963
	GTSE1	uc003bhk.1	chr22	45104692	45108259	+	45106380	45106910	MER4A	LTR/ERV1
	GTSE1	uc003bhl.1	chr22	45101220	45101877	+	45101483	45101793	AluJb	SINE/Alu
	RAD1	uc003jiw.1	chr5	34941123	34944626	-	34941421	34941716	AluSp	SINE/Alu
	RAD1	uc003jiw.1	chr5	34941123	34944626	-	34941840	34941983	AluSx	SINE/Alu
	RAD1	uc003jiw.1	chr5	34941123	34944626	-	34942218	34942520	AluJo	SINE/Alu	34942243-34942216
	RAD1	uc003jiw.1	chr5	34941123	34944626	-	34942647	34942726	Helitron3Na	Mam RC/Helitron
	RAD1	uc003jiw.1	chr5	34941123	34944626	-	34943065	34943144	L2a	LINE/L2
	RAD1	uc003jiw.1	chr5	34941123	34944626	-	34943230	34943531	AluJo	SINE/Alu
	RAD1	uc003jiw.1	chr5	34941123	34944626	-	34943632	34943941	AluSx1	SINE/Alu
	RAD1	uc003jix.1	chr5	34941123	34944626	-	34941421	34941716	AluSp	SINE/Alu
	RAD1	uc003jix.1	chr5	34941123	34944626	-	34941840	34941983	MER5A	DNA/hAT-Charlie
	RAD1	uc003jix.1	chr5	34941123	34944626	-	34942218	34942520	AluJo	SINE/Alu	34942243-34942216
	RAD1	uc003jix.1	chr5	34941123	34944626	-	34942647	34942726	Helitron3Na	Mam RC/Helitron
	RAD1	uc003jix.1	chr5	34941123	34944626	-	34943065	34943144	L2a	LINE/L2
	RAD1	uc003jix.1	chr5	34941123	34944626	-	34943230	34943531	AluJo	SINE/Alu
	RAD1	uc003jix.1	chr5	34941123	34944626	-	34943632	34943941	AluSx1	SINE/Alu
	RAD1	uc003jiy.1	chr5	34941123	34944626	-	34941421	34941716	AluSp	SINE/Alu
	RAD1	uc003jiy.1	chr5	34941123	34944626	-	34941840	34941983	MER5A	DNA/hAT-Charlie
	RAD1	uc003jiy.1	chr5	34941123	34944626	-	34942218	34942520	AluJo	SINE/Alu	34942243-34942216
	RAD1	uc003jiy.1	chr5	34941123	34944626	-	34942647	34942726	Helitron3Na	Mam RC/Helitron
	RAD1	uc003jiy.1	chr5	34941123	34944626	-	34943065	34943144	L2a	LINE/L2
	RAD1	uc003jiy.1	chr5	34941123	34944626	-	34943230	34943531	AluJo	SINE/Alu
	RAD1	uc003jiy.1	chr5	34941123	34944626	-	34943632	34943941	AluSx1	SINE/Alu
	FKBP9	uc003tdg.1	chr7	32994885	32995162	+	32994855	32995029	AluJo	SINE/Alu	32994930-32994951
	FKBP9	uc003tdh.1	chr7	33011489	33013067	+	33012225	33012551	AluSc	SINE/Alu
Chimpanzee	GTSE1	ENSPTRT00000009752	chr22	45149150	45149455	+	45149247	45149452	AluJo	SINE/Alu
	NR2C1	ENSPTRT00000027127	chr12	95256472	95258500	+	95257398	95257528	FLAM_C	SINE/Alu
	NR2C1	ENSPTRT00000027127	chr12	95256472	95258500	+	95257559	95257688	AluJb	SINE/Alu
	RAD1	NM_001280206.1	chr5	80277400	80277878	+	80277494	80277879	AluSp	SINE/Alu
Rhesus
	RAD1	NM_001261160	chr6	35161647	35169997	-	35161916	35162020	MER20	DNA/hAT-Charlie
	RAD1	NM_001261160	chr6	35161647	35169997	-	35162117	35162155	AT_rich	Low_complexity
	RAD1	NM_001261160	chr6	35161647	35169997	-	35162537	35162682	MER5A	DNA/hAT-Charlie
Gorilla
	GTSE1	ENSGGOT00000000204	chr22	30824088	30824343	+	30824156	30824462	AluJb	SINE/Alu
	NR2C1	ENSGGOT00000023116	chr12	94114519	94116467	-	94115443	94115574	FLAM_C	SINE/Alu		94115430-94115451
	NR2C1	ENSGGOT00000023116	chr12	94114519	94116467	-	94115604	94115734	AluJb	SINE/Alu
Marmoset
	FKBP9	ENSCJAT00000057153	chr1	206084919	206085242	+	206084986	206085290	AluJb	SINE/Alu
	FKBP9	ENSCJAT00000058612	chr1	206084919	206085242	+	206084986	206085290	AluJb	SINE/Alu
	FKBP9	ENSCJAT00000017736	chr1	206084919	206085586	+	206084986	206085290	AluJb	SINE/Alu
	FKBP9	ENSCJAT00000056619	chr1	206084919	206085586	+	206084986	206085290	AluJb	SINE/Alu
	NR2C1	ENSCJAT00000005441	chr9	85044026	85046469	-	85044557	85044852	AluSp	SINE/Alu		85044666-85044686
	NR2C1	ENSCJAT00000005441	chr9	85044026	85046469	-	85045257	85045573	AluJb	SINE/Alu
	NR2C1	ENSCJAT00000005441	chr9	85044026	85046469	-	85045603	85045733	AluJb	SINE/Alu
Orangutan
	FKBP9	ENSPPYT00000020569	chr7	51219998	51222064	-	51219896	51220327	LTR33	LTR/ERVL
	FKBP9	ENSPPYT00000020569	chr7	51219998	51222064	-	51221008	51221334	AluSc	SINE/Alu
	GTSE1	ENSPPYT00000013874	chr22	41771068	41771661	+	41771136	41771446	AluJo	SINE/Alu
	RAD1	NM_001132774	chr5	35779217	35782896	-	35780279	35780324	Alu	SINE/Alu
	RAD1	NM_001132774	chr5	35779217	35782896	-	35780490	35780789	AluJo	SINE/Alu
	RAD1	NM_001132774	chr5	35779217	35782896	-	35780875	35780955	L2c	LINE/L2
	RAD1	NM_001132774	chr5	35779217	35782896	-	35781636	35781674	AT_rich	Low_complexity
	RAD1	NM_001132774	chr5	35779217	35782896	-	35782307	35782602	AluSp	SINE/Alu
	RAD1	NM_001132774	chr5	35779217	35782896	-	35779864	35780178	AluSx	SINE/Alu	35779949-35779974
	RAD1	NM_001132774	chr5	35779217	35782896	-	35780279	35780324	Alu	SINE/Alu
	RAD1	NM_001132774	chr5	35779217	35782896	-	35780490	35780789	AluJo	SINE/Alu
	RAD1	NM_001132774	chr5	35779217	35782896	-	35780875	35780955	L2c	LINE/L2
	RAD1	NM_001132774	chr5	35779217	35782896	-	35781636	35781674	AT_rich	Low_complexity
	RAD1	NM_001132774	chr5	35779217	35782896	-	35782307	35782602	AluSp	SINE/Alu
	NR2C1	NM_001133804	chr12	96162815	96163758	-	96163464	96163495	AT_rich	Low_complexity
	NR2C1	NM_001133804	chr12	96162815	96163758	-	96163751	96163871	FLAM_C	SINE/Alu
Baboon
	GTSE1	ENSPANT00000020401	chr10	86522557	86526745	+	86522625	86522929	AluJo	SINE/Alu	86522802-86522827
	GTSE1	ENSPANT00000020401	chr10	86522557	86526745	+	86524342	86524649	AluYRa1	SINE/Alu		86524356-86524383
	GTSE1	ENSPANT00000020401	chr10	86522557	86526745	+	86524660	86524780	L2a	LINE/L2
	GTSE1	ENSPANT00000020401	chr10	86522557	86526745	+	86525319	86525432	Kanga1d	DNA/TcMar-Tc2
	GTSE1	ENSPANT00000020401	chr10	86522557	86526745	+	86525903	86526453	MER4A	LTR/ERV1
	GTSE1	ENSPANT00000020401	chr10	86522557	86526745	+	86526460	86526723	MER65A	LTR/ERV1
	UBE2I	ENSPANT00000020922	chr20	1184044	1188869	+	1187367	1187497	AluSg7	SINE/Alu
	UBE2I	ENSPANT00000020922	chr20	1184044	1188869	+	1187528	1187794	AluSx	SINE/Alu
	UBE2I	ENSPANT00000020922	chr20	1184044	1188869	+	1188277	1188452	AluSx1	SINE/Alu
Mouse	NR2C1	uc007gvo.2	chr10	94195352	94197214	+	94195859	94195892	(AT)n	Simple_repeat
	NR2C1	uc007gvo.2	chr10	94195352	94197214	+	94196540	94196602	SVA_A	Retroposon/SVA
	NR2C1	uc007gvo.2	chr10	94195352	94197214	+	94196603	94196715	PB1D10	SINE/Alu
	NR2C1	uc007gvo.2	chr10	94195352	94197214	+	94196663	94196723	B4A	SINE/B4
	NR2C1	uc007gvo.2	chr10	94195352	94197214	+	94197014	94197054	RMER30	DNA/hAT-Charlie
	NR2C1	uc007gvp.2	chr10	94195352	94197214	+	94195859	94195892	(AT)n	Simple_repeat
	NR2C1	uc007gvp.2	chr10	94195352	94197214	+	94196540	94196602	SVA_A	Retroposon/SVA
	NR2C1	uc007gvp.2	chr10	94195352	94197214	+	94196603	94196715	PB1D10	SINE/Alu
	NR2C1	uc007gvp.2	chr10	94195352	94197214	+	94196663	94196723	B4A	SINE/B4
	NR2C1	uc007gvp.2	chr10	94195352	94197214	+	94197014	94197054	RMER30	DNA/hAT-Charlie
	RAD1	uc007vgh.1	chr15	10493332	10493691	+	10493362	10493507	B1_Mm	SINE/Alu
	RAd1	uc007vgi.1	chr15	10490603	10493682	+	10492027	10492141	B3A	SINE/B2
	RAd1	uc007vgi.1	chr15	10490603	10493682	+	10492169	10492206	(CA)n	Simple_repeat
	RAd1	uc007vgi.1	chr15	10490603	10493682	+	10492475	10492662	B4A	SINE/B4
	RAd1	uc007vgi.1	chr15	10490603	10493682	+	10493362	10493507	B1_Mm	SINE/Alu
	UBE2I	uc008bai.2	chr17	25260511	25262427	-	25261667	25261728	(GCTGG)n	Simple_repeat
	UBE2I	uc008baj.2	chr17	25260511	25262427	-	25261667	25261728	(GCTGG)n	Simple_repeat
	UBE2I	uc008bak.2	chr17	25260511	25262427	-	25261667	25261728	(GCTGG)n	Simple_repeat
