# Supplementary material for: Alu-miRNA interactions modulate transcript isoform diversity in stress response and reveal signatures of positive selection
Source: Sci Rep. 2016 Sep 2;6:32348. doi: 10.1038/srep32348 (PMC5009348; doi:10.1038/srep32348)
Supplement: Supplementary table S9 [file srep32348-s10.xls]

## Sheet: PolymiRTS_High-Fst
	Allele 1 Information							Allele 2 Information
SNP	Allele	Ancestral	miRNA-Hits*	Conservation**	Function(C/D)***	No of -ve Scores#		Allele	Ancestral	miRNA-Hits*	Conservation**	Function(C/D)***	No of -ve Scores#
rs10021320	G	YES	1	1	0	1		A	NO	7	7	7	6
rs10048033	C	YES	2	2	0	2		G	NO	1	1	1	1
rs10049920	G	YES	1	1	0	1		A	NO	3	3	3	3
rs10158065	C	YES	0	0	0	0		T	NO	3	3	3	0
rs10193936	G	NO	0	0	0	0		A	YES	1	0	0	1
rs10200193	C	YES	5	5	0	5		T	NO	5	5	5	5
rs103197	T	NO	1	0	1	1		C	YES	1	0	0	1
rs10405406	A	NO	10	0	10	2		G	YES	3	0	0	3
rs10413226	G	YES	1	1	0	1		A	NO	4	4	4	0
rs10418172	T	NO	2	0	2	2		C	YES	6	0	0	6
rs10982169	C	YES	11	11	1	6		T	NO	7	7	7	2
rs11007976	A	YES	7	7	0	1		G	NO	4	4	4	3
rs11022	T	NO	8	5	8	8		C	YES	0	0	0	0
rs11078896	G	YES	0	0	0	0		A	NO	3	3	3	3
rs11121500	A	NO	9	9	9	9		G	YES	0	0	0	0
rs11121510	G	YES	0	0	0	0		A	NO	9	9	9	9
rs11122049	C	YES	4	4	4	4		T	NO	9	9	9	9
rs111566975	C	YES	2	2	2	2		T	NO	1	1	1	1
rs111652616	G	YES	5	5	0	5		C	NO	4	4	4	4
rs111741823	A	NO	4	0	0	4		G	NO	1	0	0	1
rs11207914	C	NO	5	0	5	5		T	YES	0	0	0	0
rs11211487	G	YES	0	0	0	0		A	NO	2	2	2	0
rs112406717	A	NO	2	0	0	0		G	NO	3	0	0	2
rs11246938	G	YES	2	2	1	2		A	NO	9	7	9	9
rs11263953	G	YES	4	4	3	0		A	NO	5	5	5	2
rs11264180	G	YES	2	2	2	2		A	NO	10	10	10	3
rs11264195	C	YES	3	3	1	2		T	NO	2	2	2	1
rs1129786	C	YES	3	3	3	3		T	NO	1	1	1	1
rs1129925	G	NO	2	0	2	2		A	YES	4	0	0	4
rs1130311	G	YES	2	2	0	2		A	NO	2	2	2	0
rs113230889	G	YES	1	0	0	1		A	NO	2	2	2	2
rs1135089	C	YES	1	1	1	1		T	NO	2	2	2	2
rs1136249	T	YES	5	5	5	1		G	NO	3	3	3	3
rs1136537	A	YES	2	2	0	2		G	NO	1	1	1	1
rs113821883	T	NO	2	0	2	2		C	YES	0	0	0	0
rs113844482	C	YES	0	0	0	0		T	NO	3	3	3	3
rs1139066	G	YES	2	2	2	2		A	NO	0	0	0	0
rs1139100	T	NO	2	0	2	0		C	YES	2	0	0	2
rs1140221	G	NO	1	0	1	1		A	YES	1	0	0	1
rs1140272	A	NO	5	0	5	5		G	YES	1	0	0	1
rs1142104	C	NO	1	0	1	1		G	YES	0	0	0	0
rs1142899	C	YES	1	1	0	1		T	NO	1	1	1	0
rs11557080	C	YES	3	3	3	3		T	NO	1	1	1	1
rs11630878	C	YES	1	1	1	1		T	NO	1	1	1	0
rs11649792	C	YES	4	4	0	4		T	NO	6	6	6	6
rs11672297	C	YES	13	13	0	13		T	NO	7	7	7	7
rs11863455	C	YES	2	2	1	1		T	NO	0	0	0	0
rs11878679	G	YES	5	5	3	5		A	NO	1	1	1	1
rs12031730	G	YES	6	6	0	6		A	NO	6	6	6	4
rs12038951	C	YES	0	0	0	0		T	NO	2	2	2	2
rs12059368	C	YES	3	3	2	3		T	NO	3	3	3	2
rs12074047	C	NO	1	0	1	1		T	YES	2	1	0	1
rs12082263	C	NO	3	0	3	3		T	YES	4	0	0	0
rs12144260	T	YES	1	1	0	1		C	NO	0	0	0	0
rs12405742	A	NO	3	0	3	2		G	YES	1	0	0	0
rs12424892	C	NO	1	0	1	1		G	YES	1	0	0	1
rs12439660	C	YES	2	0	0	2		T	NO	3	3	3	3
rs12460694	C	NO	9	0	9	4		T	YES	2	0	0	0
rs12462312	T	YES	1	1	0	1		C	NO	1	1	1	1
rs12562124	C	YES	2	2	0	2		T	NO	0	0	0	0
rs12564367	A	NO	2	0	2	0		G	YES	3	0	0	2
rs12577187	G	YES	2	2	0	2		A	NO	8	5	8	8
rs12596974	G	YES	1	1	1	1		T	NO	0	0	0	0
rs12607257	A	YES	8	8	5	8		C	NO	1	1	1	1
rs12608925	G	YES	0	0	0	0		T	NO	5	5	5	2
rs12611285	A	YES	7	7	7	0		G	NO	0	0	0	0
rs12635551	C	YES	0	0	0	0		T	NO	1	1	1	0
rs1269548	G	YES	2	2	2	2		A	NO	6	6	6	4
rs12743716	G	NO	1	1	1	0		A	YES	1	1	0	0
rs12816400	A	YES	1	1	1	0		G	NO	11	11	11	0
rs12927320	C	YES	3	3	0	3		A	NO	1	1	1	1
rs13094125	T	NO	2	0	2	2		G	YES	3	0	0	3
rs13125514	G	YES	6	4	0	6		A	NO	2	1	2	2
rs13388006	T	NO	1	0	1	1		C	YES	1	0	0	1
rs138934648	G	YES	0	0	0	0		A	NO	1	1	1	1
rs142063743	T	YES	0	0	0	0		C	NO	1	1	1	1
rs143336653	A	YES	2	0	0	2		G	NO	1	0	1	1
rs145612937	G	YES	1	1	0	1		A	NO	10	10	10	2
rs148052635	G	YES	4	4	3	4		T	NO	0	0	0	0
rs1550254	T	YES	1	1	0	1		C	NO	4	4	4	4
rs1654529	A	YES	3	0	0	3		C	NO	6	0	6	6
rs1681668	C	YES	2	2	1	2		T	NO	3	3	3	3
rs17510339	G	YES	1	1	1	1		A	NO	3	3	3	0
rs1810801	T	NO	3	0	3	3		G	YES	2	0	0	2
rs1811844	C	YES	3	3	0	3		T	NO	1	1	1	1
rs187719061	G	NO	5	5	0	0		A	NO	2	2	0	1
rs1963537	A	YES	6	6	0	1		G	NO	0	0	0	0
rs1963538	G	NO	3	0	3	2		A	YES	6	0	0	2
rs1965613	C	NO	5	0	5	5		G	YES	4	0	0	4
rs2004443	T	NO	7	0	7	1		C	YES	3	0	0	3
rs2011947	T	NO	2	0	0	2		C	NO	8	0	0	5
rs2075625	C	NO	1	0	1	1		G	YES	0	0	0	0
rs2077439	T	NO	1	0	1	1		G	YES	2	0	0	0
rs2190588	T	NO	1	0	1	0		C	YES	0	0	0	0
rs221655	T	NO	1	0	1	1		C	YES	2	0	0	2
rs225309	A	YES	5	0	0	5		G	NO	0	0	0	0
rs2281104	G	YES	1	1	0	1		A	NO	2	2	2	1
rs234301	A	YES	3	3	3	3		G	NO	1	1	1	1
rs2361804	G	YES	4	4	1	4		A	NO	0	0	0	0
rs2363963	A	NO	1	0	1	0		G	YES	2	0	0	1
rs2400118	T	NO	0	0	0	0		C	YES	2	0	0	2
rs2444037	C	NO	4	0	4	4		T	YES	0	0	0	0
rs2458226	G	YES	0	0	0	0		A	NO	2	2	2	2
rs2514262	A	NO	0	0	0	0		G	YES	3	0	0	1
rs2561551	A	NO	7	0	7	7		G	YES	0	0	0	0
rs273080	G	NO	3	0	3	3		A	YES	6	0	0	6
rs2748375	T	YES	2	2	2	2		G	NO	2	2	2	2
rs28587148	T	NO	3	0	3	1		G	YES	8	0	0	3
rs28634408	T	NO	3	0	3	3		C	YES	0	0	0	0
rs28662094	G	YES	0	0	0	0		A	NO	1	1	1	1
rs28712325	G	YES	1	1	0	1		A	NO	5	4	5	5
rs3007418	C	NO	1	0	0	1		T	NO	2	0	0	1
rs3199639	T	NO	1	0	1	0		C	YES	1	0	0	1
rs3203750	T	YES	6	6	6	4		C	NO	4	4	4	4
rs3210776	C	YES	3	3	3	1		G	NO	4	4	4	3
rs3212802	C	YES	2	2	2	2		A	NO	0	0	0	0
rs325011	G	YES	3	3	3	3		A	NO	4	4	4	4
rs330914	T	NO	7	0	7	4		C	YES	5	0	0	4
rs330916	G	NO	6	0	6	2		A	YES	5	0	0	2
rs330917	C	YES	4	4	0	4		A	NO	1	1	1	1
rs330918	G	NO	3	0	3	3		C	YES	1	0	0	1
rs35871069	T	YES	2	2	2	2		C	NO	0	0	0	0
rs3792321	C	YES	7	7	7	7		T	NO	2	2	2	2
rs3826	T	NO	6	0	6	0		G	YES	3	0	0	2
rs411834	C	YES	3	3	0	3		T	NO	4	4	4	4
rs4240499	A	NO	3	0	3	3		G	YES	3	0	0	3
rs4325601	C	NO	0	0	0	0		T	YES	2	0	0	0
rs445026	C	NO	1	0	1	1		G	YES	2	0	0	2
rs445169	T	NO	0	0	0	0		G	YES	2	0	0	2
rs4537499	C	NO	7	0	0	6		T	NO	1	0	0	1
rs45461296	G	NO	3	0	3	3		A	YES	10	0	0	10
rs45514294	A	NO	0	0	0	0		G	YES	1	0	0	1
rs4676823	C	NO	3	0	3	3		G	YES	1	0	0	0
rs4686430	A	YES	7	7	0	7		C	NO	1	1	1	1
rs4714775	G	YES	4	4	2	4		A	NO	3	3	3	3
rs4790807	C	NO	1	0	0	1		T	NO	1	0	0	1
rs4796582	T	NO	2	0	2	2		G	YES	1	0	0	1
rs4802641	C	NO	2	2	0	2		T	NO	4	4	0	4
rs4887067	G	YES	5	5	5	5		A	NO	0	0	0	0
rs4908889	T	NO	1	0	1	1		C	YES	3	3	0	3
rs492195	G	NO	5	0	0	5		T	NO	1	0	0	1
rs4923865	G	YES	3	3	0	3		A	NO	10	10	10	4
rs4996382	G	YES	8	8	5	8		A	NO	2	2	2	2
rs507711	C	YES	1	1	0	0		T	NO	6	6	6	0
rs55740335	G	NO	1	0	0	1		A	NO	0	0	0	0
rs5594	C	YES	1	1	1	0		T	NO	2	2	2	0
rs56914572	T	NO	0	0	0	0		G	YES	2	0	0	0
rs570794	T	NO	4	0	4	4		C	YES	3	0	0	3
rs571689	C	NO	5	0	5	4		T	YES	4	2	0	4
rs57236534	A	NO	6	2	6	1		G	YES	1	0	0	1
rs5757454	C	YES	2	2	2	2		T	NO	0	0	0	0
rs5763003	C	YES	0	0	0	0		T	NO	1	1	1	1
rs58719566	G	YES	3	3	0	3		A	NO	2	2	2	2
rs58958665	G	YES	8	8	0	8		A	NO	4	4	4	4
rs59100223	C	NO	2	0	2	2		T	YES	2	0	0	0
rs59106386	T	YES	2	2	0	2		A	NO	7	7	7	7
rs59487085	G	NO	4	0	4	4		C	YES	6	0	0	6
rs6002775	G	NO	0	0	0	0		C	NO	3	3	0	2
rs6037121	G	NO	1	0	1	1		A	YES	0	0	0	0
rs6052101	A	NO	4	1	4	4		G	YES	6	4	0	6
rs6058058	A	YES	1	1	1	1		C	NO	2	2	2	2
rs61209339	G	YES	1	1	0	1		T	NO	0	0	0	0
rs61777506	A	NO	4	0	0	3		G	NO	2	0	0	2
rs62004950	C	YES	5	5	4	4		T	NO	1	1	1	1
rs62004951	C	YES	1	1	0	1		T	NO	1	1	1	1
rs62004952	C	NO	0	0	0	0		T	YES	3	0	0	0
rs62004953	G	YES	2	2	2	2		A	NO	18	18	18	3
rs6416922	A	NO	2	0	2	0		G	YES	2	0	0	2
rs6446832	T	NO	0	0	0	0		C	YES	2	0	0	0
rs6480601	T	NO	1	0	1	1		C	YES	3	0	0	3
rs650102	T	NO	2	0	2	2		C	YES	0	0	0	0
rs6555582	A	NO	0	0	0	0		G	YES	1	0	0	1
rs6673798	C	YES	4	4	0	2		T	NO	2	2	2	0
rs66832510	C	YES	2	2	0	2		A	NO	3	3	3	3
rs6697614	A	NO	4	0	4	2		G	YES	1	0	0	1
rs6704125	T	NO	1	0	0	1		C	NO	1	0	0	1
rs67366392	C	YES	4	4	0	4		A	NO	5	5	5	5
rs6745092	T	NO	2	0	2	2		A	YES	2	0	0	2
rs6821123	A	NO	3	0	3	3		G	YES	2	0	0	2
rs6868947	C	YES	6	0	0	6		T	NO	2	0	2	2
rs6897275	C	YES	1	1	0	1		T	NO	4	4	4	4
rs7047674	G	YES	3	3	0	3		T	NO	2	2	2	0
rs7150330	A	NO	1	0	1	1		G	YES	1	0	0	1
rs7165471	C	YES	9	9	0	9		T	NO	4	4	4	4
rs7166812	T	NO	1	0	1	1		C	YES	5	0	0	5
rs7199164	T	NO	2	0	2	2		G	YES	0	0	0	0
rs7227909	C	NO	8	0	8	8		A	YES	3	0	0	3
rs7246654	G	NO	1	0	0	1		A	NO	10	0	0	10
rs7253950	A	NO	2	0	2	1		G	YES	0	0	0	0
rs7254302	G	YES	0	0	0	0		A	NO	3	3	3	1
rs7255624	T	NO	3	0	3	0		C	YES	0	0	0	0
rs7260126	G	YES	1	1	0	1		A	NO	1	1	1	1
rs7273801	G	YES	2	2	2	2		A	NO	1	1	1	0
rs7299506	T	YES	1	0	0	0		A	NO	4	3	4	4
rs7304559	A	NO	0	0	0	0		C	YES	5	0	0	4
rs73564059	G	YES	0	0	0	0		A	NO	4	3	4	4
rs7387702	G	YES	1	1	0	1		A	NO	1	1	1	1
rs74101167	A	YES	2	2	0	1		G	NO	2	2	2	2
rs7528951	G	YES	1	1	0	1		C	NO	5	5	5	5
rs7554091	A	NO	1	0	1	0		G	YES	2	0	0	0
rs75790281	T	YES	1	1	1	1		A	NO	2	2	2	2
rs7579561	A	NO	4	0	4	1		G	YES	2	0	0	2
rs7649365	G	NO	5	0	5	5		C	YES	5	0	0	5
rs7653900	T	NO	3	3	3	3		C	YES	1	1	0	1
rs7686034	C	YES	1	1	0	1		G	NO	5	3	5	3
rs7720183	G	NO	1	0	1	1		T	YES	0	0	0	0
rs7900468	A	NO	1	0	1	1		G	YES	1	0	0	1
rs79217735	G	NO	4	0	4	4		A	YES	1	0	0	1
rs7960195	G	NO	2	0	2	2		A	YES	2	0	0	2
rs8061500	T	NO	4	0	4	1		C	YES	1	0	0	1
rs8100671	A	NO	8	0	8	8		G	YES	2	0	0	2
rs8106133	A	YES	5	4	1	5		G	NO	3	2	3	3
rs895885	C	YES	1	1	1	1		G	NO	3	3	3	3
rs921864	C	YES	2	2	2	2		T	NO	2	2	2	2
rs9304806	G	NO	2	0	2	2		T	YES	5	0	0	5
rs9326975	T	NO	1	0	1	1		C	YES	2	0	0	2
rs9426685	G	YES	0	0	0	0		A	NO	2	2	2	2
rs9465100	G	YES	7	7	7	7		A	NO	3	3	3	3
rs9472090	A	NO	6	0	6	2		G	YES	1	0	0	1
rs9635878	A	YES	2	2	0	0		G	NO	2	2	2	2
rs9865162	C	YES	2	2	0	2		T	NO	3	3	3	3
rs9872866	T	NO	3	0	3	3		C	YES	5	0	0	5
rs9894892	A	NO	2	0	2	2		G	YES	1	0	0	1

## Sheet: PolymiRTS_High-Fst_High-iHS 
	Allele 1 Information							Allele 2 Information
SNP	Allele	Ancestral	miRNA-Hits	Conservation	Function (C/D)	No of -ve Scores		Allele	Ancestral	miRNA-Hits	Conservation	Function (C/D)	No of -ve Scores
rs5594	C	Yes	1	1	1	0		T	No	2	2	2	0
rs11557080	C	Yes	3	3	3	3		T	No	1	1	1	1
rs12144260	T	Yes	1	1	0	1		C	No	0	0	0	0
rs6037121	G	No	1	0	1	1		A	Yes	0	0	0	0
rs4686430	A	Yes	7	7	0	7		C	No	1	1	1	1
rs221655	T	No	1	0	1	1		C	Yes	2	0	0	2
rs28587148	T	No	3	0	3	1		G	Yes	8	0	0	3
rs8061500	T	No	4	0	4	1		C	Yes	1	0	0	1
rs2400118	T	No	0	0	0	0		C	Yes	2	0	0	2
rs67366392	C	Yes	4	4	0	4		A	No	5	5	5	5
rs6821123	A	No	3	0	3	3		G	Yes	2	0	0	2
rs6704125	T	No	1	0	0	1		C	No	1	0	0	1
rs10200193	C	Yes	5	5	0	5		T	No	5	5	5	5
rs11121500	A	No	9	9	9	9		G	Yes	0	0	0	0
rs2011947	T	No	2	0	0	2		C	No	8	0	0	5
rs7649365	G	No	5	0	5	5		C	Yes	5	0	0	5
rs4325601	C	No	0	0	0	0		T	Yes	2	0	0	0
rs11078896	G	Yes	0	0	0	0		A	No	3	3	3	3
rs1811844	C	Yes	3	3	0	3		T	No	1	1	1	1
rs103197	T	No	1	0	1	1		C	Yes	1	0	0	1
rs921864	C	Yes	2	2	2	2		T	No	2	2	2	2
rs7387702	G	Yes	1	1	0	1		A	No	1	1	1	1
rs3792321	C	Yes	7	7	7	7		T	No	2	2	2	2
rs1142104	C	No	1	0	1	1		G	Yes	0	0	0	0
rs2004443	T	No	7	0	7	1		C	Yes	3	0	0	3
rs11121510	G	Yes	0	0	0	0		A	No	9	9	9	9
rs12564367	A	No	2	0	2	0		G	Yes	3	0	0	2
rs7150330	A	No	1	0	1	1		G	Yes	1	0	0	1
rs7579561	A	No	4	0	4	1		G	Yes	2	0	0	2
rs1810801	T	No	3	0	3	3		G	Yes	2	0	0	2
